# Supplementary material for: Deep sequencing-based transcriptome profiling analysis of bacteria-challenged Lateolabrax japonicus reveals insight into the immune-relevant genes in marine fish
Source: BMC Genomics. 2010 Aug 13;11:472. doi: 10.1186/1471-2164-11-472 (PMC3091668; doi:10.1186/1471-2164-11-472)
Supplement: Additional file 1 — Table S1: Details on immune-relevant genes/homologues in L. japonicas. [file 1471-2164-11-472-S1.XLS]

## Sheet: Sheet1
Catalogs		Query_id	Query_length	Query_start	Query_end	Subject_id	Subject_length	Subject_start	Subject_end	Identity	Positive	Gap	Align_length	Score	E_value	Query_annotation	Subject_annotation
Pattern recognition genes
TLR and relevant
	TLR1	Consensus3365	2674	24	2384	Q15399	786	8	780	0.37	0.57	0.01	798	522	1e-147	--	TLR1_HUMAN Toll-like receptor 1 OS=Homo sapiens GN=TLR1 PE=1 SV=3
		Consensus70366	1473	2	1228	Q15399	786	373	786	0.37	0.6	0.01	415	306	2e-82	--	TLR1_HUMAN Toll-like receptor 1 OS=Homo sapiens GN=TLR1 PE=1 SV=3
	TLR2	Consensus23403	704	216	704	Q9R1F8	784	22	194	0.42	0.56	0.05	173	119	2e-26	--	TLR2_CRIGR Toll-like receptor 2 OS=Cricetulus griseus GN=TLR2 PE=2 SV=2
	TLR3	Consensus70187	1478	2	1477	Q0PV50	904	215	704	0.48	0.64	0	495	423	1e-117	--	TLR3_BOSTR Toll-like receptor 3 OS=Boselaphus tragocamelus GN=TLR3 PE=2 SV=1
		Consensus40045	589	574	11	Q5TJ59	904	714	901	0.48	0.72	0.01	190	205	1e-52	--	TLR3_BOVIN Toll-like receptor 3 OS=Bos taurus GN=TLR3 PE=2 SV=1
		Consensus68391	541	32	538	Q99MB1	905	29	198	0.43	0.63	0	170	143	5e-34	--	TLR3_MOUSE Toll-like receptor 3 OS=Mus musculus GN=Tlr3 PE=1 SV=2
	TLR4	Consensus168735	253	249	52	Q9GL65	841	71	138	0.45	0.57	0.02	68	48.5	1e-05	--	TLR4_BOVIN Toll-like receptor 4 OS=Bos taurus GN=TLR4 PE=2 SV=2
	TLR5	Consensus31187	2145	1	1671	O60602	858	302	844	0.42	0.59	0	557	412	1e-114	--	TLR5_HUMAN Toll-like receptor 5 OS=Homo sapiens GN=TLR5 PE=1 SV=3
		Consensus36016	1120	273	1118	O60602	858	7	288	0.34	0.47	0.01	285	138	7e-32	--	TLR5_HUMAN Toll-like receptor 5 OS=Homo sapiens GN=TLR5 PE=1 SV=3
	TLR6	Consensus33170	503	40	468	Q0ZUL9	789	37	176	0.36	0.54	0	143	75.9	1e-13	--	TLR6_DASNO Toll-like receptor 6 OS=Dasypus novemcinctus GN=TLR6 PE=2 SV=1
	TLR7	Consensus152201	127	127	5	Q9NYK1	1049	564	604	0.68	0.87	0	41	63.2	4e-10	--	TLR7_HUMAN Toll-like receptor 7 OS=Homo sapiens GN=TLR7 PE=1 SV=1
		Consensus160469	152	1	147	Q9NYK1	1049	709	757	0.63	0.69	0	49	58.9	7e-09	--	TLR7_HUMAN Toll-like receptor 7 OS=Homo sapiens GN=TLR7 PE=1 SV=1
		Consensus21204	210	208	2	Q9NYK1	1049	980	1048	0.62	0.78	0	69	90.9	2e-18	--	TLR7_HUMAN Toll-like receptor 7 OS=Homo sapiens GN=TLR7 PE=1 SV=1
		Consensus35898	1007	1001	381	Q9NYK1	1049	841	1047	0.51	0.71	0	207	240	8e-63	--	TLR7_HUMAN Toll-like receptor 7 OS=Homo sapiens GN=TLR7 PE=1 SV=1
		Consensus56031	233	1	231	Q9NYK1	1049	299	375	0.61	0.72	0	77	90.1	3e-18	--	TLR7_HUMAN Toll-like receptor 7 OS=Homo sapiens GN=TLR7 PE=1 SV=1
		Consensus59430	292	292	5	Q9NYK1	1049	214	309	0.61	0.75	0	96	131	1e-30	--	TLR7_HUMAN Toll-like receptor 7 OS=Homo sapiens GN=TLR7 PE=1 SV=1
		Consensus60222	553	3	551	Q9NYK1	1049	396	570	0.53	0.71	0	184	184	3e-46	--	TLR7_HUMAN Toll-like receptor 7 OS=Homo sapiens GN=TLR7 PE=1 SV=1
		Consensus121914	201	180	4	Q9NYK1	1049	30	88	0.59	0.72	0	59	73.9	2e-13	--	TLR7_HUMAN Toll-like receptor 7 OS=Homo sapiens GN=TLR7 PE=1 SV=1
		Consensus125545	256	255	10	Q9NYK1	1049	770	851	0.54	0.73	0	82	98.6	8e-21	--	TLR7_HUMAN Toll-like receptor 7 OS=Homo sapiens GN=TLR7 PE=1 SV=1
		Consensus129107	499	1	498	Q9NYK1	1049	763	928	0.54	0.73	0	166	206	6e-53	--	TLR7_HUMAN Toll-like receptor 7 OS=Homo sapiens GN=TLR7 PE=1 SV=1
		Consensus36253	1628	1628	141	P58681	1050	562	1049	0.41	0.59	0	497	376	1e-103	--	TLR7_MOUSE Toll-like receptor 7 OS=Mus musculus GN=Tlr7 PE=1 SV=1
		Consensus46567	394	390	34	P58681	1050	235	352	0.37	0.54	0	119	84.7	1e-16	--	TLR7_MOUSE Toll-like receptor 7 OS=Mus musculus GN=Tlr7 PE=1 SV=1
		Consensus108855	140	138	1	P58681	1050	91	136	0.54	0.73	0	46	58.9	7e-09	--	TLR7_MOUSE Toll-like receptor 7 OS=Mus musculus GN=Tlr7 PE=1 SV=1
		Consensus118841	178	177	13	P58681	1050	627	681	0.56	0.72	0	55	70.9	2e-12	--	TLR7_MOUSE Toll-like receptor 7 OS=Mus musculus GN=Tlr7 PE=1 SV=1
	TLR8	Consensus39348	2827	2375	9	Q9NR97	1041	25	825	0.43	0.6	0.01	805	612	1e-174	--	TLR8_HUMAN Toll-like receptor 8 OS=Homo sapiens GN=TLR8 PE=2 SV=1
		Consensus47109	218	216	1	P58682	1032	883	954	0.62	0.81	0	72	102	7e-22	--	TLR8_MOUSE Toll-like receptor 8 OS=Mus musculus GN=Tlr8 PE=2 SV=1
	TLR9	Consensus67672	475	51	461	Q5I2M7	1031	88	225	0.37	0.52	0.02	140	87	4e-17	--	TLR9_FELCA Toll-like receptor 9 OS=Felis silvestris catus GN=TLR9 PE=2 SV=1
	TLR13	Consensus8296	3192	389	3079	Q6R5N8	991	86	975	0.32	0.52	0.01	914	429	1e-119	--	TLR13_MOUSE Toll-like receptor 13 OS=Mus musculus GN=Tlr13 PE=2 SV=1
		Consensus27163	827	115	825	Q6R5N8	991	661	896	0.36	0.54	0	239	148	3e-35	--	TLR13_MOUSE Toll-like receptor 13 OS=Mus musculus GN=Tlr13 PE=2 SV=1
		Consensus43041	3360	146	2245	Q6R5N8	991	38	744	0.29	0.46	0.02	718	231	1e-106	--	TLR13_MOUSE Toll-like receptor 13 OS=Mus musculus GN=Tlr13 PE=2 SV=1
		Consensus55675	204	1	198	Q6R5N8	991	923	988	0.42	0.66	0	66	65.9	6e-11	--	TLR13_MOUSE Toll-like receptor 13 OS=Mus musculus GN=Tlr13 PE=2 SV=1
		Consensus105462	133	8	133	Q6R5N8	991	901	942	0.61	0.78	0	42	59.3	6e-09	--	TLR13_MOUSE Toll-like receptor 13 OS=Mus musculus GN=Tlr13 PE=2 SV=1
		Consensus105463	133	8	133	Q6R5N8	991	901	942	0.57	0.73	0	42	50.4	3e-06	--	TLR13_MOUSE Toll-like receptor 13 OS=Mus musculus GN=Tlr13 PE=2 SV=1
	TLR21	Consensus35413	4207	111	2255	Q9DD78	793	38	707	0.26	0.44	0.01	729	233	2e-82	--	TLR21_CHICK Toll-like receptor 2 type-1 OS=Gallus gallus GN=TLR2-1 PE=2 SV=1
		Consensus41217	1911	70	1875	Q9DD78	793	221	792	0.41	0.6	0	606	462	1e-129	--	TLR21_CHICK Toll-like receptor 2 type-1 OS=Gallus gallus GN=TLR2-1 PE=2 SV=1
scavenger receptor
		Consensus169136	275	245	12	Q2VLG6	1133	372	451	0.43	0.6	0.02	80	67	3e-11	--	C163A_CANFA Scavenger receptor cysteine-rich type 1 protein M130 OS=Canis familiaris GN=CD163 PE=2 SV=1
		Consensus19560	413	89	397	Q2VL90	1115	717	818	0.36	0.5	0	103	79.3	5e-15	--	C163A_PIG Scavenger receptor cysteine-rich type 1 protein M130 OS=Sus scrofa GN=CD163 PE=2 SV=1
		Consensus1448	3150	2857	1112	Q9NR16	1453	57	662	0.25	0.4	0.07	628	175	2e-63	--	C163B_HUMAN Scavenger receptor cysteine-rich type 1 protein M160 OS=Homo sapiens GN=CD163L1 PE=1 SV=1
		Consensus105792	134	1	126	Q9NR16	1453	1313	1354	0.47	0.66	0	42	52	9e-07	--	C163B_HUMAN Scavenger receptor cysteine-rich type 1 protein M160 OS=Homo sapiens GN=CD163L1 PE=1 SV=1
		Consensus126519	294	13	294	Q6AZY7	606	233	326	0.47	0.73	0	94	103	2e-22	--	SCAR3_HUMAN Scavenger receptor class A member 3 OS=Homo sapiens GN=SCARA3 PE=2 SV=1
		Consensus49258	170	169	2	Q8C850	606	359	414	0.46	0.6	0	56	48.9	7e-06	--	SCAR3_MOUSE Scavenger receptor class A member 3 OS=Mus musculus GN=Scara3 PE=2 SV=1
		Consensus5713	644	644	129	Q5RFW0	499	328	499	0.73	0.82	0	172	280	3e-75	--	SCAR5_DANRE Scavenger receptor class A member 5 OS=Danio rerio GN=scara5 PE=3 SV=1
		Consensus28230	321	320	3	Q5RFW0	499	203	308	0.5	0.73	0	106	123	3e-28	--	SCAR5_DANRE Scavenger receptor class A member 5 OS=Danio rerio GN=scara5 PE=3 SV=1
		Consensus152974	129	2	127	Q8WTV0	552	205	246	0.61	0.83	0	42	67	3e-11	--	SCRB1_HUMAN Scavenger receptor class B member 1 OS=Homo sapiens GN=SCARB1 PE=1 SV=1
		Consensus45266	181	180	7	Q8WTV0	552	95	152	0.58	0.77	0	58	73.2	4e-13	--	SCRB1_HUMAN Scavenger receptor class B member 1 OS=Homo sapiens GN=SCARB1 PE=1 SV=1
		Consensus62719	1053	2	217	Q8WTV0	552	410	481	0.34	0.59	0	72	57.8	1e-07	--	SCRB1_HUMAN Scavenger receptor class B member 1 OS=Homo sapiens GN=SCARB1 PE=1 SV=1
		Consensus15984	335	5	334	Q8SQC1	509	266	375	0.65	0.82	0	110	167	1e-41	--	SCRB1_PIG Scavenger receptor class B member 1 OS=Sus scrofa GN=SCARB1 PE=2 SV=1
		Consensus113819	155	150	1	Q8SQC1	509	168	217	0.58	0.76	0	50	70.5	2e-12	--	SCRB1_PIG Scavenger receptor class B member 1 OS=Sus scrofa GN=SCARB1 PE=2 SV=1
		Consensus159693	149	149	3	P97943	509	42	89	0.61	0.83	0	49	71.2	1e-12	--	SCRB1_RAT Scavenger receptor class B member 1 OS=Rattus norvegicus GN=Scarb1 PE=1 SV=1
		Consensus72787	100	5	100	P97943	509	49	80	0.65	0.87	0	32	55.8	6e-08	--	SCRB1_RAT Scavenger receptor class B member 1 OS=Rattus norvegicus GN=Scarb1 PE=1 SV=1
		Consensus83770	110	109	2	P97943	509	403	438	0.55	0.77	0	36	50.1	3e-06	--	SCRB1_RAT Scavenger receptor class B member 1 OS=Rattus norvegicus GN=Scarb1 PE=1 SV=1
		Consensus150784	125	123	1	Q14162	830	315	355	0.56	0.65	0	41	63.5	3e-10	--	SREC_HUMAN Endothelial cells scavenger receptor OS=Homo sapiens GN=SCARF1 PE=1 SV=2
		Consensus92104	119	9	119	Q14162	830	123	159	0.54	0.67	0	37	62	9e-10	--	SREC_HUMAN Endothelial cells scavenger receptor OS=Homo sapiens GN=SCARF1 PE=1 SV=2
		Consensus32508	5347	4658	1950	Q96GP6	866	44	853	0.5	0.6	0.01	918	911	0	--	SREC2_HUMAN Scavenger receptor class F member 2 OS=Homo sapiens GN=SCARF2 PE=2 SV=3
Mannose receptor
		Consensus100819	127	126	1	gb|ABQ53148.1|	387	14	55	0.88	0.95	0	42	86.7	6e-16	--	macrophage mannose receptor 2 [Sparus aurata]
		Consensus104583	132	114	1	dre:100004793	1470	1025	1062	0.57	0.76	0	38	52.8	1e-06	--	LOC100004793; hypothetical protein LOC100004793; K06560 mannose receptor, C type
		Consensus105809	134	27	134	dre:571993	1464	919	954	0.58	0.75	0	36	53.5	7e-07	--	LOC571993; hypothetical LOC571993; K06560 mannose receptor, C type
		Consensus112334	150	7	150	Q9UBG0	1479	1302	1351	0.54	0.74	0.04	50	58.9	7e-09	--	MRC2_HUMAN Macrophage mannose receptor 2 OS=Homo sapiens GN=MRC2 PE=1 SV=1
		Consensus1150	394	1	294	P22897	1456	803	902	0.43	0.63	0.02	100	92.8	5e-19	--	MRC1_HUMAN Macrophage mannose receptor 1 OS=Homo sapiens GN=MRC1 PE=1 SV=1
		Consensus120825	192	190	11	dre:559502	1264	121	180	0.5	0.66	0	60	79	2e-14	--	LOC559502; similar to mannose receptor; K06560 mannose receptor, C type
		Consensus127357	379	378	13	Q61830	1456	877	1002	0.41	0.58	0.03	127	110	3e-24	--	MRC1_MOUSE Macrophage mannose receptor 1 OS=Mus musculus GN=Mrc1 PE=1 SV=1
		Consensus128643	194	189	1	Q61830	1456	929	994	0.5	0.61	0.05	67	60.8	2e-09	--	MRC1_MOUSE Macrophage mannose receptor 1 OS=Mus musculus GN=Mrc1 PE=1 SV=1
		Consensus129108	868	704	12	O60664	434	12	239	0.4	0.56	0.08	253	167	5e-41	--	M6PBP_HUMAN Mannose-6-phosphate receptor-binding protein 1 OS=Homo sapiens GN=M6PRBP1 PE=1 SV=2
		Consensus131453	101	2	100	Q4TU93	1480	924	956	0.57	0.81	0	33	52	9e-07	--	MRC2_RAT Macrophage mannose receptor 2 OS=Rattus norvegicus GN=Mrc2 PE=1 SV=1
		Consensus132548	102	99	1	cfa:487114	1462	665	697	0.6	0.75	0	33	49.7	1e-05	--	LOC487114; similar to mannose receptor, C type 1-like 1; K06560 mannose receptor, C type
		Consensus13583	1093	4	702	Q61830	1456	435	665	0.52	0.63	0	233	253	5e-99	--	MRC1_MOUSE Macrophage mannose receptor 1 OS=Mus musculus GN=Mrc1 PE=1 SV=1
		Consensus137547	108	106	2	Q64449	1479	1295	1329	0.62	0.74	0	35	50.8	2e-06	--	MRC2_MOUSE Macrophage mannose receptor 2 OS=Mus musculus GN=Mrc2 PE=1 SV=2
		Consensus146462	119	3	113	dre:571993	1464	632	668	0.62	0.72	0	37	55.5	2e-07	--	LOC571993; hypothetical LOC571993; K06560 mannose receptor, C type
		Consensus14668	6129	13	5703	P11717	2491	604	2491	0.49	0.65	0.01	1930	1880	0	--	MPRI_HUMAN Cation-independent mannose-6-phosphate receptor OS=Homo sapiens GN=IGF2R PE=1 SV=2
		Consensus152509	128	2	124	P22897	1456	764	805	0.52	0.61	0.02	42	55.1	1e-07	--	MRC1_HUMAN Macrophage mannose receptor 1 OS=Homo sapiens GN=MRC1 PE=1 SV=1
		Consensus156958	138	138	1	dre:571993	1464	985	1030	0.67	0.91	0	46	72.8	1e-12	--	LOC571993; hypothetical LOC571993; K06560 mannose receptor, C type
		Consensus158882	145	8	139	P22897	1456	889	932	0.63	0.77	0	44	67.4	2e-11	--	MRC1_HUMAN Macrophage mannose receptor 1 OS=Homo sapiens GN=MRC1 PE=1 SV=1
		Consensus16086	185	33	182	P22897	1456	800	849	0.62	0.76	0	50	72.4	6e-13	--	MRC1_HUMAN Macrophage mannose receptor 1 OS=Homo sapiens GN=MRC1 PE=1 SV=1
		Consensus164582	178	168	4	gga:404304	1459	1282	1336	0.47	0.72	0	55	62	2e-09	--	PLA2R1; phospholipase A2 receptor 1, 180kDa; K06560 mannose receptor, C type
		Consensus16545	339	326	135	spu:757247	1799	1059	1123	0.46	0.67	0.01	65	72.4	1e-12	--	LOC757247; similar to mannose receptor, C type 1-like 1; K06560 mannose receptor, C type
		Consensus167885	225	175	35	dre:571993	1464	1059	1105	0.65	0.76	0	47	75.1	2e-13	--	LOC571993; hypothetical LOC571993; K06560 mannose receptor, C type
		Consensus168902	262	134	259	ref|XP_001337068.2|	828	158	198	0.61	0.76	0	42	62.8	1e-08	--	PREDICTED: similar to Macrophage mannose receptor 1 precursor (MMR) (CD206 antigen) [Danio rerio]
		Consensus168922	263	260	3	dre:571993	1464	738	822	0.66	0.75	0	86	132	9e-31	--	LOC571993; hypothetical LOC571993; K06560 mannose receptor, C type
		Consensus169239	283	53	283	Q4TU93	1480	1135	1212	0.44	0.66	0.01	78	77	3e-14	--	MRC2_RAT Macrophage mannose receptor 2 OS=Rattus norvegicus GN=Mrc2 PE=1 SV=1
		Consensus19382	190	182	3	P22897	1456	1051	1110	0.38	0.55	0	60	58.9	7e-09	--	MRC1_HUMAN Macrophage mannose receptor 1 OS=Homo sapiens GN=MRC1 PE=1 SV=1
		Consensus24077	247	2	163	ref|XP_001341936.1|	740	686	739	0.7	0.81	0	54	90.5	4e-17	--	PREDICTED: similar to mannose-binding protein-associated serine protease [Danio rerio]
		Consensus31668	693	2	691	P08169	2499	63	296	0.49	0.65	0.02	235	244	3e-64	--	MPRI_BOVIN Cation-independent mannose-6-phosphate receptor OS=Bos taurus GN=IGF2R PE=1 SV=2
		Consensus32972	786	7	480	Q61830	1456	1276	1439	0.29	0.51	0.05	167	79.7	2e-14	--	MRC1_MOUSE Macrophage mannose receptor 1 OS=Mus musculus GN=Mrc1 PE=1 SV=1
		Consensus38839	687	637	17	Q61830	1456	1048	1247	0.34	0.53	0	207	160	7e-39	--	MRC1_MOUSE Macrophage mannose receptor 1 OS=Mus musculus GN=Mrc1 PE=1 SV=1
		Consensus40157	1322	1130	3	P22897	1456	20	401	0.55	0.73	0.01	382	486	1e-136	--	MRC1_HUMAN Macrophage mannose receptor 1 OS=Homo sapiens GN=MRC1 PE=1 SV=1
		Consensus41505	743	36	446	gga:428421	1434	342	479	0.27	0.46	0.05	145	59.7	4e-08	--	LOC428421; similar to mannose receptor C1; K06560 mannose receptor, C type
		Consensus47419	135	6	134	gb|ABD85553.1|	216	109	151	0.55	0.79	0	43	59.3	1e-07	--	mannose receptor C1-like [Ictalurus punctatus]
		Consensus4862	1358	1358	918	Q6AY20	278	132	278	0.62	0.75	0	147	192	4e-48	--	MPRD_RAT Cation-dependent mannose-6-phosphate receptor OS=Rattus norvegicus GN=M6pr PE=2 SV=1
		Consensus48696	147	147	10	Q61830	1456	394	439	0.76	0.8	0	46	75.1	1e-13	--	MRC1_MOUSE Macrophage mannose receptor 1 OS=Mus musculus GN=Mrc1 PE=1 SV=1
		Consensus49010	156	149	3	Q61830	1456	1143	1191	0.42	0.61	0	49	58.9	7e-09	--	MRC1_MOUSE Macrophage mannose receptor 1 OS=Mus musculus GN=Mrc1 PE=1 SV=1
		Consensus49220	183	173	3	dre:571993	1464	1383	1439	0.63	0.75	0	57	77.8	3e-14	--	LOC571993; hypothetical LOC571993; K06560 mannose receptor, C type
		Consensus49446	661	295	594	mdo:100026773	1709	619	712	0.31	0.47	0	101	55.1	7e-07	--	LOC100026773; similar to hCG1784522; K06560 mannose receptor, C type
		Consensus51071	173	1	171	gga:404304	1459	1159	1212	0.5	0.73	0	57	73.2	9e-13	--	PLA2R1; phospholipase A2 receptor 1, 180kDa; K06560 mannose receptor, C type
		Consensus5587	1208	992	384	dre:567158	245	29	245	0.33	0.53	0.07	220	125	1e-27	--	LOC567158; similar to mannose-binding lectin; K03991 mannose-binding lectin
		Consensus56247	350	113	346	gga:420516	1454	348	424	0.39	0.5	0.01	79	53.1	9e-07	--	LOC420516; similar to mannose receptor; K06560 mannose receptor, C type
		Consensus6602	532	179	21	P20645	277	41	94	0.46	0.68	0.01	54	53.5	6e-07	--	MPRD_HUMAN Cation-dependent mannose-6-phosphate receptor OS=Homo sapiens GN=M6PR PE=1 SV=1
		Consensus66521	411	2	349	P22897	1456	984	1083	0.31	0.46	0	116	60.1	3e-09	--	MRC1_HUMAN Macrophage mannose receptor 1 OS=Homo sapiens GN=MRC1 PE=1 SV=1
		Consensus67186	647	145	546	nve:NEMVE_v1g238062	2512	1772	1903	0.38	0.52	0.01	136	101	6e-21	--	NEMVEDRAFT_v1g238062; predicted protein; K06560 mannose receptor, C type
		Consensus69967	935	930	1	P11717	2491	295	592	0.56	0.71	0	312	348	2e-95	--	MPRI_HUMAN Cation-independent mannose-6-phosphate receptor OS=Homo sapiens GN=IGF2R PE=1 SV=2
		Consensus71712	472	468	1	Q61830	1456	170	332	0.4	0.6	0.04	163	142	9e-34	--	MRC1_MOUSE Macrophage mannose receptor 1 OS=Mus musculus GN=Mrc1 PE=1 SV=1
		Consensus72708	100	1	99	gb|ABQ53148.1|	387	273	305	0.96	0.96	0	33	73.6	6e-12	--	macrophage mannose receptor 2 [Sparus aurata]
		Consensus82215	109	108	1	Q4TU93	1480	206	241	0.55	0.69	0	36	54.7	1e-07	--	MRC2_RAT Macrophage mannose receptor 2 OS=Rattus norvegicus GN=Mrc2 PE=1 SV=1
		Consensus92029	118	111	4	dre:571993	1464	258	292	0.69	0.86	0	36	58.2	3e-08	--	LOC571993; hypothetical LOC571993; K06560 mannose receptor, C type
MBL
		Consensus66975	470	441	103	P83886	181	25	135	0.33	0.55	0.02	116	60.1	5e-09	--	ASAL_ALLSA Mannose-specific lectin OS=Allium sativum GN=LECASAL PE=1 SV=3
		Consensus101946	128	128	6	ref|NP_991288.2|	336	233	273	0.8	1	0	41	77	5e-13	--	lectin, mannose-binding 2-like a [Danio rerio] gb|AAH97031.1| Lectin, mannose-binding 2-like a [Danio rerio]
		Consensus5079	1720	1513	1124	tcr:506177.20	562	324	453	0.27	0.41	0	131	53.5	8e-06	--	lectin, putative; K10080 lectin, mannose-binding 1
		Consensus41807	688	34	261	tcr:506177.20	562	320	394	0.3	0.62	0.07	82	57	2e-07	--	lectin, putative; K10080 lectin, mannose-binding 1
		Consensus121889	201	1	192	tcr:506177.20	562	395	458	0.31	0.67	0	64	51.2	4e-06	--	lectin, putative; K10080 lectin, mannose-binding 1
		Consensus123967	225	3	143	tcr:506177.20	562	437	482	0.52	0.64	0.02	48	55.5	2e-07	--	lectin, putative; K10080 lectin, mannose-binding 1
		Consensus39894	892	309	890	rno:116666	517	104	297	0.76	0.9	0	194	333	1e-117	--	Lman1; lectin, mannose-binding, 1; K10080 lectin, mannose-binding 1
		Consensus161940	159	1	159	dre:403038	336	166	218	0.88	0.94	0	53	103	8e-22	--	lman2l; lectin, mannose-binding 2-like; K10083 lectin, mannose-binding 2-like
		Consensus43406	1913	137	1072	dre:403038	336	13	336	0.58	0.77	0.03	324	417	1e-115	--	lman2l; lectin, mannose-binding 2-like; K10083 lectin, mannose-binding 2-like
		Consensus63763	904	2	859	dre:100002003	1235	469	752	0.33	0.48	0.07	308	120	3e-26	--	LOC100002003; similar to Lman1 protein; K10080 lectin, mannose-binding 1
		Consensus5587	1208	992	384	dre:567158	245	29	245	0.33	0.53	0.07	220	125	1e-27	--	LOC567158; similar to mannose-binding lectin; K03991 mannose-binding lectin
		Consensus38570	767	766	44	gga:426849	503	268	503	0.65	0.84	0	241	332	3e-90	--	RCJMB04_19g16, LMAN1; lectin, mannose-binding, 1; K10080 lectin, mannose-binding 1
		Consensus36293	1615	102	1079	dre:557960	334	9	334	0.87	0.95	0	326	615	1e-175	--	zgc:158761; zgc:158761; K10082 lectin, mannose-binding 2
NOD
	NOD1	Consensus53311	2853	2717	303	Q8BHB0	953	8	819	0.47	0.67	0.01	818	764	0	--	NOD1_MOUSE Nucleotide-binding oligomerization domain-containing protein 1 OS=Mus musculus GN=Nod1 PE=2 SV=1
	NOD2	Consensus5659	604	602	249	Q9HC29	1040	788	905	0.64	0.77	0	118	156	4e-51	--	NOD2_HUMAN Nucleotide-binding oligomerization domain-containing protein 2 OS=Homo sapiens GN=NOD2 PE=1 SV=1
		Consensus63498	315	1	315	Q53B88	1040	710	814	0.66	0.8	0	105	157	1e-38	--	NOD2_HYLLA Nucleotide-binding oligomerization domain-containing protein 2 OS=Hylobates lar GN=NOD2 PE=3 SV=1
		Consensus68961	854	853	2	Q53B88	1040	172	456	0.52	0.63	0.03	293	279	2e-74	--	NOD2_HYLLA Nucleotide-binding oligomerization domain-containing protein 2 OS=Hylobates lar GN=NOD2 PE=3 SV=1
		Consensus26902	815	4	807	Q8K3Z0	1020	421	692	0.41	0.59	0.01	272	212	2e-54	--	NOD2_MOUSE Nucleotide-binding oligomerization domain-containing protein 2 OS=Mus musculus GN=Nod2 PE=2 SV=1
		Consensus31365	412	299	6	Q53B87	1040	28	122	0.37	0.56	0	98	58.9	7e-09	--	NOD2_PANTR Nucleotide-binding oligomerization domain-containing protein 2 OS=Pan troglodytes GN=NOD2 PE=3 SV=1
		Consensus117946	173	3	152	Q53B87	1040	990	1039	0.52	0.72	0	50	57	3e-08	--	NOD2_PANTR Nucleotide-binding oligomerization domain-containing protein 2 OS=Pan troglodytes GN=NOD2 PE=3 SV=1
C-type lectin/CLC/CLEC
	C-type lectin	Consensus3013	606	601	425	gb|AAZ29608.1|	182	125	179	0.47	0.57	0	59	55.8	2e-06	--	C-type lectin [Penaeus monodon]
	CLC4	Consensus66371	746	730	509	gb|ACO13632.1|	219	106	177	0.36	0.55	0	74	52.4	3e-10	--	C-type lectin domain family 4 member E [Esox lucius]
		Consensus109669	142	14	142	gb|ACO13632.1|	219	88	130	0.51	0.6	0	43	55.8	1e-06	--	C-type lectin domain family 4 member E [Esox lucius]
		Consensus19460	190	36	188	gb|ACO09712.1|	236	88	135	0.5	0.64	0	51	54.7	3e-06	--	C-type lectin domain family 4 member E [Osmerus mordax]
		Consensus667	572	1	297	gb|ACI68944.1|	282	179	279	0.53	0.67	0.01	101	119	1e-25	--	C-type lectin domain family 4 member E [Salmo salar]
		Consensus114709	158	154	2	Q9UMR7	237	100	150	0.41	0.68	0	51	56.2	5e-08	--	CLC4A_HUMAN C-type lectin domain family 4 member A OS=Homo sapiens GN=CLEC4A PE=1 SV=1
		Consensus43447	1054	571	182	Q9R0Q8	214	80	206	0.42	0.54	0.02	133	113	2e-24	--	CLC4E_MOUSE C-type lectin domain family 4 member E OS=Mus musculus GN=Clec4e PE=2 SV=1
		Consensus2268	780	5	415	hsa:26253	219	84	206	0.41	0.54	0	137	99.4	4e-20	--	CLEC4E; C-type lectin domain family 4, member E; K10059 C-type lectin domain family 4, member E
		Consensus36609	593	1	204	cfa:485000	246	179	238	0.45	0.6	0	68	67.4	1e-10	--	CLEC4M, LOC485000; C-type lectin domain family 4, member M; K06563 CD209 antigen
		Consensus25406	267	38	256	P10716	550	414	488	0.46	0.61	0.02	75	79.3	5e-15	--	CLC4F_RAT C-type lectin domain family 4 member F OS=Rattus norvegicus GN=Clec4f PE=1 SV=1
		Consensus167554	218	2	214	Q8HY11	422	298	368	0.43	0.58	0.02	73	63.2	4e-10	--	CLC4M_HYLSY C-type lectin domain family 4 member M OS=Hylobates syndactylus GN=CLEC4M PE=3 SV=1
		Consensus7644	1155	867	1	Q8HY11	422	43	353	0.26	0.41	0.13	336	71.6	8e-12	--	CLC4M_HYLSY C-type lectin domain family 4 member M OS=Hylobates syndactylus GN=CLEC4M PE=3 SV=1
		Consensus10199	1021	772	212	Q8HYC0	445	245	436	0.34	0.51	0.05	197	108	6e-23	--	CLC4M_PANTR C-type lectin domain family 4 member M OS=Pan troglodytes GN=CLEC4M PE=2 SV=1
	CLC6	Consensus26968	355	99	344	Q6EIG7	209	78	156	0.42	0.6	0.01	83	80.5	2e-15	--	CLC6A_HUMAN C-type lectin domain family 6 member A OS=Homo sapiens GN=CLEC6A PE=2 SV=1
	CLC7	Consensus43126	1191	810	67	Q9BXN2	247	25	247	0.25	0.42	0.01	253	85.9	4e-16	--	CLC7A_HUMAN C-type lectin domain family 7 member A OS=Homo sapiens GN=CLEC7A PE=1 SV=1
		Consensus127950	236	165	1	Q8HZR8	247	110	164	0.34	0.6	0	55	51.6	1e-06	--	CLC7A_MACMU C-type lectin domain family 7 member A OS=Macaca mulatta GN=CLEC7A PE=2 SV=1
	CLC9	Consensus29987	375	38	370	Q6UXN8	241	32	151	0.27	0.44	0.07	120	52.8	5e-07	--	CLC9A_HUMAN C-type lectin domain family 9 member A OS=Homo sapiens GN=CLEC9A PE=2 SV=1
	CLC10	Consensus6255	882	2	673	ptr:748824	292	55	281	0.33	0.5	0.03	231	136	4e-31	--	CLEC10A; C-type lectin domain family 10, member A; K06721 C-type lectin domain family 10, member A
		Consensus32900	486	409	2	Q8IUN9	316	146	286	0.36	0.53	0.04	143	95.5	1e-19	--	CLC10_HUMAN C-type lectin domain family 10 member A OS=Homo sapiens GN=CLEC10A PE=2 SV=1
	CLEC-200	Consensus48714	344	43	342	ref|NP_001023035.2|	460	113	214	0.56	0.62	0.01	102	112	1e-23	--	C-type LECtin family member (clec-200) [Caenorhabditis elegans]
		Consensus71450	180	3	179	ref|NP_001023035.2|	460	141	199	0.66	0.67	0	59	75.1	2e-12	--	C-type LECtin family member (clec-200) [Caenorhabditis elegans]
		Consensus94169	121	3	119	ref|NP_001023035.2|	460	140	178	0.64	0.76	0	39	53.9	5e-06	--	C-type LECtin family member (clec-200) [Caenorhabditis elegans]
		Consensus127631	862	1	855	ref|NP_001023035.2|	460	76	321	0.32	0.4	0.01	288	124	1e-26	--	C-type LECtin family member (clec-200) [Caenorhabditis elegans]
	Collectin-10	Consensus99015	125	3	125	Q2LK95	277	97	137	0.68	0.8	0	41	65.9	6e-11	--	COL10_CHICK Collectin-10 OS=Gallus gallus GN=COLEC10 PE=2 SV=1
		Consensus127161	346	342	25	Q2LK95	277	179	277	0.48	0.62	0	106	102	4e-22	--	COL10_CHICK Collectin-10 OS=Gallus gallus GN=COLEC10 PE=2 SV=1
	Collectin-11	Consensus151118	126	125	3	Q5U3G1	271	216	256	0.82	0.97	0	41	84	2e-16	--	COL11_DANRE Collectin-11 OS=Danio rerio GN=colec11 PE=2 SV=1
	Collectin-12	Consensus56517	212	3	212	A6QP79	742	467	536	0.54	0.65	0	70	81.3	1e-15	--	COL12_BOVIN Collectin-12 OS=Bos taurus GN=COLEC12 PE=2 SV=1
		Consensus1712	751	719	276	Q2LK54	742	591	737	0.54	0.72	0.01	151	190	8e-48	--	COL12_CHICK Collectin-12 OS=Gallus gallus GN=COLEC12 PE=2 SV=1
		Consensus10086	877	631	5	A5PMY6	720	1	209	0.62	0.77	0	209	257	5e-68	--	COL12_DANRE Collectin-12 OS=Danio rerio GN=colec12 PE=2 SV=1
		Consensus31559	1594	3	1070	A5PMY6	720	415	720	0.6	0.7	0	356	444	1e-124	--	COL12_DANRE Collectin-12 OS=Danio rerio GN=colec12 PE=2 SV=1
		Consensus40144	1379	117	1379	A5PMY6	720	1	421	0.68	0.83	0	421	585	1e-166	--	COL12_DANRE Collectin-12 OS=Danio rerio GN=colec12 PE=2 SV=1
		Consensus69056	1157	1	1116	A5PMY6	720	213	584	0.64	0.79	0	372	507	1e-143	--	COL12_DANRE Collectin-12 OS=Danio rerio GN=colec12 PE=2 SV=1
		Consensus89205	116	116	6	gga:421061	742	442	478	0.64	0.72	0	37	56.6	8e-08	--	COLEC12; collectin sub-family member 12; K10062 collectin sub-family member 12
TOLLIP
		Consensus41864	1275	123	944	A2RUW1	274	1	273	0.85	0.93	0	276	476	1e-134	--	TOLIP_RAT Toll-interacting protein OS=Rattus norvegicus GN=Tollip PE=2 SV=1
LPS-binding/anchor protein
	LBP	Consensus4363	616	571	2	Q2TBI0	481	8	197	0.27	0.48	0	191	92	2e-18	--	LBP_BOVIN Lipopolysaccharide-binding protein OS=Bos taurus GN=LBP PE=2 SV=1
	LRBA	Consensus146225	119	117	1	P50851	2863	196	234	0.79	0.92	0	39	74.7	1e-13	--	LRBA_HUMAN Lipopolysaccharide-responsive and beige-like anchor protein OS=Homo sapiens GN=LRBA PE=1 SV=3
		Consensus150263	124	123	1	P50851	2863	473	513	0.7	0.85	0	41	62	9e-10	--	LRBA_HUMAN Lipopolysaccharide-responsive and beige-like anchor protein OS=Homo sapiens GN=LRBA PE=1 SV=3
		Consensus153963	131	130	2	P50851	2863	124	166	0.69	0.86	0	43	63.5	3e-10	--	LRBA_HUMAN Lipopolysaccharide-responsive and beige-like anchor protein OS=Homo sapiens GN=LRBA PE=1 SV=3
		Consensus163713	171	1	168	P50851	2863	1316	1371	0.83	1	0	56	105	7e-23	--	LRBA_HUMAN Lipopolysaccharide-responsive and beige-like anchor protein OS=Homo sapiens GN=LRBA PE=1 SV=3
		Consensus99	531	1	531	P50851	2863	2517	2692	0.8	0.89	0	177	301	1e-81	--	LRBA_HUMAN Lipopolysaccharide-responsive and beige-like anchor protein OS=Homo sapiens GN=LRBA PE=1 SV=3
		Consensus24519	264	264	25	P50851	2863	1517	1610	0.52	0.64	0.14	94	79.7	4e-15	--	LRBA_HUMAN Lipopolysaccharide-responsive and beige-like anchor protein OS=Homo sapiens GN=LRBA PE=1 SV=3
		Consensus29190	345	344	3	P50851	2863	738	851	0.81	0.86	0	114	184	9e-47	--	LRBA_HUMAN Lipopolysaccharide-responsive and beige-like anchor protein OS=Homo sapiens GN=LRBA PE=1 SV=3
		Consensus32275	675	674	33	P50851	2863	2171	2384	0.87	0.96	0	214	402	1e-112	--	LRBA_HUMAN Lipopolysaccharide-responsive and beige-like anchor protein OS=Homo sapiens GN=LRBA PE=1 SV=3
		Consensus40182	488	488	3	P50851	2863	2404	2539	0.72	0.77	0	162	228	8e-60	--	LRBA_HUMAN Lipopolysaccharide-responsive and beige-like anchor protein OS=Homo sapiens GN=LRBA PE=1 SV=3
		Consensus61481	276	2	274	P50851	2863	581	671	0.82	0.9	0	91	161	8e-40	--	LRBA_HUMAN Lipopolysaccharide-responsive and beige-like anchor protein OS=Homo sapiens GN=LRBA PE=1 SV=3
		Consensus64595	650	12	536	P50851	2863	2689	2863	0.8	0.9	0	175	298	2e-80	--	LRBA_HUMAN Lipopolysaccharide-responsive and beige-like anchor protein OS=Homo sapiens GN=LRBA PE=1 SV=3
		Consensus68364	638	637	5	P50851	2863	1868	2090	0.81	0.9	0.05	223	361	1e-99	--	LRBA_HUMAN Lipopolysaccharide-responsive and beige-like anchor protein OS=Homo sapiens GN=LRBA PE=1 SV=3
		Consensus84836	111	1	111	P50851	2863	1359	1395	0.83	1	0	37	69.3	5e-12	--	LRBA_HUMAN Lipopolysaccharide-responsive and beige-like anchor protein OS=Homo sapiens GN=LRBA PE=1 SV=3
		Consensus90438	117	116	6	P50851	2863	294	330	0.86	0.97	0	37	78.6	9e-15	--	LRBA_HUMAN Lipopolysaccharide-responsive and beige-like anchor protein OS=Homo sapiens GN=LRBA PE=1 SV=3
		Consensus107076	136	134	3	P50851	2863	2101	2144	0.88	0.95	0	44	86.3	4e-17	--	LRBA_HUMAN Lipopolysaccharide-responsive and beige-like anchor protein OS=Homo sapiens GN=LRBA PE=1 SV=3
		Consensus122119	203	2	202	P50851	2863	56	122	0.88	0.95	0	67	121	1e-27	--	LRBA_HUMAN Lipopolysaccharide-responsive and beige-like anchor protein OS=Homo sapiens GN=LRBA PE=1 SV=3
		Consensus125517	255	2	253	P50851	2863	1636	1736	0.54	0.62	0.16	101	92	8e-19	--	LRBA_HUMAN Lipopolysaccharide-responsive and beige-like anchor protein OS=Homo sapiens GN=LRBA PE=1 SV=3
	LITAF	Consensus30884	1492	1491	1144	Q8QGW7	148	35	148	0.39	0.54	0.02	119	92.4	6e-18	--	LITAF_CHICK Lipopolysaccharide-induced tumor necrosis factor-alpha factor homolog OS=Gallus gallus GN=LITAF PE=2 SV=1
HMGA
	HMGA1	Consensus3367	801	104	397	Q9QXP3	107	3	107	0.59	0.7	0.08	107	112	2e-24	--	HMGA1_CRIGR High mobility group protein HMG-I/HMG-Y OS=Cricetulus griseus GN=HMGA1 PE=3 SV=3
	HMGA2	Consensus11739	747	494	745	P52926	109	1	87	0.66	0.72	0.03	87	117	5e-26	--	HMGA2_HUMAN High mobility group protein HMGI-C OS=Homo sapiens GN=HMGA2 PE=1 SV=1
HMGB	HMGB1	Consensus145693	119	1	117	P63159	215	91	129	0.87	0.97	0	39	79.3	5e-15	--	HMGB1_RAT High mobility group protein B1 OS=Rattus norvegicus GN=Hmgb1 PE=1 SV=2
		Consensus5859	762	521	12	P63159	215	1	171	0.83	0.92	0	171	308	2e-83	--	HMGB1_RAT High mobility group protein B1 OS=Rattus norvegicus GN=Hmgb1 PE=1 SV=2
	HMGB2	Consensus873	608	130	606	P17741	210	1	157	0.71	0.86	0	159	244	3e-64	--	HMGB2_PIG High mobility group protein B2 OS=Sus scrofa GN=HMGB2 PE=1 SV=2
HM20A
		Consensus3986	1307	1010	147	Q9NP66	347	62	347	0.73	0.87	0	288	438	1e-122	--	HM20A_HUMAN High mobility group protein 20A OS=Homo sapiens GN=HMG20A PE=1 SV=1
HM2L1
		Consensus10923	1167	151	1152	Q9UGU5	601	23	341	0.43	0.51	0.06	358	204	1e-51	--	HM2L1_HUMAN High mobility group protein 2-like 1 OS=Homo sapiens GN=HMG2L1 PE=2 SV=2
		Consensus36901	948	947	147	Q9UGU5	601	318	601	0.58	0.68	0.08	292	302	2e-81	--	HM2L1_HUMAN High mobility group protein 2-like 1 OS=Homo sapiens GN=HMG2L1 PE=2 SV=2
LRR & relevant
	FBXL2/FXL2	Consensus16514	1054	11	994	Q9UKC9	423	96	423	0.79	0.9	0	328	558	1e-158	--	FBXL2_HUMAN F-box/LRR-repeat protein 2 OS=Homo sapiens GN=FBXL2 PE=1 SV=3
	FBXL3	Consensus41723	1611	3	614	Q9UKT7	428	224	428	0.85	0.91	0	205	369	1e-101	--	FBXL3_HUMAN F-box/LRR-repeat protein 3 OS=Homo sapiens GN=FBXL3 PE=2 SV=1
		Consensus334	1711	1675	482	Q8C4V4	428	30	428	0.88	0.94	0	399	729	0	--	FBXL3_MOUSE F-box/LRR-repeat protein 3 OS=Mus musculus GN=Fbxl3 PE=1 SV=1
		Consensus3348	672	74	670	Q8C4V4	428	1	207	0.78	0.86	0.03	207	324	2e-88	--	FBXL3_MOUSE F-box/LRR-repeat protein 3 OS=Mus musculus GN=Fbxl3 PE=1 SV=1
	FBXL4	Consensus159585	148	9	146	Q8BH70	621	46	91	0.84	0.95	0	46	88.6	8e-18	--	FBXL4_MOUSE F-box/LRR-repeat protein 4 OS=Mus musculus GN=Fbxl4 PE=2 SV=1
		Consensus35158	732	732	4	Q8BH70	621	89	334	0.65	0.77	0.03	251	346	8e-95	--	FBXL4_MOUSE F-box/LRR-repeat protein 4 OS=Mus musculus GN=Fbxl4 PE=2 SV=1
		Consensus64623	560	7	552	Q8BH70	621	377	558	0.73	0.86	0	182	286	5e-77	--	FBXL4_MOUSE F-box/LRR-repeat protein 4 OS=Mus musculus GN=Fbxl4 PE=2 SV=1
		Consensus91473	118	117	1	Q8BH70	621	558	596	0.74	0.82	0	39	59.3	6e-09	--	FBXL4_MOUSE F-box/LRR-repeat protein 4 OS=Mus musculus GN=Fbxl4 PE=2 SV=1
	FBXL5	Consensus1310	2377	164	2182	Q8C2S5	690	28	690	0.6	0.71	0.01	681	773	0	--	FBXL5_MOUSE F-box/LRR-repeat protein 5 OS=Mus musculus GN=Fbxl5 PE=2 SV=2
	FBXL6	Consensus36328	1930	1604	78	Q8N531	539	32	532	0.38	0.54	0.01	519	335	4e-91	--	FBXL6_HUMAN F-box/LRR-repeat protein 6 OS=Homo sapiens GN=FBXL6 PE=2 SV=1
	FBXL7	Consensus168331	238	1	213	Q9UJT9	491	31	94	0.53	0.59	0	71	60.5	3e-09	--	FBXL7_HUMAN F-box/LRR-repeat protein 7 OS=Homo sapiens GN=FBXL7 PE=1 SV=1
		Consensus154525	132	3	131	Q5BJ29	491	235	277	0.81	0.95	0	43	77.4	2e-14	--	FBXL7_MOUSE F-box/LRR-repeat protein 7 OS=Mus musculus GN=Fbxl7 PE=2 SV=1
		Consensus157194	139	5	139	Q5BJ29	491	339	383	0.77	0.91	0	45	79	7e-15	--	FBXL7_MOUSE F-box/LRR-repeat protein 7 OS=Mus musculus GN=Fbxl7 PE=2 SV=1
		Consensus53296	200	199	2	Q5BJ29	491	274	339	0.74	0.84	0	66	108	8e-24	--	FBXL7_MOUSE F-box/LRR-repeat protein 7 OS=Mus musculus GN=Fbxl7 PE=2 SV=1
	FXL12	Consensus34897	685	238	660	Q9NXK8	326	8	148	0.41	0.6	0.01	143	110	9e-24	--	FXL12_HUMAN F-box/LRR-repeat protein 12 OS=Homo sapiens GN=FBXL12 PE=1 SV=1
	FXL14	Consensus22599	227	205	2	Q8BID8	400	1	68	0.88	0.94	0	68	132	7e-31	--	FXL14_MOUSE F-box/LRR-repeat protein 14 OS=Mus musculus GN=Fbxl14 PE=2 SV=1
		Consensus62321	351	2	349	Q8BID8	400	79	194	0.9	0.94	0	116	212	5e-55	--	FXL14_MOUSE F-box/LRR-repeat protein 14 OS=Mus musculus GN=Fbxl14 PE=2 SV=1
		Consensus68197	1247	1	411	Q8BID8	400	264	400	0.92	0.97	0	137	260	1e-68	--	FXL14_MOUSE F-box/LRR-repeat protein 14 OS=Mus musculus GN=Fbxl14 PE=2 SV=1
		Consensus69407	1496	1238	39	Q8BID8	400	1	400	0.92	0.95	0	400	739	0	--	FXL14_MOUSE F-box/LRR-repeat protein 14 OS=Mus musculus GN=Fbxl14 PE=2 SV=1
		Consensus128723	274	3	266	Q8BID8	400	206	294	0.67	0.82	0.01	89	124	2e-28	--	FXL14_MOUSE F-box/LRR-repeat protein 14 OS=Mus musculus GN=Fbxl14 PE=2 SV=1
	FXL17	Consensus30355	2471	2	961	Q9UF56	370	47	366	0.78	0.89	0	320	528	1e-149	--	FXL17_HUMAN F-box/LRR-repeat protein 17 (Fragment) OS=Homo sapiens GN=FBXL17 PE=2 SV=2
		Consensus54796	414	67	414	Q9QZN1	462	54	168	0.58	0.68	0	116	134	2e-31	--	FXL17_MOUSE F-box/LRR-repeat protein 17 (Fragment) OS=Mus musculus GN=Fbxl17 PE=2 SV=2
	FXL18	Consensus19536	397	35	397	Q96ME1	805	11	137	0.48	0.67	0.04	127	124	1e-28	--	FXL18_HUMAN F-box/LRR-repeat protein 18 OS=Homo sapiens GN=FBXL18 PE=2 SV=2
		Consensus63618	318	318	1	Q96ME1	805	534	639	0.58	0.71	0	106	124	1e-28	--	FXL18_HUMAN F-box/LRR-repeat protein 18 OS=Homo sapiens GN=FBXL18 PE=2 SV=2
		Consensus69990	943	1	942	Q96ME1	805	219	525	0.41	0.56	0	316	209	2e-53	--	FXL18_HUMAN F-box/LRR-repeat protein 18 OS=Homo sapiens GN=FBXL18 PE=2 SV=2
		Consensus98910	125	124	2	Q96ME1	805	202	242	0.63	0.73	0	41	51.6	1e-06	--	FXL18_HUMAN F-box/LRR-repeat protein 18 OS=Homo sapiens GN=FBXL18 PE=2 SV=2
	FXL19	Consensus167820	223	222	1	Q6PB97	674	87	165	0.69	0.82	0.06	79	126	3e-29	--	FXL19_MOUSE F-box/LRR-repeat protein 19 OS=Mus musculus GN=Fbxl19 PE=2 SV=1
		Consensus30535	383	2	280	Q6PB97	674	556	648	0.61	0.79	0	93	124	2e-28	--	FXL19_MOUSE F-box/LRR-repeat protein 19 OS=Mus musculus GN=Fbxl19 PE=2 SV=1
	FXL20	Consensus5434	3066	246	1157	Q9CZV8	436	133	436	0.92	0.96	0	304	592	0	--	FXL20_MOUSE F-box/LRR-repeat protein 20 OS=Mus musculus GN=Fbxl20 PE=1 SV=3
		Consensus38203	443	199	441	Q9QZH7	276	4	84	0.87	0.96	0	81	150	2e-36	--	FXL20_RAT F-box/LRR-repeat protein 20 OS=Rattus norvegicus GN=Fbxl20 PE=1 SV=1
		Consensus101676	128	1	126	Q9QZH7	276	43	84	0.97	1	0	42	90.1	3e-18	--	FXL20_RAT F-box/LRR-repeat protein 20 OS=Rattus norvegicus GN=Fbxl20 PE=1 SV=1
	FXL21	Consensus101510	128	3	128	Q8BFZ4	434	36	77	0.73	0.88	0	42	73.6	3e-13	--	FXL21_MOUSE F-box/LRR-repeat protein 21 OS=Mus musculus GN=Fbxl21 PE=2 SV=1
	LRDD	Consensus9219	1631	1628	3	Q9HB75	910	325	863	0.48	0.66	0.01	550	513	1e-145	--	PIDD_HUMAN Leucine-rich repeat and death domain-containing protein OS=Homo sapiens GN=LRDD PE=1 SV=2
		Consensus61580	737	27	710	Q9HB75	910	58	286	0.47	0.62	0.01	231	182	2e-45	--	PIDD_HUMAN Leucine-rich repeat and death domain-containing protein OS=Homo sapiens GN=LRDD PE=1 SV=2
		Consensus66743	536	16	174	Q9ERV7	915	852	904	0.49	0.67	0	53	55.5	2e-07	--	PIDD_MOUSE Leucine-rich repeat and death domain-containing protein OS=Mus musculus GN=Lrdd PE=2 SV=1
	LRRC16A	Consensus137909	109	3	107	Q5VZK9	1371	649	683	0.91	0.94	0	35	67	3e-11	--	LR16A_HUMAN Leucine-rich repeat-containing protein 16A OS=Homo sapiens GN=LRRC16A PE=1 SV=1
		Consensus158259	143	1	141	Q5VZK9	1371	750	796	0.63	0.76	0	47	61.2	1e-09	--	LR16A_HUMAN Leucine-rich repeat-containing protein 16A OS=Homo sapiens GN=LRRC16A PE=1 SV=1
		Consensus162649	164	162	1	Q5VZK9	1371	464	517	0.75	0.94	0	54	91.3	1e-18	--	LR16A_HUMAN Leucine-rich repeat-containing protein 16A OS=Homo sapiens GN=LRRC16A PE=1 SV=1
		Consensus74737	101	99	1	Q5VZK9	1371	158	190	0.9	0.9	0	33	71.6	1e-12	--	LR16A_HUMAN Leucine-rich repeat-containing protein 16A OS=Homo sapiens GN=LRRC16A PE=1 SV=1
		Consensus123701	221	221	3	Q5VZK9	1371	601	673	0.75	0.9	0	73	124	1e-28	--	LR16A_HUMAN Leucine-rich repeat-containing protein 16A OS=Homo sapiens GN=LRRC16A PE=1 SV=1
		Consensus128499	358	355	203	Q5VZK9	1371	1014	1067	0.5	0.68	0.05	54	49.3	6e-06	--	LR16A_HUMAN Leucine-rich repeat-containing protein 16A OS=Homo sapiens GN=LRRC16A PE=1 SV=1
		Consensus140070	111	4	111	Q6EDY6	1374	587	622	0.83	0.94	0	36	68.2	1e-11	--	LR16A_MOUSE Leucine-rich repeat-containing protein 16A OS=Mus musculus GN=Lrrc16a PE=1 SV=2
		Consensus167773	222	221	6	Q6EDY6	1374	667	738	0.81	0.88	0	72	120	2e-27	--	LR16A_MOUSE Leucine-rich repeat-containing protein 16A OS=Mus musculus GN=Lrrc16a PE=1 SV=2
		Consensus72140	383	249	4	Q6EDY6	1374	1002	1084	0.46	0.64	0.02	84	68.9	1e-13	--	LR16A_MOUSE Leucine-rich repeat-containing protein 16A OS=Mus musculus GN=Lrrc16a PE=1 SV=2
		Consensus92445	119	2	118	Q6EDY6	1374	830	868	0.76	0.92	0	39	61.2	1e-09	--	LR16A_MOUSE Leucine-rich repeat-containing protein 16A OS=Mus musculus GN=Lrrc16a PE=1 SV=2
		Consensus115750	163	161	3	Q6EDY6	1374	518	570	0.71	0.92	0	53	80.1	3e-15	--	LR16A_MOUSE Leucine-rich repeat-containing protein 16A OS=Mus musculus GN=Lrrc16a PE=1 SV=2
	LRRC16B	Consensus164856	180	2	175	Q5XHY1	1373	606	663	0.56	0.77	0	58	70.9	2e-12	--	LR16B_RAT Leucine-rich repeat-containing protein 16B OS=Rattus norvegicus GN=Lrrc16b PE=2 SV=2
		Consensus108845	140	2	139	Q5XHY1	1373	157	202	0.67	0.82	0	46	72	8e-13	--	LR16B_RAT Leucine-rich repeat-containing protein 16B OS=Rattus norvegicus GN=Lrrc16b PE=2 SV=2
	LRRC14	Consensus36561	1447	3	566	Q8VC16	493	310	474	0.34	0.52	0	188	88.6	8e-17	--	LRC14_MOUSE Leucine-rich repeat-containing protein 14 OS=Mus musculus GN=Lrrc14 PE=2 SV=1
	LRRC15	Consensus4550	1906	1114	68	Q8TF66	581	169	520	0.39	0.57	0.01	353	238	9e-62	--	LRC15_HUMAN Leucine-rich repeat-containing protein 15 OS=Homo sapiens GN=LRRC15 PE=1 SV=1
		Consensus70415	1530	1524	532	Q8R5M3	578	132	436	0.36	0.54	0	331	200	2e-50	--	LRC15_RAT Leucine-rich repeat-containing protein 15 OS=Rattus norvegicus GN=Lrrc15 PE=2 SV=1
	LRRC17	Consensus21135	1769	1461	253	Q9CXD9	443	1	406	0.53	0.68	0.01	411	431	1e-120	--	LRC17_MOUSE Leucine-rich repeat-containing protein 17 OS=Mus musculus GN=Lrrc17 PE=2 SV=1
		Consensus70364	1812	404	1663	Q9CXD9	443	6	422	0.46	0.62	0.01	427	364	1e-100	--	LRC17_MOUSE Leucine-rich repeat-containing protein 17 OS=Mus musculus GN=Lrrc17 PE=2 SV=1
	LRRC20	Consensus69936	956	120	644	Q8CI70	184	3	177	0.52	0.73	0	175	185	4e-46	--	LRC20_MOUSE Leucine-rich repeat-containing protein 20 OS=Mus musculus GN=Lrrc20 PE=2 SV=1
	LRRC23	Consensus3895	444	387	13	Q53EV4	343	17	137	0.49	0.68	0	125	119	6e-27	--	LRC23_HUMAN Leucine-rich repeat-containing protein 23 OS=Homo sapiens GN=LRRC23 PE=2 SV=2
		Consensus35025	708	1	486	Q53EV4	343	170	330	0.56	0.68	0	162	166	1e-40	--	LRC23_HUMAN Leucine-rich repeat-containing protein 23 OS=Homo sapiens GN=LRRC23 PE=2 SV=2
	LRRC28	Consensus35027	1326	1325	486	Q86X40	367	111	365	0.62	0.74	0	281	342	4e-93	--	LRC28_HUMAN Leucine-rich repeat-containing protein 28 OS=Homo sapiens GN=LRRC28 PE=2 SV=1
		Consensus4014	545	201	545	Q6GLE8	367	1	115	0.8	0.93	0	115	192	9e-49	--	LRC28_XENTR Leucine-rich repeat-containing protein 28 OS=Xenopus tropicalis GN=lrrc28 PE=2 SV=1
	LRRC29	Consensus35306	764	10	303	Q8WV35	223	125	222	0.47	0.67	0	98	92.4	2e-18	--	LRC29_HUMAN Leucine-rich repeat-containing protein 29 OS=Homo sapiens GN=LRRC29 PE=2 SV=1
		Consensus38642	611	211	2	Q8WV35	223	47	118	0.45	0.66	0.02	72	61.2	4e-09	--	LRC29_HUMAN Leucine-rich repeat-containing protein 29 OS=Homo sapiens GN=LRRC29 PE=2 SV=1
	LRRC32	Consensus32293	654	653	12	Q14392	662	120	354	0.4	0.6	0.09	237	165	2e-40	--	LRC32_HUMAN Leucine-rich repeat-containing protein 32 OS=Homo sapiens GN=LRRC32 PE=2 SV=1
		Consensus1599	3168	2639	777	Q5RF01	662	31	652	0.31	0.46	0.04	647	260	3e-68	--	LRC32_PONAB Leucine-rich repeat-containing protein 32 OS=Pongo abelii GN=LRRC32 PE=2 SV=1
		Consensus30353	541	286	35	Q5RF01	662	26	109	0.39	0.59	0	84	67.4	4e-11	--	LRC32_PONAB Leucine-rich repeat-containing protein 32 OS=Pongo abelii GN=LRRC32 PE=2 SV=1
		Consensus60319	704	686	9	Q5RF01	662	367	590	0.4	0.57	0	226	154	3e-37	--	LRC32_PONAB Leucine-rich repeat-containing protein 32 OS=Pongo abelii GN=LRRC32 PE=2 SV=1
	LRRC33	Consensus163039	166	155	18	Q6AXL3	685	638	685	0.56	0.77	0.04	48	57.8	2e-08	--	LRC33_DANRE Leucine-rich repeat-containing protein 33 OS=Danio rerio GN=lrrc33 PE=2 SV=1
		Consensus25957	883	881	6	Q6AXL3	685	119	409	0.56	0.76	0	292	332	1e-90	--	LRC33_DANRE Leucine-rich repeat-containing protein 33 OS=Danio rerio GN=lrrc33 PE=2 SV=1
		Consensus129019	654	1	630	Q6AXL3	685	425	631	0.5	0.69	0	211	215	1e-55	--	LRC33_DANRE Leucine-rich repeat-containing protein 33 OS=Danio rerio GN=lrrc33 PE=2 SV=1
	LRRC38	Consensus123511	219	84	215	A2VDH3	298	29	72	0.63	0.7	0	44	63.9	2e-10	--	LRC38_MOUSE Leucine-rich repeat-containing protein 38 OS=Mus musculus GN=Lrrc38 PE=2 SV=2
	LRRC39	Consensus82876	110	2	109	Q8BGI7	337	249	284	0.75	0.88	0	36	58.9	7e-09	--	LRC39_MOUSE Leucine-rich repeat-containing protein 39 OS=Mus musculus GN=Lrrc39 PE=2 SV=1
		Consensus95305	122	2	121	Q8BGI7	337	59	98	0.7	0.92	0	40	67	3e-11	--	LRC39_MOUSE Leucine-rich repeat-containing protein 39 OS=Mus musculus GN=Lrrc39 PE=2 SV=1
	LRRC40	Consensus36613	994	3	389	Q7SXW3	601	473	601	0.68	0.83	0	129	182	3e-45	--	LRC40_DANRE Leucine-rich repeat-containing protein 40 OS=Danio rerio GN=lrrc40 PE=2 SV=1
		Consensus37228	1295	1211	3	Q7SXW3	601	1	406	0.64	0.76	0	406	494	1e-139	--	LRC40_DANRE Leucine-rich repeat-containing protein 40 OS=Danio rerio GN=lrrc40 PE=2 SV=1
		Consensus32775	478	10	453	Q9CRC8	602	184	327	0.37	0.52	0	148	77	4e-14	--	LRC40_MOUSE Leucine-rich repeat-containing protein 40 OS=Mus musculus GN=Lrrc40 PE=2 SV=2
		Consensus22147	221	3	221	Q6GPJ5	605	411	483	0.54	0.79	0	73	85.9	5e-17	--	LRC40_XENLA Leucine-rich repeat-containing protein 40 OS=Xenopus laevis GN=lrrc40 PE=2 SV=1
		Consensus92917	119	3	119	Q5M8G4	605	477	515	0.61	0.87	0	39	55.5	8e-08	--	LRC40_XENTR Leucine-rich repeat-containing protein 40 OS=Xenopus tropicalis GN=lrrc40 PE=2 SV=1
	LRRC41	Consensus59926	993	2	535	Q5M9H1	808	632	808	0.42	0.57	0	179	112	2e-24	--	LRC41_RAT Leucine-rich repeat-containing protein 41 OS=Rattus norvegicus GN=Lrrc41 PE=2 SV=1
	LRRC42	Consensus6007	987	1	858	Q9Y546	428	150	428	0.41	0.61	0.01	291	204	5e-52	--	LRC42_HUMAN Leucine-rich repeat-containing protein 42 OS=Homo sapiens GN=LRRC42 PE=1 SV=1
		Consensus68943	616	330	1	Q4KM95	421	11	138	0.42	0.56	0.14	128	95.1	2e-19	--	LRC42_RAT Leucine-rich repeat-containing protein 42 OS=Rattus norvegicus GN=Lrrc42 PE=2 SV=1
	LRRC45	Consensus5408	1897	1897	1439	Q5ZI11	670	518	670	0.67	0.83	0	153	201	2e-50	--	LRC45_CHICK Leucine-rich repeat-containing protein 45 OS=Gallus gallus GN=LRRC45 PE=2 SV=1
		Consensus40101	990	988	5	Q5ZI11	670	183	510	0.6	0.79	0	328	388	1e-107	--	LRC45_CHICK Leucine-rich repeat-containing protein 45 OS=Gallus gallus GN=LRRC45 PE=2 SV=1
		Consensus59339	455	453	1	Q5ZI11	670	15	166	0.59	0.75	0	152	182	6e-46	--	LRC45_CHICK Leucine-rich repeat-containing protein 45 OS=Gallus gallus GN=LRRC45 PE=2 SV=1
	LRRC47	Consensus10267	2040	2027	339	Q505F5	581	1	580	0.53	0.71	0.03	585	562	1e-159	--	LRC47_MOUSE Leucine-rich repeat-containing protein 47 OS=Mus musculus GN=Lrrc47 PE=1 SV=1
	LRRC56	Consensus119227	180	166	2	Q8K375	552	108	162	0.67	0.81	0	55	79.7	4e-15	--	LRC56_MOUSE Leucine-rich repeat-containing protein 56 OS=Mus musculus GN=Lrrc56 PE=2 SV=1
	LRRC57	Consensus146271	119	84	1	Q6DHL5	238	1	28	0.89	0.92	0	28	52	9e-07	--	LRC57_DANRE Leucine-rich repeat-containing protein 57 OS=Danio rerio GN=lrrc57 PE=2 SV=1
		Consensus35341	999	988	275	Q6DHL5	238	1	238	0.78	0.89	0	238	369	1e-101	--	LRC57_DANRE Leucine-rich repeat-containing protein 57 OS=Danio rerio GN=lrrc57 PE=2 SV=1
	LRRC58	Consensus8862	2790	296	1306	Q32NT4	350	9	345	0.7	0.83	0	337	486	1e-136	--	LRC58_XENLA Leucine-rich repeat-containing protein 58 OS=Xenopus laevis GN=lrrc58 PE=2 SV=1
		Consensus128396	2250	317	1342	Q32NT4	350	9	350	0.7	0.83	0	342	493	1e-138	--	LRC58_XENLA Leucine-rich repeat-containing protein 58 OS=Xenopus laevis GN=lrrc58 PE=2 SV=1
	LRRC59	Consensus68975	1372	137	1048	Q6NWG1	314	5	310	0.62	0.82	0.01	308	398	1e-110	--	LRC59_DANRE Leucine-rich repeat-containing protein 59 OS=Danio rerio GN=lrrc59 PE=2 SV=1
	LRRC61	Consensus90519	117	2	115	Q8R2R5	259	37	74	0.73	0.84	0	38	60.5	3e-09	--	LRC61_MOUSE Leucine-rich repeat-containing protein 61 OS=Mus musculus GN=Lrrc61 PE=2 SV=1
	LRRC68	Consensus3391	2068	53	547	Q1L994	919	742	919	0.39	0.5	0.09	182	98.6	1e-19	--	LRC68_DANRE Leucine-rich repeat-containing protein 68 OS=Danio rerio GN=lrrc68 PE=2 SV=1
		Consensus36121	1248	1246	446	Q1L994	919	594	860	0.43	0.56	0.07	290	181	1e-44	--	LRC68_DANRE Leucine-rich repeat-containing protein 68 OS=Danio rerio GN=lrrc68 PE=2 SV=1
		Consensus45029	214	213	1	Q1L994	919	520	590	0.94	0.98	0	71	132	5e-31	--	LRC68_DANRE Leucine-rich repeat-containing protein 68 OS=Danio rerio GN=lrrc68 PE=2 SV=1
		Consensus66248	439	1	438	Q1L994	919	372	517	0.93	0.99	0	146	279	3e-75	--	LRC68_DANRE Leucine-rich repeat-containing protein 68 OS=Danio rerio GN=lrrc68 PE=2 SV=1
		Consensus70185	1084	891	1	Q1L994	919	49	356	0.63	0.71	0.04	311	358	3e-98	--	LRC68_DANRE Leucine-rich repeat-containing protein 68 OS=Danio rerio GN=lrrc68 PE=2 SV=1
	LRRC69	Consensus31868	433	61	432	Q9D9Q0	347	9	135	0.33	0.55	0.02	127	70.9	2e-12	--	LRC69_MOUSE Leucine-rich repeat-containing protein 69 OS=Mus musculus GN=Lrrc69 PE=2 SV=1
	LRRC8A	Consensus20340	421	2	421	Q8IWT6	810	244	383	0.82	0.89	0	140	239	4e-63	--	LRC8A_HUMAN Leucine-rich repeat-containing protein 8A OS=Homo sapiens GN=LRRC8A PE=1 SV=1
		Consensus29998	399	1	381	Q8IWT6	810	684	810	0.81	0.9	0	127	215	5e-56	--	LRC8A_HUMAN Leucine-rich repeat-containing protein 8A OS=Homo sapiens GN=LRRC8A PE=1 SV=1
		Consensus42353	739	1	144	Q8IWT6	810	763	810	0.91	0.93	0	48	92	3e-18	--	LRC8A_HUMAN Leucine-rich repeat-containing protein 8A OS=Homo sapiens GN=LRRC8A PE=1 SV=1
		Consensus63304	359	357	1	Q8IWT6	810	645	763	0.81	0.9	0	119	203	2e-52	--	LRC8A_HUMAN Leucine-rich repeat-containing protein 8A OS=Homo sapiens GN=LRRC8A PE=1 SV=1
		Consensus25405	421	3	413	Q80WG5	810	591	750	0.72	0.79	0.14	160	229	3e-60	--	LRC8A_MOUSE Leucine-rich repeat-containing protein 8A OS=Mus musculus GN=Lrrc8a PE=2 SV=1
		Consensus46532	168	1	168	Q80WG5	810	436	491	0.87	0.94	0	56	102	7e-22	--	LRC8A_MOUSE Leucine-rich repeat-containing protein 8A OS=Mus musculus GN=Lrrc8a PE=2 SV=1
		Consensus139918	111	111	1	Q4V8I7	810	631	667	0.91	0.91	0	37	74.3	2e-13	--	LRC8A_RAT Leucine-rich repeat-containing protein 8A OS=Rattus norvegicus GN=Lrrc8a PE=2 SV=1
		Consensus145936	119	117	1	Q4V8I7	810	12	50	0.97	1	0	39	84	2e-16	--	LRC8A_RAT Leucine-rich repeat-containing protein 8A OS=Rattus norvegicus GN=Lrrc8a PE=2 SV=1
		Consensus155891	135	135	1	Q4V8I7	810	393	437	0.91	1	0	45	87.4	2e-17	--	LRC8A_RAT Leucine-rich repeat-containing protein 8A OS=Rattus norvegicus GN=Lrrc8a PE=2 SV=1
		Consensus166556	200	116	199	Q4V8I7	810	1	28	0.96	1	0	28	65.1	1e-10	--	LRC8A_RAT Leucine-rich repeat-containing protein 8A OS=Rattus norvegicus GN=Lrrc8a PE=2 SV=1
		Consensus169687	357	2	355	Q4V8I7	810	37	167	0.77	0.78	0.09	131	208	8e-54	--	LRC8A_RAT Leucine-rich repeat-containing protein 8A OS=Rattus norvegicus GN=Lrrc8a PE=2 SV=1
		Consensus169718	372	2	370	Q4V8I7	810	484	606	0.92	0.96	0	123	223	2e-58	--	LRC8A_RAT Leucine-rich repeat-containing protein 8A OS=Rattus norvegicus GN=Lrrc8a PE=2 SV=1
		Consensus12065	234	234	1	Q4V8I7	810	178	257	0.85	0.9	0.02	80	133	3e-31	--	LRC8A_RAT Leucine-rich repeat-containing protein 8A OS=Rattus norvegicus GN=Lrrc8a PE=2 SV=1
		Consensus23243	235	225	1	Q4V8I7	810	94	168	0.96	0.98	0	75	163	2e-40	--	LRC8A_RAT Leucine-rich repeat-containing protein 8A OS=Rattus norvegicus GN=Lrrc8a PE=2 SV=1
		Consensus25524	269	2	268	Q4V8I7	810	156	245	0.93	0.95	0.01	90	162	5e-40	--	LRC8A_RAT Leucine-rich repeat-containing protein 8A OS=Rattus norvegicus GN=Lrrc8a PE=2 SV=1
		Consensus68041	536	536	3	Q4V8I7	810	429	606	0.92	0.96	0	178	325	1e-88	--	LRC8A_RAT Leucine-rich repeat-containing protein 8A OS=Rattus norvegicus GN=Lrrc8a PE=2 SV=1
		Consensus80308	107	106	2	Q4V8I7	810	352	386	0.94	1	0	35	73.9	2e-13	--	LRC8A_RAT Leucine-rich repeat-containing protein 8A OS=Rattus norvegicus GN=Lrrc8a PE=2 SV=1
	LRRC8C	Consensus118854	178	178	14	Q8R502	803	31	80	0.63	0.72	0	55	60.5	2e-09	--	LRC8C_MOUSE Leucine-rich repeat-containing protein 8C OS=Mus musculus GN=Lrrc8c PE=1 SV=1
		Consensus21390	1647	1645	272	Q498T9	803	346	803	0.8	0.91	0	458	754	0	--	LRC8C_RAT Leucine-rich repeat-containing protein 8C OS=Rattus norvegicus GN=Lrrc8c PE=2 SV=1
		Consensus28196	345	345	1	Q498T9	803	125	241	0.81	0.89	0.01	117	190	2e-48	--	LRC8C_RAT Leucine-rich repeat-containing protein 8C OS=Rattus norvegicus GN=Lrrc8c PE=2 SV=1
		Consensus72416	100	1	99	Q498T9	803	304	336	0.81	0.9	0	33	66.6	3e-11	--	LRC8C_RAT Leucine-rich repeat-containing protein 8C OS=Rattus norvegicus GN=Lrrc8c PE=2 SV=1
	LRRC8D	Consensus3589	3003	1892	150	Q7L1W4	858	278	858	0.76	0.89	0	581	919	0	--	LRC8D_HUMAN Leucine-rich repeat-containing protein 8D OS=Homo sapiens GN=LRRC8D PE=1 SV=1
	LRRCC1	Consensus59515	247	246	4	Q69ZB0	1026	93	173	0.62	0.8	0	81	109	4e-24	--	LRCC1_MOUSE Leucine-rich repeat and coiled-coil domain-containing protein 1 OS=Mus musculus GN=Lrrcc1 PE=2 SV=2
		Consensus16034	636	253	5	Q6NRC9	1030	8	90	0.6	0.81	0	83	101	3e-21	--	LRCC1_XENLA Leucine-rich repeat and coiled-coil domain-containing protein 1 OS=Xenopus laevis GN=lrrcc1 PE=2 SV=1
		Consensus23250	405	3	404	Q6NRC9	1030	153	286	0.39	0.6	0.06	143	81.6	1e-15	--	LRCC1_XENLA Leucine-rich repeat and coiled-coil domain-containing protein 1 OS=Xenopus laevis GN=lrrcc1 PE=2 SV=1
		Consensus36128	1439	34	1437	Q6NRC9	1030	270	743	0.41	0.63	0.02	481	347	1e-94	--	LRCC1_XENLA Leucine-rich repeat and coiled-coil domain-containing protein 1 OS=Xenopus laevis GN=lrrcc1 PE=2 SV=1
		Consensus62572	295	4	294	Q6NRC9	1030	730	826	0.76	0.9	0	97	150	2e-36	--	LRCC1_XENLA Leucine-rich repeat and coiled-coil domain-containing protein 1 OS=Xenopus laevis GN=lrrcc1 PE=2 SV=1
		Consensus65210	591	591	52	Q6NRC9	1030	846	1025	0.6	0.8	0	180	219	1e-56	--	LRCC1_XENLA Leucine-rich repeat and coiled-coil domain-containing protein 1 OS=Xenopus laevis GN=lrrcc1 PE=2 SV=1
		Consensus153264	129	128	3	Q9BTT6	524	211	252	0.69	0.92	0	42	67	3e-11	--	LRRC1_HUMAN Leucine-rich repeat-containing protein 1 OS=Homo sapiens GN=LRRC1 PE=1 SV=1
		Consensus56940	247	1	174	Q9BTT6	524	467	524	0.82	0.89	0	58	99	6e-21	--	LRRC1_HUMAN Leucine-rich repeat-containing protein 1 OS=Homo sapiens GN=LRRC1 PE=1 SV=1
		Consensus127439	411	404	3	Q9BTT6	524	337	468	0.69	0.85	0	134	193	2e-49	--	LRRC1_HUMAN Leucine-rich repeat-containing protein 1 OS=Homo sapiens GN=LRRC1 PE=1 SV=1
		Consensus115957	164	2	163	Q80VQ1	524	114	167	0.88	0.96	0	54	100	2e-21	--	LRRC1_MOUSE Leucine-rich repeat-containing protein 1 OS=Mus musculus GN=Lrrc1 PE=2 SV=2
	LRRC4	Consensus73500	100	99	1	Q99PH1	652	270	302	0.9	1	0	33	73.2	4e-13	--	LRRC4_MOUSE Leucine-rich repeat-containing 4 protein OS=Mus musculus GN=Lrrc4 PE=2 SV=2
	LRRC9	Consensus151188	126	3	125	Q8CDN9	1456	1302	1342	0.53	0.75	0	41	50.8	2e-06	--	LRRC9_MOUSE Leucine-rich repeat-containing protein 9 OS=Mus musculus GN=Lrrc9 PE=2 SV=2
		Consensus80640	107	107	3	Q8CDN9	1456	1285	1319	0.71	0.88	0	35	54.3	2e-07	--	LRRC9_MOUSE Leucine-rich repeat-containing protein 9 OS=Mus musculus GN=Lrrc9 PE=2 SV=2
		Consensus108409	139	4	135	A0JM56	1502	1152	1195	0.75	0.86	0	44	68.9	7e-12	--	LRRC9_XENTR Leucine-rich repeat-containing protein 9 OS=Xenopus tropicalis GN=lrrc9 PE=2 SV=2
	LRRF1	Consensus3761	1188	869	66	Q32MZ4	808	11	293	0.6	0.72	0.06	287	300	8e-81	--	LRRF1_HUMAN Leucine-rich repeat flightless-interacting protein 1 OS=Homo sapiens GN=LRRFIP1 PE=1 SV=2
		Consensus87289	114	2	112	Q32MZ4	808	69	105	0.64	0.81	0	37	52.8	5e-07	--	LRRF1_HUMAN Leucine-rich repeat flightless-interacting protein 1 OS=Homo sapiens GN=LRRFIP1 PE=1 SV=2
	LRRF2	Consensus61980	284	4	135	Q9Y608	721	678	721	0.79	0.97	0	44	73.9	2e-13	--	LRRF2_HUMAN Leucine-rich repeat flightless-interacting protein 2 OS=Homo sapiens GN=LRRFIP2 PE=1 SV=1
		Consensus8190	963	905	345	Q6GNW0	405	114	300	0.77	0.86	0	187	286	9e-77	--	LRRF2_XENLA Leucine-rich repeat flightless-interacting protein 2 OS=Xenopus laevis GN=lrrfip2 PE=2 SV=1
		Consensus37956	805	3	152	Q6GNW0	405	356	405	0.94	0.98	0	50	94	9e-19	--	LRRF2_XENLA Leucine-rich repeat flightless-interacting protein 2 OS=Xenopus laevis GN=lrrfip2 PE=2 SV=1
		Consensus39099	1560	175	618	Q6GNW0	405	251	398	0.63	0.83	0	148	192	3e-48	--	LRRF2_XENLA Leucine-rich repeat flightless-interacting protein 2 OS=Xenopus laevis GN=lrrfip2 PE=2 SV=1
		Consensus41983	674	255	605	Q6GNW0	405	1	118	0.75	0.8	0.01	119	162	1e-39	--	LRRF2_XENLA Leucine-rich repeat flightless-interacting protein 2 OS=Xenopus laevis GN=lrrfip2 PE=2 SV=1
		Consensus71102	1007	52	495	Q6GNW0	405	251	398	0.63	0.83	0	148	192	2e-48	--	LRRF2_XENLA Leucine-rich repeat flightless-interacting protein 2 OS=Xenopus laevis GN=lrrfip2 PE=2 SV=1
		Consensus120159	187	186	1	Q6GNW0	405	318	379	0.75	0.93	0	62	99	6e-21	--	LRRF2_XENLA Leucine-rich repeat flightless-interacting protein 2 OS=Xenopus laevis GN=lrrfip2 PE=2 SV=1
	LRRK1	Consensus117571	171	3	167	Q38SD2	2038	797	851	0.76	0.92	0	55	94	2e-19	--	LRRK1_HUMAN Leucine-rich repeat serine/threonine-protein kinase 1 OS=Homo sapiens GN=LRRK1 PE=1 SV=2
		Consensus127398	394	392	3	Q38SD2	2038	449	580	0.52	0.71	0.01	132	137	1e-32	--	LRRK1_HUMAN Leucine-rich repeat serine/threonine-protein kinase 1 OS=Homo sapiens GN=LRRK1 PE=1 SV=2
		Consensus129213	626	286	624	Q38SD2	2038	351	463	0.6	0.75	0	113	145	2e-34	--	LRRK1_HUMAN Leucine-rich repeat serine/threonine-protein kinase 1 OS=Homo sapiens GN=LRRK1 PE=1 SV=2
		Consensus169950	3305	1	1347	Q3UHC2	2014	1560	2014	0.51	0.67	0.02	460	462	1e-129	--	LRRK1_MOUSE Leucine-rich repeat serine/threonine-protein kinase 1 OS=Mus musculus GN=Lrrk1 PE=2 SV=1
		Consensus5338	900	1	900	Q3UHC2	2014	959	1237	0.71	0.8	0	301	420	1e-117	--	LRRK1_MOUSE Leucine-rich repeat serine/threonine-protein kinase 1 OS=Mus musculus GN=Lrrk1 PE=2 SV=1
		Consensus6908	1147	1147	593	Q3UHC2	2014	1377	1561	0.72	0.84	0	185	287	1e-138	--	LRRK1_MOUSE Leucine-rich repeat serine/threonine-protein kinase 1 OS=Mus musculus GN=Lrrk1 PE=2 SV=1
		Consensus36076	1187	1170	1	Q3UHC2	2014	35	420	0.5	0.7	0.01	394	384	1e-106	--	LRRK1_MOUSE Leucine-rich repeat serine/threonine-protein kinase 1 OS=Mus musculus GN=Lrrk1 PE=2 SV=1
		Consensus47835	305	2	289	Q3UHC2	2014	568	663	0.72	0.85	0	96	147	2e-35	--	LRRK1_MOUSE Leucine-rich repeat serine/threonine-protein kinase 1 OS=Mus musculus GN=Lrrk1 PE=2 SV=1
		Consensus50369	157	4	156	Q3UHC2	2014	695	745	0.92	0.96	0	51	102	8e-22	--	LRRK1_MOUSE Leucine-rich repeat serine/threonine-protein kinase 1 OS=Mus musculus GN=Lrrk1 PE=2 SV=1
		Consensus64040	334	1	333	Q3UHC2	2014	842	952	0.73	0.9	0	111	174	1e-43	--	LRRK1_MOUSE Leucine-rich repeat serine/threonine-protein kinase 1 OS=Mus musculus GN=Lrrk1 PE=2 SV=1
		Consensus67135	456	3	455	Q3UHC2	2014	1224	1371	0.71	0.86	0	151	218	1e-56	--	LRRK1_MOUSE Leucine-rich repeat serine/threonine-protein kinase 1 OS=Mus musculus GN=Lrrk1 PE=2 SV=1
		Consensus70794	1106	1	720	Q3UHC2	2014	1769	2014	0.49	0.61	0.04	251	215	4e-55	--	LRRK1_MOUSE Leucine-rich repeat serine/threonine-protein kinase 1 OS=Mus musculus GN=Lrrk1 PE=2 SV=1
		Consensus76104	103	15	101	Q3UHC2	2014	1747	1775	0.68	0.79	0	29	48.9	7e-06	--	LRRK1_MOUSE Leucine-rich repeat serine/threonine-protein kinase 1 OS=Mus musculus GN=Lrrk1 PE=2 SV=1
	LRRK2	Consensus155229	134	133	2	Q5S007	2527	66	109	0.52	0.65	0	44	54.3	2e-07	--	LRRK2_HUMAN Leucine-rich repeat serine/threonine-protein kinase 2 OS=Homo sapiens GN=LRRK2 PE=1 SV=1
		Consensus155679	135	133	2	Q5S007	2527	1563	1606	0.7	0.86	0	44	72.8	5e-13	--	LRRK2_HUMAN Leucine-rich repeat serine/threonine-protein kinase 2 OS=Homo sapiens GN=LRRK2 PE=1 SV=1
		Consensus160898	154	153	1	Q5S007	2527	1844	1894	0.52	0.76	0	51	61.6	1e-09	--	LRRK2_HUMAN Leucine-rich repeat serine/threonine-protein kinase 2 OS=Homo sapiens GN=LRRK2 PE=1 SV=1
		Consensus169403	300	298	2	Q5S007	2527	635	733	0.28	0.48	0	99	50.8	2e-06	--	LRRK2_HUMAN Leucine-rich repeat serine/threonine-protein kinase 2 OS=Homo sapiens GN=LRRK2 PE=1 SV=1
		Consensus20626	670	3	626	Q5S007	2527	2190	2395	0.39	0.67	0	208	185	2e-46	--	LRRK2_HUMAN Leucine-rich repeat serine/threonine-protein kinase 2 OS=Homo sapiens GN=LRRK2 PE=1 SV=1
		Consensus32378	457	456	1	Q5S007	2527	1620	1771	0.66	0.86	0	152	229	3e-60	--	LRRK2_HUMAN Leucine-rich repeat serine/threonine-protein kinase 2 OS=Homo sapiens GN=LRRK2 PE=1 SV=1
		Consensus57711	707	4	702	Q5S007	2527	1960	2186	0.63	0.78	0	233	304	3e-82	--	LRRK2_HUMAN Leucine-rich repeat serine/threonine-protein kinase 2 OS=Homo sapiens GN=LRRK2 PE=1 SV=1
		Consensus61543	276	272	3	Q5S007	2527	1758	1847	0.66	0.77	0	90	125	5e-29	--	LRRK2_HUMAN Leucine-rich repeat serine/threonine-protein kinase 2 OS=Homo sapiens GN=LRRK2 PE=1 SV=1
		Consensus19220	832	829	2	Q5S006	2527	1106	1381	0.6	0.77	0	276	342	1e-93	--	LRRK2_MOUSE Leucine-rich repeat serine/threonine-protein kinase 2 OS=Mus musculus GN=Lrrk2 PE=2 SV=1
		Consensus59353	274	14	271	Q5S006	2527	1885	1966	0.63	0.74	0	86	104	1e-22	--	LRRK2_MOUSE Leucine-rich repeat serine/threonine-protein kinase 2 OS=Mus musculus GN=Lrrk2 PE=2 SV=1
		Consensus66250	449	2	445	Q5S006	2527	1401	1548	0.64	0.78	0	148	197	1e-50	--	LRRK2_MOUSE Leucine-rich repeat serine/threonine-protein kinase 2 OS=Mus musculus GN=Lrrk2 PE=2 SV=1
		Consensus68111	1048	3	293	Q5S006	2527	2426	2523	0.46	0.68	0.03	100	80.9	1e-14	--	LRRK2_MOUSE Leucine-rich repeat serine/threonine-protein kinase 2 OS=Mus musculus GN=Lrrk2 PE=2 SV=1
	LRRX1	Consensus67857	552	552	10	Q54G05	1492	479	646	0.27	0.49	0.02	185	61.6	2e-09	--	LRRX1_DICDI Putative leucine-rich repeat-containing protein DDB0188916 OS=Dictyostelium discoideum GN=DDB_0188916 PE=4 SV=1
		Consensus69761	813	786	4	Q54G05	1492	163	435	0.23	0.45	0.07	283	68.2	5e-11	--	LRRX1_DICDI Putative leucine-rich repeat-containing protein DDB0188916 OS=Dictyostelium discoideum GN=DDB_0188916 PE=4 SV=1
	NAL/NALP/NLRP12	Consensus719	552	5	538	P59046	1061	740	925	0.4	0.56	0.05	188	122	1e-27	--	NAL12_HUMAN NACHT, LRR and PYD domains-containing protein 12 OS=Homo sapiens GN=NLRP12 PE=2 SV=2
		Consensus2599	1164	796	2	P59046	1061	749	1008	0.43	0.58	0	265	181	5e-45	--	NAL12_HUMAN NACHT, LRR and PYD domains-containing protein 12 OS=Homo sapiens GN=NLRP12 PE=2 SV=2
		Consensus4446	195	192	1	P59046	1061	856	918	0.53	0.67	0	64	63.2	4e-10	--	NAL12_HUMAN NACHT, LRR and PYD domains-containing protein 12 OS=Homo sapiens GN=NLRP12 PE=2 SV=2
		Consensus10717	2765	2486	3	P59046	1061	194	1032	0.28	0.46	0.05	880	268	1e-70	--	NAL12_HUMAN NACHT, LRR and PYD domains-containing protein 12 OS=Homo sapiens GN=NLRP12 PE=2 SV=2
		Consensus14950	1146	3	926	P59046	1061	731	1032	0.43	0.59	0	308	227	8e-59	--	NAL12_HUMAN NACHT, LRR and PYD domains-containing protein 12 OS=Homo sapiens GN=NLRP12 PE=2 SV=2
		Consensus23731	242	239	9	P59046	1061	775	851	0.44	0.66	0.01	78	65.9	6e-11	--	NAL12_HUMAN NACHT, LRR and PYD domains-containing protein 12 OS=Homo sapiens GN=NLRP12 PE=2 SV=2
		Consensus64945	352	337	5	P59046	1061	867	975	0.47	0.59	0	111	90.1	3e-18	--	NAL12_HUMAN NACHT, LRR and PYD domains-containing protein 12 OS=Homo sapiens GN=NLRP12 PE=2 SV=2
	NAL4	Consensus38908	1253	308	36	Q3TKR3	982	10	104	0.32	0.54	0.04	95	55.1	8e-07	--	NAL4C_MOUSE NACHT, LRR and PYD domains-containing protein 4C OS=Mus musculus GN=Nlrp4c PE=2 SV=1
	NAL9	Consensus50222	157	153	4	Q66X03	949	778	826	0.5	0.76	0	50	53.9	2e-07	--	NAL9A_MOUSE NACHT, LRR and PYD domains-containing protein 9A OS=Mus musculus GN=Nlrp9a PE=2 SV=1
	NALP1	Consensus4226	1490	519	16	Q9C000	1473	1095	1263	0.24	0.43	0.04	175	53.9	2e-06	--	NALP1_HUMAN NACHT, LRR and PYD domains-containing protein 1 OS=Homo sapiens GN=NLRP1 PE=1 SV=1
		Consensus44294	1447	93	977	Q9C000	1473	1051	1351	0.25	0.46	0.03	306	96.3	4e-19	--	NALP1_HUMAN NACHT, LRR and PYD domains-containing protein 1 OS=Homo sapiens GN=NLRP1 PE=1 SV=1
		Consensus61332	273	264	1	Q9C000	1473	843	928	0.5	0.57	0	88	71.2	1e-12	--	NALP1_HUMAN NACHT, LRR and PYD domains-containing protein 1 OS=Homo sapiens GN=NLRP1 PE=1 SV=1
		Consensus169930	1189	13	1188	Q96P20	1034	3	332	0.22	0.36	0.02	401	70.5	2e-11	--	NALP3_HUMAN NACHT, LRR and PYD domains-containing protein 3 OS=Homo sapiens GN=NLRP3 PE=1 SV=2
	NALP3	Consensus62330	2848	2087	2779	Q96P20	1034	775	1001	0.38	0.55	0	231	143	3e-66	--	NALP3_HUMAN NACHT, LRR and PYD domains-containing protein 3 OS=Homo sapiens GN=NLRP3 PE=1 SV=2
		Consensus126607	299	265	26	Q96P20	1034	201	279	0.41	0.54	0.01	81	56.6	4e-08	--	NALP3_HUMAN NACHT, LRR and PYD domains-containing protein 3 OS=Homo sapiens GN=NLRP3 PE=1 SV=2
		Consensus127748	2441	2348	114	Q96P20	1034	219	1001	0.29	0.47	0.06	798	269	6e-71	--	NALP3_HUMAN NACHT, LRR and PYD domains-containing protein 3 OS=Homo sapiens GN=NLRP3 PE=1 SV=2
		Consensus34284	600	383	33	Q8R4B8	1033	132	247	0.29	0.54	0	117	60.5	6e-09	--	NALP3_MOUSE NACHT, LRR and PYD domains-containing protein 3 OS=Mus musculus GN=Nlrp3 PE=2 SV=1
		Consensus43070	939	553	26	Q8R4B8	1033	85	262	0.24	0.46	0.03	183	60.5	1e-08	--	NALP3_MOUSE NACHT, LRR and PYD domains-containing protein 3 OS=Mus musculus GN=Nlrp3 PE=2 SV=1
	NAPLP6	Consensus3985	808	174	458	Q91WS2	869	6	99	0.33	0.57	0	95	58.5	4e-08	--	NALP6_MOUSE NACHT, LRR and PYD domains-containing protein 6 OS=Mus musculus GN=Nlrp6 PE=2 SV=3
		Consensus43979	637	210	593	Q91WS2	869	19	148	0.33	0.59	0.05	135	52.4	2e-06	--	NALP6_MOUSE NACHT, LRR and PYD domains-containing protein 6 OS=Mus musculus GN=Nlrp6 PE=2 SV=3
		Consensus63678	350	266	21	Q63035	880	17	96	0.36	0.57	0	82	50.1	3e-06	--	NALP6_RAT NACHT, LRR and PYD domains-containing protein 6 OS=Rattus norvegicus GN=Nlrp6 PE=1 SV=3
	YKK	Consensus36369	3812	2115	1216	P34284	466	141	462	0.26	0.47	0.06	322	73.9	6e-12	--	YKK7_CAEEL Uncharacterized F-box/LRR-repeat protein C02F5.7 OS=Caenorhabditis elegans GN=C02F5.7 PE=4 SV=3
PGRP
		Consensus10216	1343	1245	76	Q8VCS0	530	88	529	0.4	0.55	0.13	452	321	7e-87	--	PGRP2_MOUSE N-acetylmuramoyl-L-alanine amidase OS=Mus musculus GN=Pglyrp2 PE=1 SV=1
BTK
		Consensus37665	1090	1077	256	Q06187	659	385	657	0.74	0.86	0	274	429	1e-119	--	BTK_HUMAN Tyrosine-protein kinase BTK OS=Homo sapiens GN=BTK PE=1 SV=3
		Consensus38361	1162	109	1161	P35991	659	1	374	0.57	0.74	0.06	374	453	1e-127	--	BTK_MOUSE Tyrosine-protein kinase BTK OS=Mus musculus GN=Btk PE=1 SV=4
Fibrinogen/FBG
		Consensus135234	105	102	1	Q8BKE5	299	63	96	0.64	0.88	0	34	49.7	4e-06	--	FSBP_MOUSE Fibrinogen silencer-binding protein OS=Mus musculus GN=Fsbp PE=2 SV=1
		Consensus162724	164	163	56	O95073	299	259	294	0.83	0.94	0	36	62.4	7e-10	--	FSBP_HUMAN Fibrinogen silencer-binding protein OS=Homo sapiens GN=FSBP PE=2 SV=1
		Consensus23302	236	236	27	Q8N539	461	284	353	0.5	0.7	0	70	80.1	3e-15	--	FBCD1_HUMAN Fibrinogen C domain-containing protein 1 OS=Homo sapiens GN=FIBCD1 PE=2 SV=2
		Consensus92374	119	1	96	Q71KU9	314	285	314	0.59	0.78	0	32	49.7	4e-06	--	FGL1_MOUSE Fibrinogen-like protein 1 OS=Mus musculus GN=Fgl1 PE=2 SV=2
Adapters, effectors,signal transducers
ASB
	ASB1	Consensus104300	132	127	2	Q9WV74	336	17	59	0.81	0.86	0.02	43	72	8e-13	--	ASB1_MOUSE Ankyrin repeat and SOCS box protein 1 OS=Mus musculus GN=Asb1 PE=1 SV=1
	ASB12	Consensus31971	1057	999	106	Q8WXK4	309	11	308	0.57	0.73	0	298	342	2e-93	--	ASB12_HUMAN Ankyrin repeat and SOCS box protein 12 OS=Homo sapiens GN=ASB12 PE=1 SV=2
	ASB13	Consensus145997	119	1	117	Q8WXK3	278	21	59	0.71	0.82	0	39	58.2	1e-08	--	ASB13_HUMAN Ankyrin repeat and SOCS box protein 13 OS=Homo sapiens GN=ASB13 PE=1 SV=2
		Consensus149371	123	3	122	Q8VBX0	278	199	238	0.55	0.67	0	40	52.4	7e-07	--	ASB13_MOUSE Ankyrin repeat and SOCS box protein 13 OS=Mus musculus GN=Asb13 PE=2 SV=1
	ASB2	Consensus59886	573	64	426	Q96Q27	587	1	131	0.37	0.57	0.08	132	91.7	4e-21	--	ASB2_HUMAN Ankyrin repeat and SOCS box protein 2 OS=Homo sapiens GN=ASB2 PE=1 SV=1
		Consensus27829	1291	1291	35	Q5U2S6	634	224	628	0.51	0.67	0	420	422	1e-117	--	ASB2_RAT Ankyrin repeat and SOCS box protein 2 OS=Rattus norvegicus GN=Asb2 PE=2 SV=1
	ASB3	Consensus68845	1266	1257	4	Q08DV6	525	55	445	0.39	0.57	0	419	277	1e-73	--	ASB3_BOVIN Ankyrin repeat and SOCS box protein 3 OS=Bos taurus GN=ASB3 PE=2 SV=1
		Consensus34248	595	593	417	Q9Y575	518	445	503	0.35	0.59	0	59	51.6	3e-06	--	ASB3_HUMAN Ankyrin repeat and SOCS box protein 3 OS=Homo sapiens GN=ASB3 PE=1 SV=1
	ASB5	Consensus35411	794	26	505	Q17QS6	329	169	328	0.46	0.7	0	160	161	4e-39	--	ASB5_BOVIN Ankyrin repeat and SOCS box protein 5 OS=Bos taurus GN=ASB5 PE=2 SV=1
		Consensus27352	302	202	2	Q862Z2	329	59	125	0.76	0.85	0	67	112	6e-25	--	ASB5_RABIT Ankyrin repeat and SOCS box protein 5 OS=Oryctolagus cuniculus GN=ASB5 PE=2 SV=1
	ASB6	Consensus38782	2259	361	1629	Q9NWX5	421	1	416	0.53	0.69	0	424	427	1e-118	--	ASB6_HUMAN Ankyrin repeat and SOCS box protein 6 OS=Homo sapiens GN=ASB6 PE=1 SV=1
	ASB7	Consensus25410	267	265	164	Q91ZU0	318	285	318	0.79	0.94	0	34	62	9e-10	--	ASB7_MOUSE Ankyrin repeat and SOCS box protein 7 OS=Mus musculus GN=Asb7 PE=2 SV=1
		Consensus131570	101	3	101	Q5RCK5	318	255	287	0.84	0.93	0	33	62.8	5e-10	--	ASB7_PONAB Ankyrin repeat and SOCS box protein 7 OS=Pongo abelii GN=ASB7 PE=2 SV=1
	ASB8	Consensus36244	1497	137	997	Q9H765	288	1	286	0.79	0.89	0	287	459	1e-128	--	ASB8_HUMAN Ankyrin repeat and SOCS box protein 8 OS=Homo sapiens GN=ASB8 PE=2 SV=1
CRADD
		Consensus154677	132	3	131	O88843	199	127	169	0.44	0.69	0	43	50.4	3e-06	--	CRADD_MOUSE Death domain-containing protein CRADD OS=Mus musculus GN=Cradd PE=2 SV=2
		Consensus55441	391	108	365	O88843	199	1	86	0.53	0.74	0	86	94.7	1e-19	--	CRADD_MOUSE Death domain-containing protein CRADD OS=Mus musculus GN=Cradd PE=2 SV=2
DEDD
		Consensus1437	3187	1263	1607	Q9Z2K0	318	194	308	0.66	0.85	0	115	162	9e-39	--	DEDD_RAT Death effector domain-containing protein OS=Rattus norvegicus GN=Dedd PE=2 SV=1
		Consensus31317	1201	642	1199	Q9Z2K0	318	12	201	0.66	0.77	0.02	190	247	1e-64	--	DEDD_RAT Death effector domain-containing protein OS=Rattus norvegicus GN=Dedd PE=2 SV=1
		Consensus69862	1217	1	369	Q9Z2K0	318	191	313	0.93	0.98	0	123	234	6e-61	--	DEDD_RAT Death effector domain-containing protein OS=Rattus norvegicus GN=Dedd PE=2 SV=1
		Consensus70053	991	697	2	Q8WXF8	326	12	196	0.37	0.48	0.02	238	117	8e-26	--	DEDD2_HUMAN DNA-binding death effector domain-containing protein 2 OS=Homo sapiens GN=DEDD2 PE=1 SV=1
EIF 2-alpha kinase 2
		Consensus9214	956	388	68	P19525	551	13	116	0.32	0.54	0.05	113	60.5	1e-08	--	E2AK2_HUMAN Interferon-induced, double-stranded RNA-activated protein kinase OS=Homo sapiens GN=EIF2AK2 PE=1 SV=2
		Consensus24800	258	164	3	P19525	551	14	67	0.46	0.64	0	54	50.4	3e-06	--	E2AK2_HUMAN Interferon-induced, double-stranded RNA-activated protein kinase OS=Homo sapiens GN=EIF2AK2 PE=1 SV=2
		Consensus45775	1130	74	1051	P19525	551	59	375	0.31	0.45	0.06	349	122	3e-27	--	E2AK2_HUMAN Interferon-induced, double-stranded RNA-activated protein kinase OS=Homo sapiens GN=EIF2AK2 PE=1 SV=2
		Consensus60859	447	139	426	P19525	551	5	97	0.31	0.58	0	96	54.7	2e-07	--	E2AK2_HUMAN Interferon-induced, double-stranded RNA-activated protein kinase OS=Homo sapiens GN=EIF2AK2 PE=1 SV=2
		Consensus25713	273	98	271	Q63184	513	9	66	0.41	0.67	0	58	52.8	5e-07	--	E2AK2_RAT Interferon-induced, double-stranded RNA-activated protein kinase OS=Rattus norvegicus GN=Eif2ak2 PE=1 SV=1
		Consensus40523	773	1	771	Q63184	513	49	328	0.27	0.46	0.1	286	95.1	4e-19	--	E2AK2_RAT Interferon-induced, double-stranded RNA-activated protein kinase OS=Rattus norvegicus GN=Eif2ak2 PE=1 SV=1
		Consensus71772	241	22	240	Q63184	513	351	419	0.6	0.68	0.01	74	84.7	1e-16	--	E2AK2_RAT Interferon-induced, double-stranded RNA-activated protein kinase OS=Rattus norvegicus GN=Eif2ak2 PE=1 SV=1
FADD
		Consensus62823	973	61	603	Q61160	205	4	178	0.34	0.56	0	181	117	7e-26	--	FADD_MOUSE Protein FADD OS=Mus musculus GN=Fadd PE=1 SV=1
Heme oxygenase
	HMOX2	Consensus7776	2087	185	1099	P23711	315	13	315	0.58	0.76	0	307	368	1e-101	--	HMOX2_RAT Heme oxygenase 2 OS=Rattus norvegicus GN=Hmox2 PE=1 SV=1
	HMOX	Consensus71817	615	572	3	O73688	277	1	188	0.82	0.9	0	190	317	2e-86	--	HMOX_FUGRU Heme oxygenase OS=Fugu rubripes GN=hmox PE=3 SV=1
		Consensus71943	390	371	255	O73688	277	238	276	0.61	0.82	0	39	51.6	1e-06	--	HMOX_FUGRU Heme oxygenase OS=Fugu rubripes GN=hmox PE=3 SV=1
		Consensus111685	148	148	2	O73688	277	182	230	0.75	0.93	0	49	78.2	1e-14	--	HMOX_FUGRU Heme oxygenase OS=Fugu rubripes GN=hmox PE=3 SV=1
HTR
	HTR5A	Consensus131896	101	100	2	Q8JFV4	1998	11	43	0.84	0.9	0	33	61.2	1e-09	--	HTR5A_DANRE HEAT repeat-containing protein 5A OS=Danio rerio GN=heatr5a PE=2 SV=1
		Consensus160930	154	152	3	Q8JFV4	1998	866	915	0.76	0.92	0	50	83.2	4e-16	--	HTR5A_DANRE HEAT repeat-containing protein 5A OS=Danio rerio GN=heatr5a PE=2 SV=1
		Consensus165950	192	191	3	Q8JFV4	1998	1220	1282	0.9	0.96	0	63	119	6e-27	--	HTR5A_DANRE HEAT repeat-containing protein 5A OS=Danio rerio GN=heatr5a PE=2 SV=1
		Consensus166578	201	171	1	Q8JFV4	1998	1070	1126	0.87	0.94	0	57	98.6	8e-21	--	HTR5A_DANRE HEAT repeat-containing protein 5A OS=Danio rerio GN=heatr5a PE=2 SV=1
		Consensus168966	266	265	2	Q8JFV4	1998	595	682	0.61	0.86	0	88	122	7e-28	--	HTR5A_DANRE HEAT repeat-containing protein 5A OS=Danio rerio GN=heatr5a PE=2 SV=1
		Consensus287	162	160	8	Q8JFV4	1998	1810	1860	0.54	0.7	0	51	57	3e-08	--	HTR5A_DANRE HEAT repeat-containing protein 5A OS=Danio rerio GN=heatr5a PE=2 SV=1
		Consensus2978	411	398	3	Q8JFV4	1998	1378	1512	0.65	0.76	0.02	135	173	2e-43	--	HTR5A_DANRE HEAT repeat-containing protein 5A OS=Danio rerio GN=heatr5a PE=2 SV=1
		Consensus18856	208	204	4	Q8JFV4	1998	1859	1925	0.67	0.79	0	67	87.8	1e-17	--	HTR5A_DANRE HEAT repeat-containing protein 5A OS=Danio rerio GN=heatr5a PE=2 SV=1
		Consensus40174	509	239	505	Q8JFV4	1998	1636	1723	0.82	0.87	0	89	142	8e-55	--	HTR5A_DANRE HEAT repeat-containing protein 5A OS=Danio rerio GN=heatr5a PE=2 SV=1
		Consensus53206	190	16	189	Q8JFV4	1998	1505	1562	0.84	0.93	0	58	105	7e-23	--	HTR5A_DANRE HEAT repeat-containing protein 5A OS=Danio rerio GN=heatr5a PE=2 SV=1
		Consensus53904	899	896	669	Q8JFV4	1998	1927	1998	0.65	0.85	0	76	99.8	2e-20	--	HTR5A_DANRE HEAT repeat-containing protein 5A OS=Danio rerio GN=heatr5a PE=2 SV=1
		Consensus75727	102	3	101	Q8JFV4	1998	595	627	0.81	0.96	0	33	63.5	3e-10	--	HTR5A_DANRE HEAT repeat-containing protein 5A OS=Danio rerio GN=heatr5a PE=2 SV=1
		Consensus100296	126	117	1	Q8JFV4	1998	1732	1770	0.58	0.79	0	39	49.7	4e-06	--	HTR5A_DANRE HEAT repeat-containing protein 5A OS=Danio rerio GN=heatr5a PE=2 SV=1
		Consensus100638	127	125	3	Q8JFV4	1998	2	42	0.85	0.92	0	41	76.3	4e-14	--	HTR5A_DANRE HEAT repeat-containing protein 5A OS=Danio rerio GN=heatr5a PE=2 SV=1
		Consensus118570	176	176	3	Q8JFV4	1998	412	469	0.75	0.82	0	58	88.2	1e-17	--	HTR5A_DANRE HEAT repeat-containing protein 5A OS=Danio rerio GN=heatr5a PE=2 SV=1
	HTR5B	Consensus65261	1600	1600	2	Q9P2D3	2071	534	1066	0.95	0.98	0	533	1013	0	--	HTR5B_HUMAN HEAT repeat-containing protein 5B OS=Homo sapiens GN=HEATR5B PE=1 SV=2
		Consensus67031	436	115	435	Q9P2D3	2071	393	499	0.87	0.95	0	107	186	3e-47	--	HTR5B_HUMAN HEAT repeat-containing protein 5B OS=Homo sapiens GN=HEATR5B PE=1 SV=2
		Consensus69599	804	802	47	Q9P2D3	2071	141	392	0.92	0.96	0	252	451	1e-126	--	HTR5B_HUMAN HEAT repeat-containing protein 5B OS=Homo sapiens GN=HEATR5B PE=1 SV=2
		Consensus140465	112	1	111	Q8C547	2070	519	555	0.94	1	0	37	71.6	1e-12	--	HTR5B_MOUSE HEAT repeat-containing protein 5B OS=Mus musculus GN=Heatr5b PE=2 SV=3
		Consensus2371	3098	1	2910	Q8C547	2070	1074	2070	0.73	0.83	0.03	1003	1412	0	--	HTR5B_MOUSE HEAT repeat-containing protein 5B OS=Mus musculus GN=Heatr5b PE=2 SV=3
		Consensus28735	462	82	462	Q8C547	2070	1	127	0.92	0.97	0	127	237	2e-62	--	HTR5B_MOUSE HEAT repeat-containing protein 5B OS=Mus musculus GN=Heatr5b PE=2 SV=3
		Consensus156004	136	3	134	A1A5F2	2052	522	565	0.7	0.93	0	44	69.3	5e-12	--	HTR5B_XENTR HEAT repeat-containing protein 5B OS=Xenopus tropicalis GN=heatr5b PE=2 SV=1
IRAK
	IRAK1	Consensus168220	235	209	3	P51617	712	46	124	0.44	0.6	0.12	79	63.9	2e-10	--	IRAK1_HUMAN Interleukin-1 receptor-associated kinase 1 OS=Homo sapiens GN=IRAK1 PE=1 SV=2
		Consensus32309	1690	1656	382	P51617	712	336	709	0.33	0.47	0.06	453	173	2e-42	--	IRAK1_HUMAN Interleukin-1 receptor-associated kinase 1 OS=Homo sapiens GN=IRAK1 PE=1 SV=2
		Consensus38201	488	55	486	Q62406	710	199	342	0.5	0.68	0.02	147	155	9e-38	--	IRAK1_MOUSE Interleukin-1 receptor-associated kinase 1 OS=Mus musculus GN=Irak1 PE=1 SV=3
	IRAK2	Consensus18592	209	126	7	O43187	625	4	43	0.57	0.7	0	40	48.5	1e-05	--	IRAK2_HUMAN Interleukin-1 receptor-associated kinase-like 2 OS=Homo sapiens GN=IRAK2 PE=1 SV=2
	IRAK3	Consensus28720	371	1	369	Q9Y616	596	78	196	0.37	0.52	0.02	126	69.3	5e-12	--	IRAK3_HUMAN Interleukin-1 receptor-associated kinase 3 OS=Homo sapiens GN=IRAK3 PE=1 SV=1
		Consensus69169	680	667	8	Q8K4B2	609	199	417	0.52	0.67	0	220	228	3e-59	--	IRAK3_MOUSE Interleukin-1 receptor-associated kinase 3 OS=Mus musculus GN=Irak3 PE=1 SV=2
	IRAK4	Consensus43934	1673	144	1508	Q1RMT8	461	1	460	0.55	0.72	0.01	463	496	1e-139	--	IRAK4_BOVIN Interleukin-1 receptor-associated kinase 4 OS=Bos taurus GN=IRAK4 PE=2 SV=1
CSF
	Macrophage CSF1	Consensus43325	1024	693	301	Q8JZQ0	566	21	147	0.25	0.5	0	132	52.8	3e-06	--	CSF1_RAT Macrophage colony-stimulating factor 1 OS=Rattus norvegicus GN=Csf1 PE=2 SV=1
	Macrophage CSF11	Consensus44232	2572	30	2570	P79750	975	1	842	0.84	0.91	0	849	1457	0	--	CSF11_FUGRU Macrophage colony-stimulating factor 1 receptor 1 OS=Fugu rubripes GN=csf1r1 PE=3 SV=1
		Consensus50449	1776	1774	1331	P79750	975	827	975	0.87	0.92	0	149	276	3e-73	--	CSF11_FUGRU Macrophage colony-stimulating factor 1 receptor 1 OS=Fugu rubripes GN=csf1r1 PE=3 SV=1
	Macrophage CSF12	Consensus7510	250	6	248	Q8UVR8	1019	39	119	0.69	0.82	0	81	127	2e-29	--	CSF12_FUGRU Macrophage colony-stimulating factor 1 receptor 2 OS=Fugu rubripes GN=csf1r2 PE=3 SV=1
		Consensus11081	539	29	538	Q8UVR8	1019	577	745	0.9	0.93	0	170	304	2e-82	--	CSF12_FUGRU Macrophage colony-stimulating factor 1 receptor 2 OS=Fugu rubripes GN=csf1r2 PE=3 SV=1
		Consensus22078	220	3	212	Q8UVR8	1019	490	559	0.6	0.74	0	70	92.4	6e-19	--	CSF12_FUGRU Macrophage colony-stimulating factor 1 receptor 2 OS=Fugu rubripes GN=csf1r2 PE=3 SV=1
		Consensus26630	289	2	286	Q8UVR8	1019	127	220	0.69	0.76	0	95	132	4e-31	--	CSF12_FUGRU Macrophage colony-stimulating factor 1 receptor 2 OS=Fugu rubripes GN=csf1r2 PE=3 SV=1
		Consensus41804	481	479	18	Q8UVR8	1019	214	381	0.41	0.62	0.08	168	131	2e-30	--	CSF12_FUGRU Macrophage colony-stimulating factor 1 receptor 2 OS=Fugu rubripes GN=csf1r2 PE=3 SV=1
		Consensus43360	545	381	545	Q8UVR8	1019	768	822	0.7	0.8	0	55	82.4	1e-15	--	CSF12_FUGRU Macrophage colony-stimulating factor 1 receptor 2 OS=Fugu rubripes GN=csf1r2 PE=3 SV=1
		Consensus71296	171	2	169	Q8UVR8	1019	846	901	0.96	1	0	56	117	2e-26	--	CSF12_FUGRU Macrophage colony-stimulating factor 1 receptor 2 OS=Fugu rubripes GN=csf1r2 PE=3 SV=1
	Granulocyte CSF3R	Consensus49226	674	256	669	Q99062	836	10	141	0.31	0.49	0.02	141	80.5	7e-15	--	CSF3R_HUMAN Granulocyte colony-stimulating factor receptor OS=Homo sapiens GN=CSF3R PE=1 SV=1
Myd88
		Consensus40269	214	207	1	P22366	296	146	215	0.75	0.85	0.01	70	113	3e-25	--	MYD88_MOUSE Myeloid differentiation primary response protein MyD88 OS=Mus musculus GN=Myd88 PE=1 SV=3
		Consensus71444	180	178	2	P22366	296	20	78	0.55	0.71	0	59	72.4	6e-13	--	MYD88_MOUSE Myeloid differentiation primary response protein MyD88 OS=Mus musculus GN=Myd88 PE=1 SV=3
NR2C
	NR2C1	Consensus31700	2843	2532	712	Q28CK1	636	32	632	0.67	0.82	0	609	802	0	--	NR2C1_XENTR Nuclear receptor subfamily 2 group C member 1 OS=Xenopus tropicalis GN=nr2c1 PE=2 SV=1
	NR2C2	Consensus3092	541	325	537	P49116	596	1	71	0.69	0.81	0.01	72	92	2e-18	--	NR2C2_HUMAN Nuclear receptor subfamily 2 group C member 2 OS=Homo sapiens GN=NR2C2 PE=1 SV=1
		Consensus42127	1258	7	1257	P49116	596	69	457	0.72	0.81	0	418	583	1e-166	--	NR2C2_HUMAN Nuclear receptor subfamily 2 group C member 2 OS=Homo sapiens GN=NR2C2 PE=1 SV=1
		Consensus69958	910	3	398	P49117	596	459	590	0.86	0.9	0	132	234	6e-61	--	NR2C2_MOUSE Nuclear receptor subfamily 2 group C member 2 OS=Mus musculus GN=Nr2c2 PE=2 SV=1
		Consensus71942	607	605	258	P49117	596	459	574	0.85	0.9	0	116	204	7e-55	--	NR2C2_MOUSE Nuclear receptor subfamily 2 group C member 2 OS=Mus musculus GN=Nr2c2 PE=2 SV=1
	NR2C2AP	Consensus42918	1612	50	466	Q1ED21	141	1	139	0.74	0.84	0	139	215	5e-55	--	NR2CA_DANRE Nuclear receptor 2C2-associated protein OS=Danio rerio GN=nr2c2ap PE=2 SV=1
PEA15
		Consensus25563	325	2	217	Q5U318	130	58	129	0.9	0.97	0	72	134	1e-31	--	PEA15_RAT Astrocytic phosphoprotein PEA-15 OS=Rattus norvegicus GN=Pea15 PE=1 SV=1
		Consensus55180	298	119	3	Q5U318	130	1	39	0.71	0.84	0	39	59.7	4e-09	--	PEA15_RAT Astrocytic phosphoprotein PEA-15 OS=Rattus norvegicus GN=Pea15 PE=1 SV=1
PELI
	PELI1	Consensus37949	1424	1249	167	Q96FA3	418	1	352	0.79	0.88	0	361	598	0	--	PELI1_HUMAN Protein pellino homolog 1 OS=Homo sapiens GN=PELI1 PE=1 SV=2
		Consensus139909	111	109	2	Q8C669	418	251	288	0.73	0.84	0.05	38	60.1	3e-09	--	PELI1_MOUSE Protein pellino homolog 1 OS=Mus musculus GN=Peli1 PE=2 SV=2
		Consensus3890	511	2	208	Q8C669	418	350	418	0.88	0.94	0	69	145	1e-34	--	PELI1_MOUSE Protein pellino homolog 1 OS=Mus musculus GN=Peli1 PE=2 SV=2
		Consensus40981	685	312	683	Q8C669	418	40	163	0.91	0.96	0	124	232	3e-71	--	PELI1_MOUSE Protein pellino homolog 1 OS=Mus musculus GN=Peli1 PE=2 SV=2
		Consensus47182	133	2	133	Q8C669	418	221	264	0.86	0.9	0	44	79.3	5e-15	--	PELI1_MOUSE Protein pellino homolog 1 OS=Mus musculus GN=Peli1 PE=2 SV=2
		Consensus53342	208	207	1	Q8C669	418	277	341	0.78	0.85	0	69	125	5e-29	--	PELI1_MOUSE Protein pellino homolog 1 OS=Mus musculus GN=Peli1 PE=2 SV=2
		Consensus54474	368	345	1	Q8C669	418	231	334	0.66	0.8	0	115	170	2e-42	--	PELI1_MOUSE Protein pellino homolog 1 OS=Mus musculus GN=Peli1 PE=2 SV=2
		Consensus61155	270	270	157	Q8C669	418	381	418	0.81	0.84	0	38	72.4	6e-13	--	PELI1_MOUSE Protein pellino homolog 1 OS=Mus musculus GN=Peli1 PE=2 SV=2
		Consensus95811	122	1	120	Q8C669	418	52	91	0.92	0.97	0	40	77.4	2e-14	--	PELI1_MOUSE Protein pellino homolog 1 OS=Mus musculus GN=Peli1 PE=2 SV=2
		Consensus113510	154	153	1	Q8C669	418	170	220	0.94	1	0	51	108	8e-24	--	PELI1_MOUSE Protein pellino homolog 1 OS=Mus musculus GN=Peli1 PE=2 SV=2
	PELI2	Consensus37746	3973	3660	2389	Q9HAT8	420	1	420	0.84	0.91	0	424	770	0	--	PELI2_HUMAN Protein pellino homolog 2 OS=Homo sapiens GN=PELI2 PE=1 SV=1
		Consensus53697	253	1	252	Q9HAT8	420	35	118	0.79	0.9	0	84	143	3e-34	--	PELI2_HUMAN Protein pellino homolog 2 OS=Homo sapiens GN=PELI2 PE=1 SV=1
		Consensus118185	174	78	1	Q9HAT8	420	13	38	0.73	0.96	0	26	48.5	1e-05	--	PELI2_HUMAN Protein pellino homolog 2 OS=Homo sapiens GN=PELI2 PE=1 SV=1
		Consensus162179	161	147	1	Q8BST6	419	332	380	0.73	0.85	0	49	94.4	2e-19	--	PELI2_MOUSE Protein pellino homolog 2 OS=Mus musculus GN=Peli2 PE=1 SV=2
		Consensus691	496	496	296	Q8BST6	419	353	419	0.82	0.85	0	67	126	6e-29	--	PELI2_MOUSE Protein pellino homolog 2 OS=Mus musculus GN=Peli2 PE=1 SV=2
		Consensus59220	252	1	252	Q8BST6	419	106	188	0.83	0.88	0	84	146	3e-35	--	PELI2_MOUSE Protein pellino homolog 2 OS=Mus musculus GN=Peli2 PE=1 SV=2
		Consensus63261	309	2	292	Q8BST6	419	237	333	0.67	0.81	0	97	150	2e-36	--	PELI2_MOUSE Protein pellino homolog 2 OS=Mus musculus GN=Peli2 PE=1 SV=2
	PELI3	Consensus57890	376	2	376	Q8N2H9	469	84	198	0.76	0.84	0	125	182	4e-46	--	PELI3_HUMAN Protein pellino homolog 3 OS=Homo sapiens GN=PELI3 PE=1 SV=2
		Consensus166462	199	1	195	Q8BXR6	445	198	262	0.84	0.9	0	65	118	8e-27	--	PELI3_MOUSE Protein pellino homolog 3 OS=Mus musculus GN=Peli3 PE=2 SV=2
		Consensus112684	151	2	151	Q8BXR6	445	389	439	0.66	0.72	0.01	51	77.4	2e-14	--	PELI3_MOUSE Protein pellino homolog 3 OS=Mus musculus GN=Peli3 PE=2 SV=2
PHLA
	PHLA1	Consensus155044	133	7	132	Q9QZA1	263	80	121	0.66	0.73	0	42	59.7	4e-09	--	PHLA1_RAT Pleckstrin homology-like domain family A member 1 OS=Rattus norvegicus GN=Phlda1 PE=2 SV=1
		Consensus26411	285	248	105	Q9QZA1	263	193	240	0.39	0.56	0	48	50.4	3e-06	--	PHLA1_RAT Pleckstrin homology-like domain family A member 1 OS=Rattus norvegicus GN=Phlda1 PE=2 SV=1
	PHLA2	Consensus24244	397	42	377	Q53GA4	152	6	115	0.68	0.84	0	112	157	1e-38	--	PHLA2_HUMAN Pleckstrin homology-like domain family A member 2 OS=Homo sapiens GN=PHLDA2 PE=1 SV=2
	PHLA3	Consensus14479	140	99	1	Q5PQT7	125	1	33	0.69	0.87	0	33	52.8	5e-07	--	PHLA3_RAT Pleckstrin homology-like domain family A member 3 OS=Rattus norvegicus GN=Phlda3 PE=2 SV=1
PPARA
		Consensus34519	629	7	624	P37230	468	49	259	0.68	0.78	0.02	211	290	3e-78	--	PPARA_RAT Peroxisome proliferator-activated receptor alpha OS=Rattus norvegicus GN=Ppara PE=1 SV=1
		Consensus43863	559	557	33	P37232	474	299	474	0.77	0.9	0	176	284	2e-76	--	PPARA_XENLA Peroxisome proliferator-activated receptor alpha OS=Xenopus laevis GN=ppara PE=1 SV=1
REL
		Consensus1745	1085	691	2	P16236	598	4	232	0.75	0.89	0	230	375	1e-103	--	REL_CHICK C-Rel proto-oncogene protein OS=Gallus gallus GN=REL PE=1 SV=2
RHOA
		Consensus5567	587	102	587	P61589	193	1	162	0.98	0.98	0	162	331	2e-90	--	RHOA_RAT Transforming protein RhoA OS=Rattus norvegicus GN=Rhoa PE=2 SV=1
		Consensus38716	944	472	2	P61589	193	1	157	0.98	0.98	0	157	319	2e-86	--	RHOA_RAT Transforming protein RhoA OS=Rattus norvegicus GN=Rhoa PE=2 SV=1
		Consensus45894	992	57	635	P61589	193	1	193	0.92	0.96	0	193	370	1e-102	--	RHOA_RAT Transforming protein RhoA OS=Rattus norvegicus GN=Rhoa PE=2 SV=1
RIP
		Consensus32093	571	563	135	Q9W704	226	83	226	0.42	0.63	0	144	122	2e-27	--	RIPA_XENLA RPA-interacting protein A OS=Xenopus laevis GN=rpain-A PE=1 SV=1
		Consensus51774	217	136	2	Q5M782	220	1	45	0.73	0.93	0	45	79.3	5e-15	--	RIPB_XENLA RPA-interacting protein B OS=Xenopus laevis GN=rpain-B PE=2 SV=2
SARM1
		Consensus150538	125	2	124	Q6PDS3	724	197	237	0.68	0.82	0	41	66.6	3e-11	--	SARM1_MOUSE Sterile alpha and TIR motif-containing protein 1 OS=Mus musculus GN=Sarm1 PE=2 SV=1
		Consensus166753	203	3	203	Q6PDS3	724	598	664	0.76	0.82	0	67	104	2e-22	--	SARM1_MOUSE Sterile alpha and TIR motif-containing protein 1 OS=Mus musculus GN=Sarm1 PE=2 SV=1
		Consensus25046	261	261	1	Q6SZW1	724	397	483	0.68	0.85	0	87	134	1e-31	--	SARM1_HUMAN Sterile alpha and TIR motif-containing protein 1 OS=Homo sapiens GN=SARM1 PE=1 SV=1
		Consensus45659	170	167	3	Q6PDS3	724	660	716	0.68	0.77	0.03	57	82.4	6e-16	--	SARM1_MOUSE Sterile alpha and TIR motif-containing protein 1 OS=Mus musculus GN=Sarm1 PE=2 SV=1
		Consensus97912	124	124	2	Q6SZW1	724	499	539	0.58	0.73	0	41	50.8	2e-06	--	SARM1_HUMAN Sterile alpha and TIR motif-containing protein 1 OS=Homo sapiens GN=SARM1 PE=1 SV=1
		Consensus100017	126	1	126	Q6SZW1	724	313	354	0.59	0.78	0	42	58.5	9e-09	--	SARM1_HUMAN Sterile alpha and TIR motif-containing protein 1 OS=Homo sapiens GN=SARM1 PE=1 SV=1
		Consensus104974	133	6	125	Q6PDS3	724	572	611	0.87	0.97	0	40	71.6	1e-12	--	SARM1_MOUSE Sterile alpha and TIR motif-containing protein 1 OS=Mus musculus GN=Sarm1 PE=2 SV=1
		Consensus109555	142	142	2	Q6PDS3	724	167	213	0.59	0.82	0	47	63.2	4e-10	--	SARM1_MOUSE Sterile alpha and TIR motif-containing protein 1 OS=Mus musculus GN=Sarm1 PE=2 SV=1
SIGIRR
		Consensus55507	202	12	125	Q6IA17	410	366	408	0.55	0.79	0.11	43	53.9	2e-07	--	SIGIR_HUMAN Single Ig IL-1-related receptor OS=Homo sapiens GN=SIGIRR PE=1 SV=2
		Consensus144493	117	115	2	Q4V892	409	143	180	0.63	0.84	0	38	60.1	3e-09	--	SIGIR_RAT Single Ig IL-1-related receptor OS=Rattus norvegicus GN=Sigirr PE=2 SV=1
SMAD
	SMAD1	Consensus165615	188	186	1	Q9I8V2	472	37	98	1	1	0	62	134	1e-31	--	SMAD1_DANRE Mothers against decapentaplegic homolog 1 OS=Danio rerio GN=smad1 PE=2 SV=1
		Consensus149	405	2	250	Q9I8V2	472	390	472	0.98	1	0	83	178	8e-45	--	SMAD1_DANRE Mothers against decapentaplegic homolog 1 OS=Danio rerio GN=smad1 PE=2 SV=1
		Consensus10365	594	3	593	Q9I8V2	472	70	269	0.84	0.89	0.01	201	357	3e-98	--	SMAD1_DANRE Mothers against decapentaplegic homolog 1 OS=Danio rerio GN=smad1 PE=2 SV=1
		Consensus14819	156	1	156	Q9I8V2	472	262	313	0.9	0.94	0	52	102	4e-22	--	SMAD1_DANRE Mothers against decapentaplegic homolog 1 OS=Danio rerio GN=smad1 PE=2 SV=1
		Consensus42078	1921	1064	342	Q15797	465	223	465	0.69	0.77	0.01	245	345	1e-157	--	SMAD1_HUMAN Mothers against decapentaplegic homolog 1 OS=Homo sapiens GN=SMAD1 PE=1 SV=1
		Consensus20373	201	100	2	P97588	468	1	33	0.96	1	0	33	70.5	2e-12	--	SMAD1_RAT Mothers against decapentaplegic homolog 1 OS=Rattus norvegicus GN=Smad1 PE=2 SV=1
	SMAD2	Consensus38987	1289	391	1287	Q9I9P9	468	1	293	0.88	0.94	0	299	565	1e-160	--	SMAD2_DANRE Mothers against decapentaplegic homolog 2 OS=Danio rerio GN=smad2 PE=2 SV=1
		Consensus40506	1181	1179	178	Q9I9P9	468	135	468	0.97	0.98	0	334	691	0	--	SMAD2_DANRE Mothers against decapentaplegic homolog 2 OS=Danio rerio GN=smad2 PE=2 SV=1
		Consensus123036	213	111	1	O70436	467	1	37	0.89	0.91	0	37	72.8	5e-13	--	SMAD2_RAT Mothers against decapentaplegic homolog 2 OS=Rattus norvegicus GN=Smad2 PE=2 SV=1
	SMAD3	Consensus1511	1565	1565	369	P84023	426	28	426	0.93	0.97	0	399	802	0	--	SMAD3_CHICK Mothers against decapentaplegic homolog 3 OS=Gallus gallus GN=SMAD3 PE=2 SV=1
		Consensus38617	1329	1106	3	P84023	426	3	370	0.95	0.97	0	368	749	0	--	SMAD3_CHICK Mothers against decapentaplegic homolog 3 OS=Gallus gallus GN=SMAD3 PE=2 SV=1
	SMAD4	Consensus32927	996	1	996	Q13485	552	109	479	0.75	0.79	0.11	377	553	1e-157	--	SMAD4_HUMAN Mothers against decapentaplegic homolog 4 OS=Homo sapiens GN=SMAD4 PE=1 SV=1
		Consensus67931	2229	361	1845	Q13485	552	8	552	0.79	0.84	0.09	545	870	0	--	SMAD4_HUMAN Mothers against decapentaplegic homolog 4 OS=Homo sapiens GN=SMAD4 PE=1 SV=1
		Consensus150583	125	123	1	O70437	552	63	103	0.97	0.97	0	41	92	8e-19	--	SMAD4_RAT Mothers against decapentaplegic homolog 4 OS=Rattus norvegicus GN=Smad4 PE=2 SV=1
		Consensus4206	884	2	172	O70437	552	496	552	1	1	0	57	126	2e-28	--	SMAD4_RAT Mothers against decapentaplegic homolog 4 OS=Rattus norvegicus GN=Smad4 PE=2 SV=1
		Consensus44568	671	1	219	O70437	552	478	550	0.9	0.97	0	73	146	8e-35	--	SMAD4_RAT Mothers against decapentaplegic homolog 4 OS=Rattus norvegicus GN=Smad4 PE=2 SV=1
		Consensus65989	599	3	563	O70437	552	106	287	0.38	0.5	0.04	195	116	1e-25	--	SMAD4_RAT Mothers against decapentaplegic homolog 4 OS=Rattus norvegicus GN=Smad4 PE=2 SV=1
		Consensus69538	734	281	3	O70437	552	4	96	0.98	0.98	0	93	185	2e-46	--	SMAD4_RAT Mothers against decapentaplegic homolog 4 OS=Rattus norvegicus GN=Smad4 PE=2 SV=1
		Consensus120785	192	2	190	O70437	552	22	84	0.92	0.93	0	63	117	2e-26	--	SMAD4_RAT Mothers against decapentaplegic homolog 4 OS=Rattus norvegicus GN=Smad4 PE=2 SV=1
		Consensus126942	322	321	1	O70437	552	365	471	0.94	0.98	0	107	211	1e-54	--	SMAD4_RAT Mothers against decapentaplegic homolog 4 OS=Rattus norvegicus GN=Smad4 PE=2 SV=1
	SMAD5	Consensus167118	209	208	2	Q56I99	465	332	400	0.92	0.95	0	69	139	4e-33	--	SMAD5_CHICK Mothers against decapentaplegic homolog 5 OS=Gallus gallus GN=SMAD5 PE=2 SV=1
		Consensus42615	1478	12	1433	Q9W7E7	464	1	464	0.94	0.96	0	475	934	0	--	SMAD5_DANRE Mothers against decapentaplegic homolog 5 OS=Danio rerio GN=smad5 PE=2 SV=1
		Consensus72037	1299	590	1297	Q9W7E7	464	1	225	0.94	0.94	0	236	457	1e-128	--	SMAD5_DANRE Mothers against decapentaplegic homolog 5 OS=Danio rerio GN=smad5 PE=2 SV=1
	SMAD6	Consensus168084	231	231	1	Q9W734	431	195	268	0.55	0.7	0.04	81	88.6	9e-18	--	SMAD6_CHICK Mothers against decapentaplegic homolog 6 OS=Gallus gallus GN=SMAD6 PE=2 SV=1
		Consensus32387	801	798	403	Q9W734	431	193	324	0.88	0.93	0	132	258	1e-125	--	SMAD6_CHICK Mothers against decapentaplegic homolog 6 OS=Gallus gallus GN=SMAD6 PE=2 SV=1
		Consensus123354	216	3	215	Q9W734	431	140	211	0.61	0.69	0.01	72	89.4	5e-18	--	SMAD6_CHICK Mothers against decapentaplegic homolog 6 OS=Gallus gallus GN=SMAD6 PE=2 SV=1
		Consensus54802	199	198	118	O35182	495	469	495	0.92	1	0	27	66.2	5e-11	--	SMAD6_MOUSE Mothers against decapentaplegic homolog 6 OS=Mus musculus GN=Smad6 PE=1 SV=1
		Consensus97788	124	69	1	O35182	495	330	352	0.82	0.86	0	23	48.9	8e-06	--	SMAD6_MOUSE Mothers against decapentaplegic homolog 6 OS=Mus musculus GN=Smad6 PE=1 SV=1
	SMAD7	Consensus9707	1133	867	1	O15105	426	1	339	0.66	0.74	0.14	339	447	1e-125	--	SMAD7_HUMAN Mothers against decapentaplegic homolog 7 OS=Homo sapiens GN=SMAD7 PE=1 SV=1
		Consensus41141	426	1	240	O88406	426	347	426	0.93	0.96	0	80	163	3e-40	--	SMAD7_RAT Mothers against decapentaplegic homolog 7 OS=Rattus norvegicus GN=Smad7 PE=2 SV=2
	SMAD9	Consensus161378	157	1	156	O15198	467	159	210	0.63	0.75	0	52	73.2	4e-13	--	SMAD9_HUMAN Mothers against decapentaplegic homolog 9 OS=Homo sapiens GN=SMAD9 PE=1 SV=1
		Consensus165745	189	3	188	O54835	434	90	151	0.9	0.96	0	62	134	1e-31	--	SMAD9_RAT Mothers against decapentaplegic homolog 9 OS=Rattus norvegicus GN=Smad9 PE=1 SV=1
		Consensus94694	121	119	3	O54835	434	54	92	1	1	0	39	84.7	1e-16	--	SMAD9_RAT Mothers against decapentaplegic homolog 9 OS=Rattus norvegicus GN=Smad9 PE=1 SV=1
SOCS
	SOCS1	Consensus38281	2277	527	1048	O15524	211	24	208	0.36	0.54	0.06	186	119	1e-25	--	SOCS1_HUMAN Suppressor of cytokine signaling 1 OS=Homo sapiens GN=SOCS1 PE=1 SV=1
		Consensus40711	1446	1389	793	O15524	211	14	211	0.41	0.58	0	200	148	9e-35	--	SOCS1_HUMAN Suppressor of cytokine signaling 1 OS=Homo sapiens GN=SOCS1 PE=1 SV=1
	SOCS2	Consensus162234	161	1	159	Q7YRV6	198	40	92	0.67	0.83	0	53	82.4	6e-16	--	SOCS2_PIG Suppressor of cytokine signaling 2 OS=Sus scrofa GN=SOCS2 PE=2 SV=1
	SOCS3	Consensus9820	923	825	211	Q90X67	209	1	209	0.62	0.73	0.03	213	257	6e-68	--	SOCS3_CHICK Suppressor of cytokine signaling 3 OS=Gallus gallus GN=SOCS3 PE=2 SV=1
		Consensus41133	2988	128	730	Q90X67	209	18	209	0.54	0.67	0	202	206	5e-52	--	SOCS3_CHICK Suppressor of cytokine signaling 3 OS=Gallus gallus GN=SOCS3 PE=2 SV=1
		Consensus72066	846	286	717	Q90X67	209	75	209	0.51	0.67	0	145	142	4e-48	--	SOCS3_CHICK Suppressor of cytokine signaling 3 OS=Gallus gallus GN=SOCS3 PE=2 SV=1
	SOCS4	Consensus98170	124	2	124	Q5RDX2	440	361	401	0.75	0.8	0	41	71.6	1e-12	--	SOCS4_PONAB Suppressor of cytokine signaling 4 OS=Pongo abelii GN=SOCS4 PE=2 SV=1
	SOCS5	Consensus10811	2429	664	1899	O75159	536	174	529	0.57	0.68	0	413	454	1e-126	--	SOCS5_HUMAN Suppressor of cytokine signaling 5 OS=Homo sapiens GN=SOCS5 PE=2 SV=1
		Consensus84735	111	104	3	O75159	536	108	141	0.91	1	0	34	71.6	1e-12	--	SOCS5_HUMAN Suppressor of cytokine signaling 5 OS=Homo sapiens GN=SOCS5 PE=2 SV=1
		Consensus136846	107	6	107	O54928	536	355	388	0.91	0.91	0	34	74.3	2e-13	--	SOCS5_MOUSE Suppressor of cytokine signaling 5 OS=Mus musculus GN=Socs5 PE=1 SV=1
		Consensus140049	111	109	2	O54928	536	496	531	0.88	0.88	0	36	70.9	2e-12	--	SOCS5_MOUSE Suppressor of cytokine signaling 5 OS=Mus musculus GN=Socs5 PE=1 SV=1
		Consensus162237	161	159	1	O54928	536	410	462	1	1	0	53	119	6e-27	--	SOCS5_MOUSE Suppressor of cytokine signaling 5 OS=Mus musculus GN=Socs5 PE=1 SV=1
		Consensus169199	280	280	2	O54928	536	146	234	0.64	0.76	0	93	111	1e-24	--	SOCS5_MOUSE Suppressor of cytokine signaling 5 OS=Mus musculus GN=Socs5 PE=1 SV=1
		Consensus118994	179	6	92	O54928	536	504	532	0.93	0.93	0	29	61.2	1e-09	--	SOCS5_MOUSE Suppressor of cytokine signaling 5 OS=Mus musculus GN=Socs5 PE=1 SV=1
		Consensus120794	192	187	2	O54928	536	223	282	0.8	0.85	0	62	102	4e-22	--	SOCS5_MOUSE Suppressor of cytokine signaling 5 OS=Mus musculus GN=Socs5 PE=1 SV=1
	SOCS6	Consensus9914	4051	212	1819	Q5RCM6	535	1	535	0.72	0.83	0.01	543	769	0	--	SOCS6_PONAB Suppressor of cytokine signaling 6 OS=Pongo abelii GN=SOCS6 PE=2 SV=1
	SOCS7	Consensus7185	2511	21	530	Q8VHQ2	579	395	564	0.9	0.96	0	170	335	1e-90	--	SOCS7_MOUSE Suppressor of cytokine signaling 7 OS=Mus musculus GN=Socs7 PE=1 SV=1
		Consensus53492	518	493	32	Q8VHQ2	579	197	345	0.37	0.49	0.04	162	73.2	7e-13	--	SOCS7_MOUSE Suppressor of cytokine signaling 7 OS=Mus musculus GN=Socs7 PE=1 SV=1
TICAM1
		Consensus68125	2156	190	1779	Q8IUC6	712	5	602	0.25	0.42	0.13	615	152	6e-36	--	TCAM1_HUMAN TIR domain-containing adapter molecule 1 OS=Homo sapiens GN=TICAM1 PE=1 SV=1
TIRAP
		Consensus113113	152	2	151	Q99JY1	241	160	210	0.58	0.62	0.01	51	56.2	5e-08	--	TIRAP_MOUSE Toll/interleukin-1 receptor domain-containing adapter protein OS=Mus musculus GN=Tirap PE=2 SV=1
TRADD
		Consensus43240	1151	1121	252	Q1M161	292	1	292	0.76	0.85	0.01	293	440	1e-123	--	TRADD_ONCMY Tumor necrosis factor receptor type 1-associated DEATH domain protein OS=Oncorhynchus mykiss GN=tradd PE=2 SV=1
TRAF
	TRAF2	Consensus38768	1411	814	104	P39429	501	267	501	0.73	0.88	0	237	363	1e-150	--	TRAF2_MOUSE TNF receptor-associated factor 2 OS=Mus musculus GN=Traf2 PE=1 SV=1
		Consensus51176	365	170	364	P39429	501	1	69	0.43	0.56	0.05	69	65.1	1e-10	--	TRAF2_MOUSE TNF receptor-associated factor 2 OS=Mus musculus GN=Traf2 PE=1 SV=1
	TRAF3	Consensus1283	3055	2236	899	Q60803	567	122	567	0.57	0.75	0	447	542	0	--	TRAF3_MOUSE TNF receptor-associated factor 3 OS=Mus musculus GN=Traf3 PE=1 SV=1
	TRAF4	Consensus4368	927	2	925	Q9BUZ4	470	42	349	0.76	0.87	0	308	539	1e-153	--	TRAF4_HUMAN TNF receptor-associated factor 4 OS=Homo sapiens GN=TRAF4 PE=1 SV=1
		Consensus7775	1087	2	319	Q9BUZ4	470	365	470	0.71	0.93	0	106	179	3e-44	--	TRAF4_HUMAN TNF receptor-associated factor 4 OS=Homo sapiens GN=TRAF4 PE=1 SV=1
	TRAF5	Consensus33118	1121	6	1121	P70191	558	79	451	0.37	0.58	0	374	297	6e-80	--	TRAF5_MOUSE TNF receptor-associated factor 5 OS=Mus musculus GN=Traf5 PE=1 SV=1
		Consensus44013	996	3	335	P70191	558	451	558	0.54	0.68	0	111	116	2e-25	--	TRAF5_MOUSE TNF receptor-associated factor 5 OS=Mus musculus GN=Traf5 PE=1 SV=1
	TRAF6	Consensus7651	1523	3	1397	Q9Y4K3	522	91	522	0.54	0.68	0	468	521	1e-147	--	TRAF6_HUMAN TNF receptor-associated factor 6 OS=Homo sapiens GN=TRAF6 PE=1 SV=1
		Consensus64032	410	291	1	Q9Y4K3	522	17	111	0.6	0.71	0	97	123	2e-28	--	TRAF6_HUMAN TNF receptor-associated factor 6 OS=Homo sapiens GN=TRAF6 PE=1 SV=1
	TRAF7	Consensus42729	4642	196	2211	Q6Q0C0	670	16	670	0.86	0.91	0	673	1192	0	--	TRAF7_HUMAN E3 ubiquitin-protein ligase TRAF7 OS=Homo sapiens GN=TRAF7 PE=1 SV=1
TANK
		Consensus70242	1141	101	745	Q92844	425	142	422	0.26	0.39	0.24	284	71.2	1e-11	--	TANK_HUMAN TRAF family member-associated NF-kappa-B activator OS=Homo sapiens GN=TANK PE=1 SV=2
		Consensus66014	528	57	296	P70347	448	15	97	0.44	0.72	0.03	83	70.1	6e-12	--	TANK_MOUSE TRAF family member-associated NF-kappa-B activator OS=Mus musculus GN=Tank PE=1 SV=1
UBE
	UBE2A	Consensus1692	603	147	602	Q9Z255	152	1	152	1	1	0	152	316	6e-86	--	UBE2A_MOUSE Ubiquitin-conjugating enzyme E2 A OS=Mus musculus GN=Ube2a PE=2 SV=1
		Consensus2235	863	168	620	Q9Z255	152	1	151	0.94	0.97	0	151	298	3e-80	--	UBE2A_MOUSE Ubiquitin-conjugating enzyme E2 A OS=Mus musculus GN=Ube2a PE=2 SV=1
		Consensus6470	1284	1143	691	Q9Z255	152	1	151	0.98	0.99	0	151	310	2e-83	--	UBE2A_MOUSE Ubiquitin-conjugating enzyme E2 A OS=Mus musculus GN=Ube2a PE=2 SV=1
	UBE2C	Consensus2069	605	101	532	P56616	179	34	177	0.81	0.88	0	144	247	3e-65	--	UBE2C_XENLA Ubiquitin-conjugating enzyme E2 C OS=Xenopus laevis GN=ube2c PE=1 SV=1
	UBESF	Consensus68941	914	914	453	Q6NY82	185	32	185	0.89	0.95	0	154	297	5e-80	--	UBE2F_DANRE NEDD8-conjugating enzyme UBE2F OS=Danio rerio GN=ube2f PE=2 SV=1
	UBE2H	Consensus9613	2513	204	752	P62257	183	1	183	0.98	0.98	0	183	370	1e-101	--	UBE2H_MOUSE Ubiquitin-conjugating enzyme E2 H OS=Mus musculus GN=Ube2h PE=2 SV=1
		Consensus11391	1485	1431	883	P62257	183	1	183	0.96	0.97	0	183	363	2e-99	--	UBE2H_MOUSE Ubiquitin-conjugating enzyme E2 H OS=Mus musculus GN=Ube2h PE=2 SV=1
	UBE2K	Consensus558	3078	3010	2411	P61087	200	1	200	0.97	0.99	0	200	394	1e-108	--	UBE2K_MOUSE Ubiquitin-conjugating enzyme E2 K OS=Mus musculus GN=Ube2k PE=2 SV=3
		Consensus34626	644	139	639	P61087	200	1	167	0.97	1	0	167	333	3e-91	--	UBE2K_MOUSE Ubiquitin-conjugating enzyme E2 K OS=Mus musculus GN=Ube2k PE=2 SV=3
	UBE2N	Consensus132923	103	1	102	Q9EQX9	152	33	66	1	1	0	34	75.1	1e-13	--	UBE2N_RAT Ubiquitin-conjugating enzyme E2 N OS=Rattus norvegicus GN=Ube2n PE=1 SV=1
		Consensus9125	630	564	115	Q9EQX9	152	1	150	0.94	0.98	0	150	293	6e-79	--	UBE2N_RAT Ubiquitin-conjugating enzyme E2 N OS=Rattus norvegicus GN=Ube2n PE=1 SV=1
		Consensus37486	998	68	343	Q9EQX9	152	60	151	0.92	0.96	0	92	177	6e-44	--	UBE2N_RAT Ubiquitin-conjugating enzyme E2 N OS=Rattus norvegicus GN=Ube2n PE=1 SV=1
		Consensus113234	153	151	2	Q9EQX9	152	41	90	1	1	0	50	109	5e-24	--	UBE2N_RAT Ubiquitin-conjugating enzyme E2 N OS=Rattus norvegicus GN=Ube2n PE=1 SV=1
	UBE2O	Consensus148429	122	122	3	Q9C0C9	1292	523	562	0.75	0.92	0	40	69.3	5e-12	--	UBE2O_HUMAN Ubiquitin-conjugating enzyme E2 O OS=Homo sapiens GN=UBE2O PE=1 SV=2
		Consensus23231	277	2	277	Q9C0C9	1292	631	722	0.8	0.89	0	92	149	4e-36	--	UBE2O_HUMAN Ubiquitin-conjugating enzyme E2 O OS=Homo sapiens GN=UBE2O PE=1 SV=2
		Consensus35906	1211	1210	161	Q9C0C9	1292	984	1291	0.61	0.7	0	350	403	1e-112	--	UBE2O_HUMAN Ubiquitin-conjugating enzyme E2 O OS=Homo sapiens GN=UBE2O PE=1 SV=2
		Consensus61514	276	274	17	Q9C0C9	1292	814	882	0.72	0.76	0	86	108	6e-24	--	UBE2O_HUMAN Ubiquitin-conjugating enzyme E2 O OS=Homo sapiens GN=UBE2O PE=1 SV=2
		Consensus163898	172	2	151	Q6ZPJ3	1288	715	765	0.52	0.64	0.01	51	52.4	7e-07	--	UBE2O_MOUSE Ubiquitin-conjugating enzyme E2 O OS=Mus musculus GN=Ube2o PE=1 SV=2
		Consensus53514	423	372	1	Q6ZPJ3	1288	111	234	0.75	0.87	0	124	207	1e-53	--	UBE2O_MOUSE Ubiquitin-conjugating enzyme E2 O OS=Mus musculus GN=Ube2o PE=1 SV=2
		Consensus58371	233	233	3	Q6ZPJ3	1288	573	649	0.76	0.85	0	77	132	4e-31	--	UBE2O_MOUSE Ubiquitin-conjugating enzyme E2 O OS=Mus musculus GN=Ube2o PE=1 SV=2
	UBE2S	Consensus6222	2192	2020	1313	Q1RML1	223	1	223	0.66	0.76	0	236	312	4e-84	--	UBE2S_BOVIN Ubiquitin-conjugating enzyme E2 S OS=Bos taurus GN=UBE2S PE=2 SV=1
	UBE2T	Consensus69832	841	139	708	Q7ZY08	192	1	190	0.64	0.83	0	190	270	6e-72	--	UBE2T_XENLA Ubiquitin-conjugating enzyme E2 T OS=Xenopus laevis GN=ube2t PE=2 SV=1
	UBE2W	Consensus4128	1088	1088	843	Q96B02	151	70	151	1	1	0	82	183	2e-45	--	UBE2W_HUMAN Probable ubiquitin-conjugating enzyme E2 W OS=Homo sapiens GN=UBE2W PE=1 SV=1
		Consensus40017	242	13	240	Q8VDW4	151	1	76	0.98	1	0	76	155	4e-38	--	UBE2W_MOUSE Probable ubiquitin-conjugating enzyme E2 W OS=Mus musculus GN=Ube2w PE=2 SV=1
	UBE2Z	Consensus43154	2642	11	901	Q6DG60	328	35	328	0.93	0.94	0	298	577	1e-163	--	UBE2Z_DANRE Ubiquitin-conjugating enzyme E2 Z OS=Danio rerio GN=ube2z PE=2 SV=2
Inflammatory Cytokines & Receptors
IL&ILR relevant
	IL1AP	Consensus44033	1350	104	1141	Q9NPH3	570	18	350	0.3	0.49	0.01	353	167	1e-40	--	IL1AP_HUMAN Interleukin-1 receptor accessory protein OS=Homo sapiens GN=IL1RAP PE=1 SV=2
		Consensus61236	471	1	324	P59822	570	359	466	0.69	0.85	0	108	165	1e-42	--	IL1AP_MACMU Interleukin-1 receptor accessory protein OS=Macaca mulatta GN=IL1RAP PE=1 SV=1
		Consensus69741	867	2	205	P59822	570	491	560	0.45	0.7	0.04	71	61.6	5e-09	--	IL1AP_MACMU Interleukin-1 receptor accessory protein OS=Macaca mulatta GN=IL1RAP PE=1 SV=1
		Consensus31597	421	2	370	Q63621	570	206	332	0.3	0.53	0.03	128	61.2	2e-09	--	IL1AP_RAT Interleukin-1 receptor accessory protein OS=Rattus norvegicus GN=Il1rap PE=2 SV=1
	IL1B	Consensus152022	127	127	2	Q9YGD3	260	122	164	0.65	0.76	0.02	43	52.8	5e-07	--	IL1B_ONCMY Interleukin-1 beta OS=Oncorhynchus mykiss GN=il1b PE=2 SV=1
		Consensus35405	2939	2937	481	Q5SVQ8	909	129	907	0.59	0.71	0.02	836	984	0	--	ZBT41_HUMAN Zinc finger and BTB domain-containing protein 41 OS=Homo sapiens GN=ZBTB41 PE=2 SV=1
		Consensus35407	822	582	785	Q1L8L6	701	1	65	0.72	0.77	0	68	101	4e-21	--	RN19B_DANRE E3 ubiquitin-protein ligase RNF19B OS=Danio rerio GN=rnf19b PE=3 SV=2
		Consensus35408	793	167	772	Q9D842	499	179	399	0.28	0.41	0.12	232	79.7	2e-14	--	APLF_MOUSE Aprataxin and PNK-like factor OS=Mus musculus GN=Aplf PE=2 SV=2
		Consensus35411	794	26	505	Q17QS6	329	169	328	0.46	0.7	0	160	161	4e-39	--	ASB5_BOVIN Ankyrin repeat and SOCS box protein 5 OS=Bos taurus GN=ASB5 PE=2 SV=1
		Consensus35412	794	785	3	Q2KIS2	332	1	262	0.51	0.69	0.01	266	259	9e-69	--	RM44_BOVIN 39S ribosomal protein L44, mitochondrial OS=Bos taurus GN=MRPL44 PE=2 SV=1
		Consensus41217	1911	70	1875	Q9DD78	793	221	792	0.41	0.6	0	606	462	1e-129	--	TLR21_CHICK Toll-like receptor 2 type-1 OS=Gallus gallus GN=TLR2-1 PE=2 SV=1
		Consensus69121	813	629	6	P97434	1024	1	217	0.72	0.82	0.04	217	339	1e-92	--	MPRIP_MOUSE Myosin phosphatase Rho-interacting protein OS=Mus musculus GN=Mprip PE=1 SV=2
		Consensus136428	107	107	3	O70531	739	336	370	0.65	0.8	0	35	53.5	3e-07	--	S26A2_RAT Sulfate transporter OS=Rattus norvegicus GN=Slc26a2 PE=2 SV=1
		Consensus35419	797	797	435	Q6ZNL6	1462	1341	1462	0.51	0.72	0	122	133	1e-30	--	FGD5_HUMAN FYVE, RhoGEF and PH domain-containing protein 5 OS=Homo sapiens GN=FGD5 PE=2 SV=2
		Consensus35420	2112	21	2009	O88907	651	1	651	0.75	0.83	0.01	672	967	0	--	PIAS1_MOUSE E3 SUMO-protein ligase PIAS1 OS=Mus musculus GN=Pias1 PE=1 SV=2
		Consensus35421	1853	1	1851	P42356	2044	443	1060	0.89	0.95	0	618	1109	0	--	PI4KA_HUMAN Phosphatidylinositol 4-kinase alpha OS=Homo sapiens GN=PI4KA PE=1 SV=2
		Consensus35424	840	840	4	Q62036	1060	786	1053	0.56	0.75	0	279	296	7e-80	--	AZI1_MOUSE 5-azacytidine-induced protein 1 OS=Mus musculus GN=Azi1 PE=1 SV=1
		Consensus35425	7519	2	6874	Q6ZQA0	2742	495	2740	0.54	0.68	0.02	2350	2364	0	--	NBEL2_MOUSE Neurobeachin-like protein 2 OS=Mus musculus GN=Nbeal2 PE=2 SV=2
		Consensus35426	1838	1718	699	O77735	338	1	334	0.78	0.87	0	340	540	1e-153	--	SCAM1_PIG Secretory carrier-associated membrane protein 1 OS=Sus scrofa GN=SCAMP1 PE=2 SV=1
		Consensus35427	798	795	403	Q5R5S1	621	482	612	0.65	0.74	0	131	187	7e-47	--	FBX21_PONAB F-box only protein 21 OS=Pongo abelii GN=FBXO21 PE=2 SV=1
		Consensus157531	140	139	2	Q9WVC8	757	285	330	0.56	0.78	0	46	60.1	3e-09	--	S26A3_MOUSE Chloride anion exchanger OS=Mus musculus GN=Slc26a3 PE=2 SV=1
		Consensus35429	813	811	35	Q9W6V5	1406	436	702	0.35	0.5	0.02	267	146	1e-34	--	PTPRJ_CHICK Receptor-type tyrosine-protein phosphatase eta OS=Gallus gallus GN=PTPRJ PE=2 SV=2
		Consensus35432	2679	2	2632	Q5SQX6	1253	377	1253	0.97	0.99	0	877	1753	0	--	CYFP2_MOUSE Cytoplasmic FMR1-interacting protein 2 OS=Mus musculus GN=Cyfip2 PE=1 SV=2
		Consensus1416	1898	1898	498	P21872	1003	543	1003	0.66	0.79	0	468	607	1e-173	--	PUR2_CHICK Trifunctional purine biosynthetic protein adenosine-3 OS=Gallus gallus GN=GART PE=2 SV=1
		Consensus35436	1089	1058	222	Q0P5L5	374	89	367	0.73	0.84	0	279	467	1e-131	--	SUMF1_BOVIN Sulfatase-modifying factor 1 OS=Bos taurus GN=SUMF1 PE=2 SV=1
		Consensus35438	800	119	427	P58691	175	82	173	0.33	0.55	0	103	65.1	4e-10	--	ACTPA_HETCR Cytolysin RTX-A OS=Heteractis crispa GN=rtx-a PE=1 SV=2
		Consensus35439	801	1	801	O13166	761	127	386	0.86	0.89	0	267	458	1e-128	--	TLE2_DANRE Protein groucho-2 OS=Danio rerio GN=gro2 PE=1 SV=1
		Consensus35441	801	64	603	Q5XIX8	207	1	180	0.92	0.97	0	180	335	1e-91	--	L12R1_DANRE Loss of heterozygosity 12 chromosomal region 1 protein homolog OS=Danio rerio GN=loh12cr1 PE=2 SV=1
		Consensus35442	801	534	1	Q80Z36	951	1	186	0.36	0.48	0.06	190	100	1e-20	--	ZHX3_RAT Zinc fingers and homeoboxes protein 3 OS=Rattus norvegicus GN=Zhx3 PE=2 SV=2
		Consensus35447	802	96	800	A1L251	713	4	233	0.69	0.8	0	235	345	2e-94	--	ENASE_DANRE Cytosolic endo-beta-N-acetylglucosaminidase OS=Danio rerio GN=zgc:158649 PE=2 SV=1
		Consensus35448	802	1	765	P13797	627	371	626	0.75	0.88	0.01	258	387	1e-107	--	PLST_HUMAN Plastin-3 OS=Homo sapiens GN=PLS3 PE=1 SV=3
		Consensus35450	803	5	799	Q5XIA3	686	227	505	0.36	0.53	0.07	287	171	4e-42	--	LCMT2_RAT Leucine carboxyl methyltransferase 2 OS=Rattus norvegicus GN=Lcmt2 PE=2 SV=1
		Consensus35452	2318	2318	774	Q63HN8	3280	797	1321	0.6	0.75	0.03	533	633	1e-180	--	RN213_HUMAN RING finger protein 213 OS=Homo sapiens GN=RNF213 PE=1 SV=2
		Consensus35453	833	833	213	P13264	674	467	674	0.85	0.91	0	208	369	1e-101	--	GLSK_RAT Glutaminase kidney isoform, mitochondrial OS=Rattus norvegicus GN=Gls PE=1 SV=2
		Consensus165370	185	122	3	P15203	409	1	40	0.6	0.8	0	40	52	9e-07	--	TGFB3_PIG Transforming growth factor beta-3 OS=Sus scrofa GN=TGFB3 PE=2 SV=1
		Consensus50726	3259	3254	1065	O15164	1050	231	1045	0.36	0.51	0.12	839	449	1e-125	--	TIF1A_HUMAN Transcription intermediary factor 1-alpha OS=Homo sapiens GN=TRIM24 PE=1 SV=3
		Consensus35457	862	856	287	Q9P218	1329	650	841	0.29	0.47	0.04	199	75.1	5e-13	--	COKA1_HUMAN Collagen alpha-1(XX) chain OS=Homo sapiens GN=COL20A1 PE=1 SV=3
		Consensus35459	2117	2114	1899	A8E7C5	1120	1049	1120	0.94	0.97	0	72	134	2e-30	--	SAC2_DANRE Phosphatidylinositide phosphatase SAC2 OS=Danio rerio GN=inpp5f PE=3 SV=1
		Consensus35460	805	804	1	Q5BL07	1284	738	1006	0.67	0.79	0	269	355	1e-97	--	PEX1_MOUSE Peroxisome biogenesis factor 1 OS=Mus musculus GN=Pex1 PE=1 SV=2
		Consensus35461	805	251	721	Q4KLZ1	216	53	209	0.44	0.66	0	157	144	7e-34	--	TM186_RAT Transmembrane protein 186 OS=Rattus norvegicus GN=Tmem186 PE=2 SV=1
		Consensus98537	125	4	123	Q9Z2D1	643	148	188	0.73	0.8	0.04	42	56.2	5e-08	--	MTMR2_MOUSE Myotubularin-related protein 2 OS=Mus musculus GN=Mtmr2 PE=2 SV=2
		Consensus35464	807	805	5	A1L1R5	713	290	557	0.4	0.49	0.11	300	149	2e-35	--	PTPC1_DANRE Protein tyrosine phosphatase domain-containing protein 1 OS=Danio rerio GN=ptpdc1 PE=2 SV=1
		Consensus35465	1184	1	1164	Q5JSL3	2073	57	443	0.64	0.82	0	389	532	1e-150	--	DOC11_HUMAN Dedicator of cytokinesis protein 11 OS=Homo sapiens GN=DOCK11 PE=1 SV=2
		Consensus35467	880	2	460	Q05BQ5	628	526	628	0.47	0.55	0.01	155	137	8e-32	--	MBTD1_HUMAN MBT domain-containing protein 1 OS=Homo sapiens GN=MBTD1 PE=2 SV=2
		Consensus35470	1234	1231	2	Q9I9H8	1261	253	662	0.74	0.86	0	410	620	1e-177	--	APAF_DANRE Apoptotic protease-activating factor 1 OS=Danio rerio GN=apaf1 PE=2 SV=1
		Consensus35471	764	23	763	Q8QGQ8	1344	869	1150	0.34	0.45	0.17	298	114	4e-25	--	PER2_CHICK Period circadian protein homolog 2 OS=Gallus gallus GN=PER2 PE=2 SV=1
		Consensus35472	808	6	806	Q5RGJ8	1219	186	452	0.85	0.92	0	267	479	1e-134	--	GNPTA_DANRE N-acetylglucosamine-1-phosphotransferase subunits alpha/beta OS=Danio rerio GN=gnptab PE=2 SV=1
		Consensus35473	906	779	120	Q8R2U4	223	4	223	0.69	0.82	0	220	326	1e-88	--	ME11A_MOUSE Methyltransferase-like protein 11A OS=Mus musculus GN=Mettl11a PE=2 SV=3
		Consensus35474	809	804	28	O14686	5262	3117	3375	0.64	0.73	0.02	265	320	6e-87	--	MLL2_HUMAN Histone-lysine N-methyltransferase MLL2 OS=Homo sapiens GN=MLL2 PE=1 SV=1
		Consensus35477	810	3	158	Q05195	221	164	216	0.66	0.81	0.03	54	67.4	9e-11	--	MAD1_HUMAN MAD protein OS=Homo sapiens GN=MXD1 PE=1 SV=1
		Consensus35478	1843	1843	1466	Q8C1F4	542	415	540	0.82	0.92	0	126	234	1e-60	--	CGAT2_MOUSE Chondroitin sulfate N-acetylgalactosaminyltransferase 2 OS=Mus musculus GN=Csgalnact2 PE=2 SV=1
		Consensus35479	2555	3	2483	Q9MYM4	937	95	937	0.57	0.71	0.02	846	1020	0	--	LYAG_BOVIN Lysosomal alpha-glucosidase OS=Bos taurus GN=GAA PE=2 SV=1
		Consensus35480	810	713	27	Q8CFD1	476	250	476	0.55	0.78	0	229	275	2e-73	--	RBM45_RAT RNA-binding protein 45 OS=Rattus norvegicus GN=Rbm45 PE=2 SV=1
		Consensus35481	1081	2	121	Q9UKT8	454	415	454	0.87	0.92	0	40	78.2	8e-14	--	FBXW2_HUMAN F-box/WD repeat-containing protein 2 OS=Homo sapiens GN=FBXW2 PE=1 SV=2
		Consensus9828	1420	319	1419	Q13615	1198	1	372	0.79	0.89	0.01	372	629	1e-179	--	MTMR3_HUMAN Myotubularin-related protein 3 OS=Homo sapiens GN=MTMR3 PE=1 SV=3
		Consensus35491	813	691	320	P13983	620	273	403	0.34	0.44	0.05	131	73.6	1e-12	--	EXTN_TOBAC Extensin OS=Nicotiana tabacum GN=HRGPNT3 PE=2 SV=1
		Consensus35494	1086	1085	462	Q4KLN4	698	491	698	0.78	0.89	0	208	350	1e-95	--	GLE1_RAT Nucleoporin GLE1 OS=Rattus norvegicus GN=Gle1 PE=2 SV=1
		Consensus28238	2008	1	2007	Q13615	1198	367	987	0.48	0.56	0.04	704	542	1e-153	--	MTMR3_HUMAN Myotubularin-related protein 3 OS=Homo sapiens GN=MTMR3 PE=1 SV=3
		Consensus35499	816	8	811	Q6IPM2	695	21	294	0.44	0.64	0.04	281	214	3e-55	--	IQCE_HUMAN IQ domain-containing protein E OS=Homo sapiens GN=IQCE PE=1 SV=2
		Consensus35502	971	33	971	Q60770	592	6	321	0.58	0.78	0.01	318	391	1e-108	--	STXB3_MOUSE Syntaxin-binding protein 3 OS=Mus musculus GN=Stxbp3 PE=1 SV=1
		Consensus35505	871	5	439	P53708	1063	920	1063	0.68	0.84	0	145	208	3e-53	--	ITA8_HUMAN Integrin alpha-8 OS=Homo sapiens GN=ITGA8 PE=1 SV=2
		Consensus35506	817	815	3	P29994	2750	507	777	0.92	0.96	0	271	508	1e-143	--	ITPR1_RAT Inositol 1,4,5-trisphosphate receptor type 1 OS=Rattus norvegicus GN=Itpr1 PE=1 SV=2
		Consensus35508	1814	1	696	Q9C0D6	1143	424	633	0.39	0.51	0.01	236	118	1e-25	--	FHDC1_HUMAN FH2 domain-containing protein 1 OS=Homo sapiens GN=FHDC1 PE=2 SV=2
		Consensus35510	1111	2	472	Q91YL3	548	387	543	0.82	0.89	0	157	255	3e-67	--	UCKL1_MOUSE Uridine/cytidine kinase-like 1 OS=Mus musculus GN=Uckl1 PE=1 SV=1
		Consensus35515	831	692	3	Q5FVJ0	469	61	290	0.69	0.87	0	230	331	3e-90	--	RUFY3_RAT Protein RUFY3 OS=Rattus norvegicus GN=Rufy3 PE=1 SV=1
		Consensus35517	1111	1078	2	Q14781	532	130	486	0.29	0.42	0.06	382	100	2e-20	--	CBX2_HUMAN Chromobox protein homolog 2 OS=Homo sapiens GN=CBX2 PE=1 SV=2
		Consensus35520	4123	4051	3548	P83917	185	15	184	0.76	0.87	0.01	170	273	5e-72	--	CBX1_MOUSE Chromobox protein homolog 1 OS=Mus musculus GN=Cbx1 PE=1 SV=1
		Consensus35521	985	917	138	A8WFS8	316	57	316	0.91	0.96	0	260	522	1e-147	--	PGAP3_DANRE Post-GPI attachment to proteins factor 3 OS=Danio rerio GN=perld1 PE=2 SV=1
		Consensus35522	1193	2	1090	Q86UW6	1770	462	817	0.33	0.47	0.05	384	179	3e-44	--	N4BP2_HUMAN NEDD4-binding protein 2 OS=Homo sapiens GN=N4BP2 PE=1 SV=2
		Consensus35523	1608	1503	1	Q5U651	963	135	610	0.37	0.51	0.05	532	279	3e-74	--	RAIN_HUMAN Ras-interacting protein 1 OS=Homo sapiens GN=RASIP1 PE=1 SV=1
		Consensus35525	832	718	2	Q9UKG1	709	1	239	0.88	0.93	0	239	422	1e-118	--	DP13A_HUMAN DCC-interacting protein 13-alpha OS=Homo sapiens GN=APPL1 PE=1 SV=1
		Consensus35526	829	2	826	Q0V947	495	174	445	0.79	0.91	0	276	439	1e-122	--	T161A_DANRE Transmembrane protein 161A OS=Danio rerio GN=tmem161a PE=2 SV=2
		Consensus35527	829	827	3	Q13884	538	113	380	0.73	0.81	0	276	397	1e-110	--	SNTB1_HUMAN Beta-1-syntrophin OS=Homo sapiens GN=SNTB1 PE=1 SV=3
		Consensus13252	396	125	358	Q9YGD3	260	16	91	0.55	0.73	0	78	89	7e-18	--	IL1B_ONCMY Interleukin-1 beta OS=Oncorhynchus mykiss GN=il1b PE=2 SV=1
		Consensus35529	843	839	3	Q9EPL9	700	408	686	0.65	0.75	0	279	372	1e-102	--	ACOX3_MOUSE Peroxisomal acyl-coenzyme A oxidase 3 OS=Mus musculus GN=Acox3 PE=2 SV=2
		Consensus35530	830	4	828	Q9NR61	685	139	413	0.64	0.77	0	275	446	1e-125	--	DLL4_HUMAN Delta-like protein 4 OS=Homo sapiens GN=DLL4 PE=1 SV=1
		Consensus35532	834	832	356	Q6NUW9	545	385	543	0.73	0.85	0	159	235	3e-61	--	FGGY_DANRE FGGY carbohydrate kinase domain-containing protein OS=Danio rerio GN=fggy PE=2 SV=2
		Consensus35533	853	173	853	Q804S5	1030	1	227	0.98	0.99	0	227	485	1e-136	--	MIB1_DANRE E3 ubiquitin-protein ligase mib1 OS=Danio rerio GN=mib1 PE=1 SV=1
		Consensus35537	879	792	1	Q6ZVD7	989	273	498	0.37	0.53	0.01	267	152	3e-36	--	STOX1_HUMAN Storkhead-box protein 1 OS=Homo sapiens GN=STOX1 PE=1 SV=2
		Consensus35540	1256	302	1255	Q02084	625	160	484	0.33	0.53	0.03	328	202	3e-51	--	A33_PLEWA Zinc-binding protein A33 OS=Pleurodeles waltlii PE=1 SV=2
		Consensus35541	941	2	940	Q8NEL9	900	331	642	0.78	0.87	0	313	496	1e-140	--	DDHD1_HUMAN Phospholipase DDHD1 OS=Homo sapiens GN=DDHD1 PE=2 SV=2
		Consensus35542	835	1	411	Q90835	462	326	462	0.91	0.93	0	137	253	9e-67	--	EF1A_CHICK Elongation factor 1-alpha 1 OS=Gallus gallus GN=EEF1A PE=2 SV=1
		Consensus166828	204	4	204	Q6NVC9	846	514	577	0.58	0.68	0	67	73.9	2e-13	--	JMY_DANRE Junction-mediating and -regulatory protein OS=Danio rerio GN=jmy PE=2 SV=1
		Consensus35552	1195	3	1193	Q16825	1174	275	658	0.73	0.83	0	401	574	1e-163	--	PTN21_HUMAN Tyrosine-protein phosphatase non-receptor type 21 OS=Homo sapiens GN=PTPN21 PE=1 SV=1
		Consensus28522	328	2	199	Q6AXJ9	350	287	350	0.77	0.86	0	66	107	2e-23	--	CDKL1_DANRE Cyclin-dependent kinase-like 1 OS=Danio rerio GN=cdkl1 PE=2 SV=1
		Consensus35556	1780	1776	16	Q1W1Y5	1130	103	672	0.46	0.65	0	591	506	1e-142	--	PELP1_MACMU Proline-, glutamic acid- and leucine-rich protein 1 OS=Macaca mulatta GN=PELP1 PE=2 SV=1
		Consensus35557	3325	818	2692	Q14151	953	212	925	0.47	0.59	0.15	741	519	1e-146	--	SAFB2_HUMAN Scaffold attachment factor B2 OS=Homo sapiens GN=SAFB2 PE=1 SV=1
		Consensus35558	1188	91	1125	Q8K3G5	453	91	447	0.44	0.64	0.03	357	319	2e-86	--	VRK3_MOUSE Serine/threonine-protein kinase VRK3 OS=Mus musculus GN=Vrk3 PE=2 SV=2
		Consensus35559	2792	140	1354	Q5U3T0	454	43	447	0.48	0.69	0	408	394	1e-108	--	MGT4C_DANRE Alpha-1,3-mannosyl-glycoprotein 4-beta-N-acetylglucosaminyltransferase C OS=Danio rerio GN=mgat4c PE=2 SV=1
		Consensus17929	371	2	232	Q9YGD3	260	174	252	0.48	0.62	0.03	80	66.2	5e-11	--	IL1B_ONCMY Interleukin-1 beta OS=Oncorhynchus mykiss GN=il1b PE=2 SV=1
		Consensus143816	116	114	1	Q9ERE6	1029	58	95	0.86	0.97	0	38	77	3e-14	--	MPRIP_RAT Myosin phosphatase Rho-interacting protein OS=Rattus norvegicus GN=Mprip PE=1 SV=1
		Consensus35562	845	3	770	Q5U3W1	347	93	347	0.63	0.77	0	257	324	4e-88	--	SG196_DANRE Protein kinase-like protein SgK196 OS=Danio rerio GN=sgk196 PE=2 SV=1
		Consensus35563	1261	40	978	P23610	371	20	371	0.56	0.71	0.11	352	375	1e-103	--	F8I2_HUMAN Factor VIII intron 22 protein OS=Homo sapiens GN=F8A1 PE=2 SV=2
		Consensus71488	822	820	575	Q6J4K2	584	499	580	0.63	0.78	0	82	106	1e-22	--	NCKX6_HUMAN Sodium/potassium/calcium exchanger 6 OS=Homo sapiens GN=SLC24A6 PE=2 SV=2
		Consensus59917	255	253	5	Q9YGD3	260	138	221	0.44	0.58	0.02	85	61.2	1e-09	--	IL1B_ONCMY Interleukin-1 beta OS=Oncorhynchus mykiss GN=il1b PE=2 SV=1
	IL3B2	Consensus4254	3194	207	1682	P26954	878	5	491	0.25	0.42	0.06	528	131	2e-29	--	IL3B2_MOUSE Interleukin-3 receptor class 2 beta chain OS=Mus musculus GN=Csf2rb2 PE=2 SV=1
	IL8	Consensus39769	465	397	167	P79255	101	9	89	0.4	0.6	0.04	81	62	1e-09	--	IL8_BOVIN Interleukin-8 OS=Bos taurus GN=IL8 PE=3 SV=1
		Consensus7591	692	480	232	P08317	103	11	93	0.46	0.69	0.01	84	78.6	3e-14	--	IL8_CHICK Interleukin-8 OS=Gallus gallus GN=IL8 PE=2 SV=1
		Consensus8875	918	66	350	P08317	103	8	103	0.32	0.52	0.01	96	68.2	6e-11	--	IL8_CHICK Interleukin-8 OS=Gallus gallus GN=IL8 PE=2 SV=1
	IL10	Consensus67227	450	5	400	Q6A2H4	175	46	175	0.35	0.57	0.01	134	90.1	4e-18	--	IL10_CHICK Interleukin-10 OS=Gallus gallus GN=IL10 PE=2 SV=2
	IL11	Consensus70285	1209	807	325	Q99MF5	199	38	199	0.27	0.48	0.01	164	63.5	2e-09	--	IL11_RAT Interleukin-11 OS=Rattus norvegicus GN=Il11 PE=2 SV=1
	IL12	Consensus167464	216	200	3	Q61729	327	208	279	0.42	0.57	0.09	73	52.8	5e-07	--	IL12B_MARMO Interleukin-12 subunit beta OS=Marmota monax GN=IL12B PE=2 SV=1
		Consensus67175	444	11	328	Q865Y3	328	219	323	0.31	0.52	0.04	111	62	1e-09	--	IL12B_PAPAN Interleukin-12 subunit beta OS=Papio anubis GN=IL12B PE=2 SV=1
	IL15	Consensus62329	490	257	484	Q3Y5G8	162	70	150	0.37	0.51	0.06	81	52.4	1e-06	--	IL15_RABIT Interleukin-15 OS=Oryctolagus cuniculus GN=IL15 PE=1 SV=1
	IL16	Consensus2465	2169	173	2167	Q0V8R5	627	1	563	0.31	0.45	0.02	681	259	3e-68	--	IL16_BOVIN Interleukin-16 OS=Bos taurus GN=IL16 PE=2 SV=1
		Consensus3685	4326	3262	3948	Q0V8R5	627	376	613	0.44	0.65	0.03	238	198	3e-49	--	IL16_BOVIN Interleukin-16 OS=Bos taurus GN=IL16 PE=2 SV=1
		Consensus36611	599	598	449	O62676	630	567	617	0.6	0.82	0.01	51	67	7e-11	--	IL16_MACFA Interleukin-16 OS=Macaca fascicularis GN=IL16 PE=3 SV=1
		Consensus70600	967	846	4	O62675	630	318	599	0.37	0.58	0.03	291	186	1e-46	--	IL16_MACMU Interleukin-16 OS=Macaca mulatta GN=IL16 PE=2 SV=1
	IL18	Consensus9160	756	65	640	Q13478	541	337	529	0.34	0.57	0.02	196	108	3e-23	--	IL18R_HUMAN Interleukin-18 receptor 1 OS=Homo sapiens GN=IL18R1 PE=1 SV=1
	IL27B	Consensus43589	1008	725	120	Q14213	229	31	220	0.36	0.51	0.02	207	125	5e-28	--	IL27B_HUMAN Interleukin-27 subunit beta OS=Homo sapiens GN=EBI3 PE=1 SV=2
	IL34	Consensus63824	825	810	319	Q6ZMJ4	242	29	179	0.32	0.46	0.01	166	73.6	1e-12	--	IL34_HUMAN Interleukin-34 OS=Homo sapiens GN=IL34 PE=1 SV=1
	IL1R	Consensus167845	224	179	33	P14778	569	406	454	0.55	0.83	0	49	64.3	2e-10	--	IL1R1_HUMAN Interleukin-1 receptor type I OS=Homo sapiens GN=IL1R1 PE=1 SV=1
		Consensus22597	2920	1651	1055	P14778	569	366	539	0.37	0.55	0.02	204	121	1e-44	--	IL1R1_HUMAN Interleukin-1 receptor type I OS=Homo sapiens GN=IL1R1 PE=1 SV=1
		Consensus38821	275	234	1	P14778	569	345	422	0.46	0.62	0	78	77.4	2e-14	--	IL1R1_HUMAN Interleukin-1 receptor type I OS=Homo sapiens GN=IL1R1 PE=1 SV=1
		Consensus26204	2189	1745	648	P27930	398	39	370	0.29	0.44	0	368	135	1e-30	--	IL1R2_HUMAN Interleukin-1 receptor type II OS=Homo sapiens GN=IL1R2 PE=2 SV=1
		Consensus41117	659	609	13	P27930	398	137	346	0.26	0.45	0.09	219	62.4	2e-09	--	IL1R2_HUMAN Interleukin-1 receptor type II OS=Homo sapiens GN=IL1R2 PE=2 SV=1
	IL2R	Consensus2055	2161	298	1500	P14784	551	1	384	0.23	0.4	0.03	415	95.1	1e-18	--	IL2RB_HUMAN Interleukin-2 receptor subunit beta OS=Homo sapiens GN=IL2RB PE=1 SV=1
		Consensus71904	2171	2169	1459	Q95118	379	105	347	0.28	0.47	0.06	253	96.3	7e-19	--	IL2RG_BOVIN Cytokine receptor common gamma chain OS=Bos taurus GN=IL2RG PE=2 SV=1
		Consensus128865	2029	1999	1439	Q95118	379	153	347	0.31	0.5	0.07	202	91.3	2e-17	--	IL2RG_BOVIN Cytokine receptor common gamma chain OS=Bos taurus GN=IL2RG PE=2 SV=1
	IL6R	Consensus37085	506	4	501	O18796	467	78	244	0.39	0.53	0.01	169	115	9e-26	--	IL6RA_PIG Interleukin-6 receptor subunit alpha OS=Sus scrofa GN=IL6R PE=2 SV=2
		Consensus7259	1575	1551	589	P40189	918	436	756	0.24	0.45	0.01	325	109	4e-23	--	IL6RB_HUMAN Interleukin-6 receptor subunit beta OS=Homo sapiens GN=IL6ST PE=1 SV=1
		Consensus8204	1698	828	1	P40189	918	211	471	0.31	0.48	0.02	284	135	7e-31	--	IL6RB_HUMAN Interleukin-6 receptor subunit beta OS=Homo sapiens GN=IL6ST PE=1 SV=1
		Consensus10764	2187	263	2185	P40189	918	11	673	0.22	0.4	0.06	689	112	1e-23	--	IL6RB_HUMAN Interleukin-6 receptor subunit beta OS=Homo sapiens GN=IL6ST PE=1 SV=1
		Consensus35281	759	754	20	P40189	918	132	369	0.26	0.41	0.02	251	75.1	4e-13	--	IL6RB_HUMAN Interleukin-6 receptor subunit beta OS=Homo sapiens GN=IL6ST PE=1 SV=1
		Consensus58437	1536	14	1207	P40189	918	447	859	0.41	0.58	0.06	424	287	1e-76	--	IL6RB_HUMAN Interleukin-6 receptor subunit beta OS=Homo sapiens GN=IL6ST PE=1 SV=1
		Consensus6964	1164	94	1131	Q00560	917	128	478	0.26	0.42	0.06	371	106	2e-22	--	IL6RB_MOUSE Interleukin-6 receptor subunit beta OS=Mus musculus GN=Il6st PE=1 SV=1
		Consensus7183	1294	280	1281	Q00560	917	144	482	0.27	0.42	0.05	355	92.4	5e-18	--	IL6RB_MOUSE Interleukin-6 receptor subunit beta OS=Mus musculus GN=Il6st PE=1 SV=1
		Consensus19913	443	32	439	P40190	918	188	322	0.31	0.46	0.01	138	60.5	3e-09	--	IL6RB_RAT Interleukin-6 receptor subunit beta OS=Rattus norvegicus GN=Il6st PE=2 SV=1
	IL7R	Consensus10474	665	375	7	P16871	459	106	229	0.3	0.5	0.05	130	56.6	1e-07	--	IL7RA_HUMAN Interleukin-7 receptor subunit alpha OS=Homo sapiens GN=IL7R PE=1 SV=1
		Consensus4828	807	84	611	P16872	459	253	459	0.27	0.41	0.15	209	54.7	6e-07	--	IL7RA_MOUSE Interleukin-7 receptor subunit alpha OS=Mus musculus GN=Il7r PE=2 SV=1
	IL21R	Consensus62587	296	285	4	Q9HBE5	538	131	226	0.34	0.5	0.03	97	54.7	1e-07	--	IL21R_HUMAN Interleukin-21 receptor OS=Homo sapiens GN=IL21R PE=1 SV=1
		Consensus34950	695	668	111	Q9JHX3	529	57	255	0.25	0.46	0.09	206	56.6	1e-07	--	IL21R_MOUSE Interleukin-21 receptor OS=Mus musculus GN=Il21r PE=2 SV=1
		Consensus70101	1021	19	840	Q9JHX3	529	239	516	0.23	0.41	0.08	299	54.7	8e-07	--	IL21R_MOUSE Interleukin-21 receptor OS=Mus musculus GN=Il21r PE=2 SV=1
	IL31R	Consensus41588	2209	2062	710	Q8NI17	732	140	564	0.21	0.4	0.03	469	103	4e-21	--	IL31R_HUMAN Interleukin-31 receptor A OS=Homo sapiens GN=IL31RA PE=1 SV=1
		Consensus67818	488	26	466	Q8NI17	732	394	541	0.26	0.46	0.01	149	54.3	3e-07	--	IL31R_HUMAN Interleukin-31 receptor A OS=Homo sapiens GN=IL31RA PE=1 SV=1
Interferon & relevant
	IFN	Consensus140458	112	3	110	dbj|BAG50577.1|	198	50	85	0.69	0.86	0	36	55.8	1e-06	--	interferon gamma [Paralichthys olivaceus]
		Consensus102568	129	6	128	dbj|BAG50577.1|	198	57	97	0.7	0.85	0	41	62.4	1e-08	--	interferon gamma [Paralichthys olivaceus]
		Consensus137595	108	108	4	gb|ABD61720.1|	103	33	67	0.88	0.94	0	35	68.2	2e-10	--	interferon gamma inducible protein [Scophthalmus maximus]
	IFNAR2	Consensus6188	3510	3301	2591	gga:395664	508	37	280	0.27	0.44	0.05	250	78.2	7e-13	--	IFNAR2; interferon (alpha, beta and omega) receptor 2; K05131 interferon receptor 2
		Consensus41737	1418	24	494	gga:395664	508	122	281	0.28	0.48	0.04	164	58.5	2e-07	--	IFNAR2; interferon (alpha, beta and omega) receptor 2; K05131 interferon receptor 2
	IFI44	Consensus8189	2061	150	1535	Q53G44	452	3	439	0.31	0.49	0	466	223	3e-57	--	IF44L_HUMAN Interferon-induced protein 44-like OS=Homo sapiens GN=IFI44L PE=2 SV=2
		Consensus14387	377	377	3	Q53G44	452	322	446	0.26	0.56	0	125	64.7	1e-10	--	IF44L_HUMAN Interferon-induced protein 44-like OS=Homo sapiens GN=IFI44L PE=2 SV=2
		Consensus39154	587	582	1	Q53G44	452	228	421	0.43	0.64	0	194	165	2e-40	--	IF44L_HUMAN Interferon-induced protein 44-like OS=Homo sapiens GN=IFI44L PE=2 SV=2
		Consensus57784	992	991	215	Q53G44	452	202	436	0.3	0.52	0	261	128	4e-29	--	IF44L_HUMAN Interferon-induced protein 44-like OS=Homo sapiens GN=IFI44L PE=2 SV=2
		Consensus675	1359	261	1073	Q8BV66	422	144	419	0.34	0.54	0.02	279	164	8e-40	--	IFI44_MOUSE Interferon-induced protein 44 OS=Mus musculus GN=Ifi44 PE=2 SV=1
		Consensus15638	151	5	145	P27473	444	182	228	0.63	0.82	0	47	68.2	1e-11	--	IFI44_PANTR Interferon-induced protein 44 OS=Pan troglodytes GN=IFI44 PE=1 SV=1
		Consensus37579	530	6	530	P27473	444	167	342	0.35	0.57	0.01	177	113	6e-25	--	IFI44_PANTR Interferon-induced protein 44 OS=Pan troglodytes GN=IFI44 PE=1 SV=1
		Consensus2547	1228	931	89	Q9D8C4	286	9	285	0.35	0.57	0.01	285	169	4e-41	--	IN35_MOUSE Interferon-induced 35 kDa protein homolog OS=Mus musculus GN=Ifi35 PE=2 SV=3
	IFI56	Consensus3492	322	321	1	gb|ABY55167.1|	437	166	271	0.66	0.8	0	107	142	8e-33	--	interferon-inducible protein 56 [Pseudosciaena crocea]
		Consensus40928	717	1	717	gb|ABY55167.1|	437	35	271	0.79	0.88	0	239	389	1e-106	--	interferon-inducible protein 56 [Pseudosciaena crocea]
		Consensus44909	212	211	2	gb|ABY55167.1|	437	170	239	0.62	0.81	0	70	95.9	1e-18	--	interferon-inducible protein 56 [Pseudosciaena crocea]
		Consensus47348	134	132	1	gb|ABY55167.1|	437	271	314	0.77	0.9	0	44	82	2e-14	--	interferon-inducible protein 56 [Pseudosciaena crocea]
		Consensus47402	134	132	1	gb|ABY55167.1|	437	271	314	0.65	0.84	0	44	71.2	3e-11	--	interferon-inducible protein 56 [Pseudosciaena crocea]
	IFI58	Consensus169900	778	3	506	gb|AAP42145.1|	479	313	478	0.44	0.66	0	168	139	2e-31	--	interferon-inducible protein IFI58 [Carassius auratus]
		Consensus21943	933	777	1	gb|AAP42145.1|	479	8	262	0.5	0.69	0	259	254	1e-65	--	interferon-inducible protein IFI58 [Carassius auratus]
		Consensus38793	1630	1322	609	gb|AAP42145.1|	479	262	478	0.38	0.59	0	240	157	3e-36	--	interferon-inducible protein IFI58 [Carassius auratus]
	IFI Gig1	Consensus162011	160	2	160	gb|ABJ98621.1|	140	34	86	0.71	0.86	0	53	89.4	1e-16	--	interferon-inducible protein Gig1 [Scophthalmus maximus]
		Consensus34	1020	283	762	ref|XP_001922525.1|	164	5	162	0.58	0.71	0	160	193	2e-47	--	PREDICTED: similar to interferon-inducible protein Gig1 [Danio rerio]
		Consensus263	1499	187	705	ref|XP_001336615.1|	169	1	155	0.37	0.52	0.01	176	90.9	3e-16	--	PREDICTED: similar to interferon-inducible protein Gig1 [Danio rerio]
	IFI Gig2	Consensus892	232	231	97	gb|AAY79270.1|	45	1	45	0.73	0.75	0	45	72.8	1e-11	--	interferon-inducible protein Gig2 [Siniperca chuatsi]
		Consensus140064	111	1	111	ref|XP_001344381.1|	572	76	112	0.72	0.86	0	37	63.2	8e-09	--	PREDICTED: similar to interferon-inducible protein Gig2 [Danio rerio]
		Consensus33392	519	225	518	ref|XP_001344537.1|	161	2	99	0.59	0.69	0	98	115	2e-24	--	PREDICTED: similar to interferon-inducible protein Gig2 [Danio rerio]
	IFIH	Consensus128973	1190	1078	2	Q9BYX4	1025	279	598	0.5	0.61	0	359	323	9e-88	--	IFIH1_HUMAN Interferon-induced helicase C domain-containing protein 1 OS=Homo sapiens GN=IFIH1 PE=1 SV=3
		Consensus1326	2000	19	1998	Q8R5F7	1025	157	858	0.51	0.66	0.06	706	640	0	--	IFIH1_MOUSE Interferon-induced helicase C domain-containing protein 1 OS=Mus musculus GN=Ifih1 PE=1 SV=1
		Consensus12694	1058	749	342	Q8R5F7	1025	14	153	0.41	0.61	0.02	140	98.6	5e-20	--	IFIH1_MOUSE Interferon-induced helicase C domain-containing protein 1 OS=Mus musculus GN=Ifih1 PE=1 SV=1
		Consensus39770	823	1	405	Q8R5F7	1025	884	1018	0.48	0.64	0	136	136	2e-31	--	IFIH1_MOUSE Interferon-induced helicase C domain-containing protein 1 OS=Mus musculus GN=Ifih1 PE=1 SV=1
	IFIT	Consensus169900	778	27	506	Q13325	482	324	482	0.36	0.55	0	160	98.2	4e-20	--	IFIT5_HUMAN Interferon-induced protein with tetratricopeptide repeats 5 OS=Homo sapiens GN=IFIT5 PE=1 SV=1
		Consensus21943	933	777	7	Q13325	482	8	260	0.37	0.57	0	258	159	2e-38	--	IFIT5_HUMAN Interferon-induced protein with tetratricopeptide repeats 5 OS=Homo sapiens GN=IFIT5 PE=1 SV=1
		Consensus38793	1630	1307	609	Q13325	482	267	482	0.31	0.48	0.02	238	107	2e-22	--	IFIT5_HUMAN Interferon-induced protein with tetratricopeptide repeats 5 OS=Homo sapiens GN=IFIT5 PE=1 SV=1
		Consensus40928	717	58	717	Q5T764	474	54	272	0.27	0.48	0.03	229	84	7e-16	--	IFT1L_HUMAN Interferon-induced protein with tetratricopeptide repeats 1-like protein OS=Homo sapiens GN=IFIT1L PE=2 SV=1
	IFRD	Consensus38920	1968	22	708	Q5S1U6	450	31	260	0.6	0.78	0	230	287	1e-154	--	IFRD1_PIG Interferon-related developmental regulator 1 OS=Sus scrofa GN=IFRD1 PE=2 SV=1
		Consensus5440	2220	526	1830	Q12894	442	1	442	0.55	0.71	0.02	446	447	1e-125	--	IFRD2_HUMAN Interferon-related developmental regulator 2 OS=Homo sapiens GN=IFRD2 PE=2 SV=2
	MX	Consensus169778	401	400	2	Q2KTC2	652	425	558	0.75	0.85	0	134	191	1e-48	--	MX_DICLA Interferon-induced GTP-binding protein Mx OS=Dicentrarchus labrax GN=mx PE=2 SV=2
		Consensus43912	641	641	3	Q2KTC2	652	202	414	0.84	0.93	0	213	373	1e-103	--	MX_DICLA Interferon-induced GTP-binding protein Mx OS=Dicentrarchus labrax GN=mx PE=2 SV=2
		Consensus72368	1401	1	1164	Q2KTC2	652	251	652	0.76	0.85	0.03	402	593	1e-169	--	MX_DICLA Interferon-induced GTP-binding protein Mx OS=Dicentrarchus labrax GN=mx PE=2 SV=2
		Consensus78150	105	105	1	Q2KTC2	652	119	153	0.97	1	0	35	68.2	1e-11	--	MX_DICLA Interferon-induced GTP-binding protein Mx OS=Dicentrarchus labrax GN=mx PE=2 SV=2
		Consensus127787	496	2	304	Q2KTC2	652	552	652	0.83	0.89	0	101	164	2e-40	--	MX_DICLA Interferon-induced GTP-binding protein Mx OS=Dicentrarchus labrax GN=mx PE=2 SV=2
		Consensus39343	1649	4	351	Q6PW23	626	511	626	0.8	0.87	0	116	181	8e-45	--	MX_EPICO Interferon-induced GTP-binding protein Mx OS=Epinephelus coioides GN=mx PE=2 SV=1
		Consensus3356	794	794	3	Q6TN15	626	251	514	0.86	0.93	0	264	459	1e-129	--	MX_SINCH Interferon-induced GTP-binding protein Mx OS=Siniperca chuatsi GN=mx PE=2 SV=1
		Consensus11193	106	3	104	Q6TN15	626	175	208	0.91	0.97	0	34	63.2	4e-10	--	MX_SINCH Interferon-induced GTP-binding protein Mx OS=Siniperca chuatsi GN=mx PE=2 SV=1
		Consensus39982	509	377	3	Q6TN15	626	1	125	0.89	0.96	0	125	223	3e-58	--	MX_SINCH Interferon-induced GTP-binding protein Mx OS=Siniperca chuatsi GN=mx PE=2 SV=1
		Consensus129145	258	256	5	Q6TN15	626	490	573	0.76	0.84	0	84	125	5e-29	--	MX_SINCH Interferon-induced GTP-binding protein Mx OS=Siniperca chuatsi GN=mx PE=2 SV=1
	IFITM 2/5 (1-8D)	Consensus43326	430	423	142	cfa:483397	126	9	103	0.36	0.53	0.03	97	54.7	3e-07	--	IFITM2, LOC483397; interferon induced transmembrane protein 2 (1-8D); K06566 interferon induced transmembrane protein
		Consensus10372	525	523	2	hsa:3297	529	43	216	0.82	0.94	0	174	301	3e-81	--	HSF1; heat shock transcription factor 1; K09414 heat shock transcription factor 1
		Consensus10373	1378	944	393	ptr:454463	1913	1563	1749	0.31	0.46	0.05	195	61.2	3e-08	--	POLR2A, LOC454463; polymerase (RNA) II (DNA directed) polypeptide A, 220kDa [EC:2.7.7.6]; K03006 DNA-directed RNA polymerase II subunit A
		Consensus42748	741	164	592	hsa:10581	132	10	128	0.3	0.41	0	143	53.9	2e-06	--	IFITM2; interferon induced transmembrane protein 2 (1-8D); K06566 interferon induced transmembrane protein
		Consensus10379	1192	1192	527	dre:57929	255	31	252	0.74	0.88	0	222	350	3e-95	--	stk19; serine/threonine kinase 19 [EC:2.7.11.1]; K08880 serine/threonine kinase 19
		Consensus10381	2644	2592	583	dre:797838	684	1	684	0.43	0.62	0.03	694	496	1e-139	--	LOC797838; hypothetical protein LOC797838; K10387 plakophilin 1
		Consensus10383	3372	2851	929	gga:426008	646	8	646	0.67	0.81	0	641	904	0	--	SLC27A1; solute carrier family 27 (fatty acid transporter), member 1 [EC:6.2.1.-]; K08745 solute carrier family 27 (fatty acid transporter), member 1
		Consensus10384	1805	1804	851	hsa:5430	1970	1646	1970	0.89	0.95	0.02	325	625	1e-178	--	POLR2A; polymerase (RNA) II (DNA directed) polypeptide A, 220kDa [EC:2.7.7.6]; K03006 DNA-directed RNA polymerase II subunit A
		Consensus10386	1929	1929	937	dre:562800	647	317	646	0.83	0.92	0	331	570	1e-161	--	LOC562800; hypothetical LOC562800; K08869 aarF domain-containing kinase
		Consensus10395	2360	2235	691	afm:AFUA_5G06510	676	7	529	0.45	0.62	0.04	539	436	1e-121	--	ribosome biogenesis GTPase Lsg1, putative; K06948
		Consensus128401	155	6	152	ptr:450915	132	32	80	0.63	0.77	0	49	73.2	9e-13	--	IFITM5, LOC450915; interferon induced transmembrane protein 5; K06566 interferon induced transmembrane protein
	E2AK2	Consensus9214	956	388	68	P19525	551	13	116	0.32	0.54	0.05	113	60.5	1e-08	--	E2AK2_HUMAN Interferon-induced, double-stranded RNA-activated protein kinase OS=Homo sapiens GN=EIF2AK2 PE=1 SV=2
		Consensus24800	258	164	3	P19525	551	14	67	0.46	0.64	0	54	50.4	3e-06	--	E2AK2_HUMAN Interferon-induced, double-stranded RNA-activated protein kinase OS=Homo sapiens GN=EIF2AK2 PE=1 SV=2
		Consensus45775	1130	74	1051	P19525	551	59	375	0.31	0.45	0.06	349	122	3e-27	--	E2AK2_HUMAN Interferon-induced, double-stranded RNA-activated protein kinase OS=Homo sapiens GN=EIF2AK2 PE=1 SV=2
		Consensus60859	447	139	426	P19525	551	5	97	0.31	0.58	0	96	54.7	2e-07	--	E2AK2_HUMAN Interferon-induced, double-stranded RNA-activated protein kinase OS=Homo sapiens GN=EIF2AK2 PE=1 SV=2
		Consensus25713	273	98	271	Q63184	513	9	66	0.41	0.67	0	58	52.8	5e-07	--	E2AK2_RAT Interferon-induced, double-stranded RNA-activated protein kinase OS=Rattus norvegicus GN=Eif2ak2 PE=1 SV=1
		Consensus40523	773	1	771	Q63184	513	49	328	0.27	0.46	0.1	286	95.1	4e-19	--	E2AK2_RAT Interferon-induced, double-stranded RNA-activated protein kinase OS=Rattus norvegicus GN=Eif2ak2 PE=1 SV=1
		Consensus71772	241	22	240	Q63184	513	351	419	0.6	0.68	0.01	74	84.7	1e-16	--	E2AK2_RAT Interferon-induced, double-stranded RNA-activated protein kinase OS=Rattus norvegicus GN=Eif2ak2 PE=1 SV=1
	GVIN1	Consensus167495	216	3	215	Q7Z2Y8	2422	2059	2129	0.36	0.57	0	71	55.8	6e-08	--	GVIN1_HUMAN Interferon-induced very large GTPase 1 OS=Homo sapiens GN=GVIN1 PE=2 SV=2
		Consensus6094	578	70	549	Q7Z2Y8	2422	861	1025	0.39	0.58	0.03	166	119	8e-27	--	GVIN1_HUMAN Interferon-induced very large GTPase 1 OS=Homo sapiens GN=GVIN1 PE=2 SV=2
		Consensus36044	1400	3	1397	Q7Z2Y8	2422	1192	1662	0.48	0.69	0.02	476	439	1e-122	--	GVIN1_HUMAN Interferon-induced very large GTPase 1 OS=Homo sapiens GN=GVIN1 PE=2 SV=2
		Consensus36886	552	551	24	Q7Z2Y8	2422	1628	1807	0.48	0.71	0.02	180	189	6e-48	--	GVIN1_HUMAN Interferon-induced very large GTPase 1 OS=Homo sapiens GN=GVIN1 PE=2 SV=2
		Consensus128809	319	316	8	Q7Z2Y8	2422	1188	1295	0.4	0.63	0.04	108	90.1	3e-18	--	GVIN1_HUMAN Interferon-induced very large GTPase 1 OS=Homo sapiens GN=GVIN1 PE=2 SV=2
		Consensus138590	109	3	107	Q80SU7	2427	2358	2392	0.62	0.77	0	35	58.2	1e-08	--	GVIN1_MOUSE Interferon-induced very large GTPase 1 OS=Mus musculus GN=Gvin1 PE=1 SV=1
		Consensus10678	772	765	7	Q80SU7	2427	2114	2349	0.32	0.5	0.01	257	143	9e-34	--	GVIN1_MOUSE Interferon-induced very large GTPase 1 OS=Mus musculus GN=Gvin1 PE=1 SV=1
		Consensus11875	431	431	123	Q80SU7	2427	2325	2425	0.42	0.57	0	103	92	9e-19	--	GVIN1_MOUSE Interferon-induced very large GTPase 1 OS=Mus musculus GN=Gvin1 PE=1 SV=1
		Consensus19166	480	472	2	Q80SU7	2427	1046	1204	0.41	0.62	0.01	159	129	7e-30	--	GVIN1_MOUSE Interferon-induced very large GTPase 1 OS=Mus musculus GN=Gvin1 PE=1 SV=1
		Consensus24377	499	47	481	Q80SU7	2427	1973	2119	0.26	0.47	0.05	153	54.7	2e-07	--	GVIN1_MOUSE Interferon-induced very large GTPase 1 OS=Mus musculus GN=Gvin1 PE=1 SV=1
		Consensus37147	1700	1679	213	Q80SU7	2427	1292	1791	0.38	0.62	0.03	506	354	1e-96	--	GVIN1_MOUSE Interferon-induced very large GTPase 1 OS=Mus musculus GN=Gvin1 PE=1 SV=1
		Consensus54687	210	1	207	Q80SU7	2427	2312	2381	0.36	0.55	0.04	72	54.7	1e-07	--	GVIN1_MOUSE Interferon-induced very large GTPase 1 OS=Mus musculus GN=Gvin1 PE=1 SV=1
		Consensus97122	123	122	6	Q80SU7	2427	2369	2407	0.61	0.74	0	39	61.2	1e-09	--	GVIN1_MOUSE Interferon-induced very large GTPase 1 OS=Mus musculus GN=Gvin1 PE=1 SV=1
		Consensus123999	225	7	213	Q80SU7	2427	1816	1884	0.39	0.68	0	69	57.4	2e-08	--	GVIN1_MOUSE Interferon-induced very large GTPase 1 OS=Mus musculus GN=Gvin1 PE=1 SV=1
	IIGP5	Consensus169740	382	5	382	Q32KW9	465	133	259	0.45	0.66	0.01	128	109	5e-24	--	IIGP5_BOVIN Interferon-inducible GTPase 5 OS=Bos taurus GN=IRGC PE=2 SV=1
		Consensus128869	224	2	223	Q8C262	412	25	98	0.44	0.67	0	74	72.4	6e-13	--	IIGP5_MOUSE Interferon-inducible GTPase 5 OS=Mus musculus GN=Irgc PE=2 SV=1
		Consensus65827	481	2	334	Q6AYF9	463	295	403	0.35	0.58	0	111	62.8	8e-10	--	IIGP5_RAT Interferon-inducible GTPase 5 OS=Rattus norvegicus GN=Irgc PE=2 SV=1
		Consensus109445	142	3	140	Q6AYF9	463	70	115	0.6	0.76	0	46	67	3e-11	--	IIGP5_RAT Interferon-inducible GTPase 5 OS=Rattus norvegicus GN=Irgc PE=2 SV=1
	other IFN relevant	Consensus44038	1366	2	526	Q8WTP8	325	134	309	0.52	0.68	0.01	177	181	7e-45	--	I20L1_HUMAN Interferon-stimulated 20 kDa exonuclease-like 1 OS=Homo sapiens GN=ISG20L1 PE=2 SV=1
		Consensus3514	1618	260	1153	Q9H9L3	353	22	347	0.44	0.58	0.1	334	252	5e-66	--	I20L2_HUMAN Interferon-stimulated 20 kDa exonuclease-like 2 OS=Homo sapiens GN=ISG20L2 PE=1 SV=1
		Consensus38243	1313	2	1216	Q7T2G1	501	107	500	0.75	0.8	0.02	414	592	1e-168	--	I2B2A_DANRE Interferon regulatory factor 2-binding protein 2-A OS=Danio rerio GN=irf2bp2a PE=2 SV=1
		Consensus130561	100	98	12	Q6NZT6	491	38	66	0.75	0.89	0	29	51.6	1e-06	--	I2B2B_DANRE Interferon regulatory factor 2-binding protein 2-B OS=Danio rerio GN=irf2bp2b PE=2 SV=1
		Consensus145218	118	93	1	Q6NZT6	491	1	30	0.96	0.96	0	31	63.9	2e-10	--	I2B2B_DANRE Interferon regulatory factor 2-binding protein 2-B OS=Danio rerio GN=irf2bp2b PE=2 SV=1
		Consensus166033	193	1	192	Q6NZT6	491	387	450	0.95	0.95	0	64	137	1e-32	--	I2B2B_DANRE Interferon regulatory factor 2-binding protein 2-B OS=Danio rerio GN=irf2bp2b PE=2 SV=1
		Consensus36943	392	264	1	Q6NZT6	491	1	86	0.89	0.93	0	88	162	4e-40	--	I2B2B_DANRE Interferon regulatory factor 2-binding protein 2-B OS=Danio rerio GN=irf2bp2b PE=2 SV=1
		Consensus39722	210	210	1	Q6NZT6	491	50	113	0.8	0.84	0	70	109	5e-24	--	I2B2B_DANRE Interferon regulatory factor 2-binding protein 2-B OS=Danio rerio GN=irf2bp2b PE=2 SV=1
		Consensus57663	369	367	2	Q6NZT6	491	89	196	0.77	0.8	0	122	179	4e-45	--	I2B2B_DANRE Interferon regulatory factor 2-binding protein 2-B OS=Danio rerio GN=irf2bp2b PE=2 SV=1
		Consensus92656	119	119	3	Q6NZT6	491	422	460	0.97	0.97	0	39	89.7	4e-18	--	I2B2B_DANRE Interferon regulatory factor 2-binding protein 2-B OS=Danio rerio GN=irf2bp2b PE=2 SV=1
		Consensus6896	473	270	464	Q1LV17	605	2	66	0.81	0.9	0	65	120	3e-27	--	I2BP1_DANRE Interferon regulatory factor 2-binding protein 1 OS=Danio rerio GN=irf2bp1 PE=2 SV=1
		Consensus10540	2620	218	1345	Q1LV17	605	1	384	0.56	0.67	0.04	393	418	1e-175	--	I2BP1_DANRE Interferon regulatory factor 2-binding protein 1 OS=Danio rerio GN=irf2bp1 PE=2 SV=1
		Consensus27720	484	5	271	Q1LV17	605	127	213	0.38	0.59	0.03	92	65.1	2e-10	--	I2BP1_DANRE Interferon regulatory factor 2-binding protein 1 OS=Danio rerio GN=irf2bp1 PE=2 SV=1
		Consensus1893	326	319	68	Q8R3Y8	584	491	572	0.64	0.78	0	84	121	1e-27	--	I2BP1_MOUSE Interferon regulatory factor 2-binding protein 1 OS=Mus musculus GN=Irf2bp1 PE=2 SV=2
		Consensus29744	360	130	360	Q7ZYA5	309	1	76	0.5	0.69	0.01	78	78.6	9e-15	--	PRKRA_XENLA Interferon-inducible double stranded RNA-dependent protein kinase activator A homolog OS=Xenopus laevis GN=prkra PE=2 SV=1
		Consensus55774	906	13	699	Q7ZYA5	309	76	305	0.55	0.73	0.02	234	258	4e-68	--	PRKRA_XENLA Interferon-inducible double stranded RNA-dependent protein kinase activator A homolog OS=Xenopus laevis GN=prkra PE=2 SV=1
CNTFR
		Consensus159347	147	136	2	P51641	362	257	301	0.53	0.66	0	45	53.1	4e-07	--	CNTFR_CHICK Ciliary neurotrophic factor receptor alpha OS=Gallus gallus GN=CNTFR PE=2 SV=1
		Consensus169103	274	2	274	P51641	362	154	244	0.58	0.79	0	91	119	5e-27	--	CNTFR_CHICK Ciliary neurotrophic factor receptor alpha OS=Gallus gallus GN=CNTFR PE=2 SV=1
		Consensus216	456	3	281	P51641	362	230	322	0.74	0.84	0	93	154	2e-37	--	CNTFR_CHICK Ciliary neurotrophic factor receptor alpha OS=Gallus gallus GN=CNTFR PE=2 SV=1
		Consensus62014	578	361	2	P51641	362	1	119	0.55	0.69	0	120	136	8e-32	--	CNTFR_CHICK Ciliary neurotrophic factor receptor alpha OS=Gallus gallus GN=CNTFR PE=2 SV=1
		Consensus93309	120	1	120	Q08406	372	119	158	0.6	0.67	0	40	58.2	1e-08	--	CNTFR_RAT Ciliary neurotrophic factor receptor alpha OS=Rattus norvegicus GN=Cntfr PE=2 SV=2
CRLF
	CRLF1	Consensus15771	154	1	150	Q9JM58	425	155	204	0.56	0.7	0	50	70.9	2e-12	--	CRLF1_MOUSE Cytokine receptor-like factor 1 OS=Mus musculus GN=Crlf1 PE=1 SV=1
		Consensus103853	131	131	3	Q9JM58	425	297	339	0.93	0.97	0	43	92.4	6e-19	--	CRLF1_MOUSE Cytokine receptor-like factor 1 OS=Mus musculus GN=Crlf1 PE=1 SV=1
	CRLF3	Consensus43771	3262	3177	1885	Q568M3	444	1	430	0.78	0.87	0	432	685	0	--	CRLF3_DANRE Cytokine receptor-like factor 3 OS=Danio rerio GN=crlf3 PE=2 SV=1
CSF
	CSF3R	Consensus49226	674	256	669	Q99062	836	10	141	0.31	0.49	0.02	141	80.5	7e-15	--	CSF3R_HUMAN Granulocyte colony-stimulating factor receptor OS=Homo sapiens GN=CSF3R PE=1 SV=1
EBI
	EBI2	Consensus7873	595	594	4	P32249	361	25	220	0.58	0.79	0	197	251	2e-66	--	EBI2_HUMAN EBV-induced G-protein coupled receptor 2 OS=Homo sapiens GN=EBI2 PE=1 SV=3
		Consensus9326	739	738	145	P32249	361	152	351	0.41	0.61	0.01	200	163	8e-40	--	EBI2_HUMAN EBV-induced G-protein coupled receptor 2 OS=Homo sapiens GN=EBI2 PE=1 SV=3
		Consensus40560	1154	1150	827	P32249	361	251	360	0.53	0.78	0.01	110	127	9e-29	--	EBI2_HUMAN EBV-induced G-protein coupled receptor 2 OS=Homo sapiens GN=EBI2 PE=1 SV=3
		Consensus61989	349	349	2	Q3U6B2	357	19	134	0.55	0.71	0	116	139	3e-33	--	EBI2_MOUSE EBV-induced G-protein coupled receptor 2 homolog OS=Mus musculus GN=Ebi2 PE=2 SV=1
		Consensus66599	524	141	1	Q3U6B2	357	6	49	0.57	0.76	0	47	54.3	3e-07	--	EBI2_MOUSE EBV-induced G-protein coupled receptor 2 homolog OS=Mus musculus GN=Ebi2 PE=2 SV=1
FND
	FND3A	Consensus10769	4208	3890	369	Q8BX90	1134	1	1134	0.59	0.73	0	1184	1418	0	--	FND3A_MOUSE Fibronectin type-III domain-containing protein 3a OS=Mus musculus GN=Fndc3a PE=1 SV=2
	FND3B	Consensus147622	121	121	2	Q53EP0	1204	588	627	0.77	0.9	0	40	71.2	1e-12	--	FND3B_HUMAN Fibronectin type III domain-containing protein 3B OS=Homo sapiens GN=FNDC3B PE=1 SV=2
		Consensus163220	167	163	5	Q53EP0	1204	895	947	0.45	0.67	0	53	52.4	7e-07	--	FND3B_HUMAN Fibronectin type III domain-containing protein 3B OS=Homo sapiens GN=FNDC3B PE=1 SV=2
		Consensus52247	188	187	2	Q53EP0	1204	630	691	0.61	0.77	0	62	89	7e-18	--	FND3B_HUMAN Fibronectin type III domain-containing protein 3B OS=Homo sapiens GN=FNDC3B PE=1 SV=2
		Consensus88262	115	114	1	Q53EP0	1204	790	827	0.6	0.76	0	38	52	9e-07	--	FND3B_HUMAN Fibronectin type III domain-containing protein 3B OS=Homo sapiens GN=FNDC3B PE=1 SV=2
		Consensus32290	453	449	3	Q6NWW9	1207	151	299	0.56	0.71	0.02	153	161	1e-39	--	FND3B_MOUSE Fibronectin type III domain-containing protein 3B OS=Mus musculus GN=Fndc3b PE=1 SV=1
		Consensus33466	555	3	554	Q6NWW9	1207	976	1155	0.75	0.85	0	184	285	8e-77	--	FND3B_MOUSE Fibronectin type III domain-containing protein 3B OS=Mus musculus GN=Fndc3b PE=1 SV=1
		Consensus108419	139	138	1	Q6NWW9	1207	489	534	0.6	0.8	0	46	69.7	4e-12	--	FND3B_MOUSE Fibronectin type III domain-containing protein 3B OS=Mus musculus GN=Fndc3b PE=1 SV=1
		Consensus116873	168	4	168	Q6NWW9	1207	693	747	0.58	0.72	0	55	72.4	6e-13	--	FND3B_MOUSE Fibronectin type III domain-containing protein 3B OS=Mus musculus GN=Fndc3b PE=1 SV=1
		Consensus122699	209	8	205	Q6NWW9	1207	860	925	0.46	0.66	0	66	60.8	2e-09	--	FND3B_MOUSE Fibronectin type III domain-containing protein 3B OS=Mus musculus GN=Fndc3b PE=1 SV=1
	FNDC	Consensus24368	414	412	5	Q2Q0I9	1730	1511	1646	0.65	0.86	0	136	209	3e-54	--	FNDC1_RAT Fibronectin type III domain-containing protein 1 OS=Rattus norvegicus GN=Fndc1 PE=2 SV=1
		Consensus98297	124	2	124	Q2Q0I9	1730	1679	1719	0.56	0.68	0	41	51.6	1e-06	--	FNDC1_RAT Fibronectin type III domain-containing protein 1 OS=Rattus norvegicus GN=Fndc1 PE=2 SV=1
LEPR
		Consensus66478	4646	4307	1152	O02671	1165	124	1153	0.27	0.45	0.04	1103	385	1e-105	--	LEPR_PIG Leptin receptor OS=Sus scrofa GN=LEPR PE=2 SV=3
		Consensus68945	615	571	179	Q5RDE9	131	1	131	0.9	0.96	0	131	251	2e-66	--	LERL1_PONAB Leptin receptor overlapping transcript-like 1 OS=Pongo abelii GN=LEPROTL1 PE=2 SV=1
PSME
	PSME2	Consensus47549	249	48	236	Q863Z0	239	12	75	0.56	0.71	0.01	64	67	3e-11	--	PSME2_PIG Proteasome activator complex subunit 2 OS=Sus scrofa GN=PSME2 PE=2 SV=3
	PSME3	Consensus289	1154	1046	279	Q5F3J5	254	1	254	0.83	0.9	0	256	422	1e-117	--	PSME3_CHICK Proteasome activator complex subunit 3 OS=Gallus gallus GN=PSME3 PE=1 SV=1
		Consensus43279	856	798	34	Q5RFD3	254	1	254	0.76	0.87	0	256	384	1e-106	--	PSME3_PONAB Proteasome activator complex subunit 3 OS=Pongo abelii GN=PSME3 PE=2 SV=1
	PSME4	Consensus32959	1987	1931	3	Q14997	1843	25	667	0.83	0.93	0	643	1117	0	--	PSME4_HUMAN Proteasome activator complex subunit 4 OS=Homo sapiens GN=PSME4 PE=1 SV=2
		Consensus44285	3880	3879	283	Q14997	1843	669	1843	0.73	0.85	0	1199	1838	0	--	PSME4_HUMAN Proteasome activator complex subunit 4 OS=Homo sapiens GN=PSME4 PE=1 SV=2
		Consensus60439	2955	2954	531	Q14997	1843	1036	1843	0.75	0.86	0	808	1270	0	--	PSME4_HUMAN Proteasome activator complex subunit 4 OS=Homo sapiens GN=PSME4 PE=1 SV=2
		Consensus151206	126	124	5	Q5SSW2	1843	1635	1674	0.62	0.77	0	40	60.1	3e-09	--	PSME4_MOUSE Proteasome activator complex subunit 4 OS=Mus musculus GN=Psme4 PE=1 SV=1
		Consensus50640	159	2	157	Q5SSW2	1843	1530	1583	0.64	0.75	0.03	54	67	3e-11	--	PSME4_MOUSE Proteasome activator complex subunit 4 OS=Mus musculus GN=Psme4 PE=1 SV=1
		Consensus114937	159	1	159	Q6NRP2	1828	232	284	0.81	0.9	0	53	97.8	1e-20	--	PSME4_XENLA Proteasome activator complex subunit 4 OS=Xenopus laevis GN=psme4 PE=2 SV=1
TTN/TITIN
		Consensus37201	1144	11	1075	Q8WZ42	34350	4383	4745	0.24	0.4	0.08	386	96.3	3e-19	--	TITIN_HUMAN Titin OS=Homo sapiens GN=TTN PE=1 SV=2
		Consensus69644	1540	551	1528	Q8WZ42	34350	8062	8420	0.23	0.37	0.11	368	89.7	4e-17	--	TITIN_HUMAN Titin OS=Homo sapiens GN=TTN PE=1 SV=2
		Consensus108839	140	34	129	Q8WZ42	34350	34058	34089	0.78	0.9	0	32	58.2	1e-08	--	TITIN_HUMAN Titin OS=Homo sapiens GN=TTN PE=1 SV=2
		Consensus76577	103	103	2	A2ASS6	35213	34980	35013	0.73	0.82	0	34	52.4	7e-07	--	TITIN_MOUSE Titin OS=Mus musculus GN=Ttn PE=1 SV=1
		Consensus103221	130	3	128	A2ASS6	35213	35168	35209	0.61	0.78	0	42	56.6	4e-08	--	TITIN_MOUSE Titin OS=Mus musculus GN=Ttn PE=1 SV=1
Chemokine family
	CCL14	Consensus1418	572	459	214	Q16627	93	9	88	0.36	0.57	0	82	61.2	3e-09	--	CCL14_HUMAN C-C motif chemokine 14 OS=Homo sapiens GN=CCL14 PE=1 SV=1
	CCL16/HCC	Consensus9458	391	368	3	Q5R4V4	210	4	125	0.58	0.71	0.02	125	127	2e-29	--	HCC1_PONAB Nuclear protein Hcc-1 OS=Pongo abelii GN=HCC1 PE=2 SV=3
		Consensus36698	283	262	29	Q498U4	210	130	208	0.6	0.79	0.01	79	94.4	2e-19	--	HCC1_RAT Nuclear protein Hcc-1 OS=Rattus norvegicus GN=Hcc1 PE=1 SV=3
	CCL19	Consensus71546	263	33	218	Q99731	98	26	87	0.33	0.51	0	62	49.7	4e-06	--	CCL19_HUMAN C-C motif chemokine 19 OS=Homo sapiens GN=CCL19 PE=1 SV=1
	CCL2	Consensus68467	682	167	421	P42831	99	10	94	0.29	0.54	0	85	57	9e-08	--	CCL2_PIG C-C motif chemokine 2 OS=Sus scrofa GN=CCL2 PE=3 SV=1
	CCL3	Consensus37740	389	35	211	Q8HYQ3	92	30	88	0.38	0.62	0	59	62.4	7e-10	--	CCL3_MACMU C-C motif chemokine 3 OS=Macaca mulatta GN=CCL3 PE=3 SV=1
	CCL4	Consensus10545	726	570	328	Q8HYQ2	92	8	90	0.39	0.57	0.02	83	66.6	1e-10	--	CCL4_MACMU C-C motif chemokine 4 OS=Macaca mulatta GN=CCL4 PE=2 SV=1
		Consensus32025	440	255	13	P50230	92	1	81	0.35	0.5	0	81	53.5	4e-07	--	CCL4_RAT C-C motif chemokine 4 OS=Rattus norvegicus GN=Ccl4 PE=2 SV=1
	CCL7	Consensus41337	710	190	456	P80098	99	11	98	0.31	0.47	0.01	90	53.5	1e-06	--	CCL7_HUMAN C-C motif chemokine 7 OS=Homo sapiens GN=CCL7 PE=1 SV=3
	CX3CR1	Consensus65731	507	3	293	Q9Z0D9	354	212	308	0.44	0.62	0	97	103	6e-22	--	CX3C1_MOUSE CX3C chemokine receptor 1 OS=Mus musculus GN=Cx3cr1 PE=2 SV=1
	CXCL6	Consensus34588	639	618	361	P80162	114	17	105	0.37	0.62	0.04	90	66.6	1e-10	--	CXCL6_HUMAN C-X-C motif chemokine 6 OS=Homo sapiens GN=CXCL6 PE=1 SV=4
	CXCR3	Consensus249	1455	134	1024	Q5MD61	366	22	331	0.37	0.53	0.05	313	198	6e-50	--	CXCR3_BOVIN C-X-C chemokine receptor type 3 OS=Bos taurus GN=CXCR3 PE=2 SV=1
		Consensus43227	1339	164	1066	Q5MD61	366	40	327	0.42	0.58	0.01	305	236	2e-61	--	CXCR3_BOVIN C-X-C chemokine receptor type 3 OS=Bos taurus GN=CXCR3 PE=2 SV=1
		Consensus11648	1451	168	1208	P49682	368	29	366	0.47	0.64	0	348	308	5e-83	--	CXCR3_HUMAN C-X-C chemokine receptor type 3 OS=Homo sapiens GN=CXCR3 PE=1 SV=2
	CXCR4	Consensus36459	519	112	519	Q764M9	353	7	137	0.58	0.7	0	136	147	3e-35	--	CXCR4_PIG C-X-C chemokine receptor type 4 OS=Sus scrofa GN=CXCR4 PE=2 SV=1
		Consensus64121	379	377	6	Q764M9	353	150	266	0.5	0.72	0	124	137	2e-32	--	CXCR4_PIG C-X-C chemokine receptor type 4 OS=Sus scrofa GN=CXCR4 PE=2 SV=1
		Consensus2543	185	183	19	Q7YS92	352	288	345	0.63	0.79	0.05	58	69.3	5e-12	--	CXCR4_TUPCH C-X-C chemokine receptor type 4 OS=Tupaia chinensis GN=CXCR4 PE=2 SV=1
	CXCR5	Consensus41529	1682	193	714	P32302	372	1	178	0.41	0.58	0.02	178	136	7e-62	--	CXCR5_HUMAN C-X-C chemokine receptor type 5 OS=Homo sapiens GN=CXCR5 PE=1 SV=1
	CXCR7	Consensus126719	305	305	24	P11613	362	263	356	0.73	0.87	0	94	157	1e-38	--	CXCR7_CANFA C-X-C chemokine receptor type 7 OS=Canis familiaris GN=CXCR7 PE=2 SV=1
		Consensus54482	972	318	968	P25106	362	13	225	0.48	0.7	0	217	229	1e-59	--	CXCR7_HUMAN C-X-C chemokine receptor type 7 OS=Homo sapiens GN=CXCR7 PE=1 SV=3
		Consensus6690	1100	1100	705	O89039	362	234	357	0.61	0.78	0	132	170	1e-41	--	CXCR7_RAT C-X-C chemokine receptor type 7 OS=Rattus norvegicus GN=Cxcr7 PE=2 SV=1
	CXCL12/SDF1	Consensus2517	1016	93	383	dre:352944	99	1	97	0.8	0.95	0	97	173	4e-42	--	cxcl12a; chemokine (C-X-C motif) ligand 12a (stromal cell-derived factor 1); K10031 chemokine (C-X-C motif) ligand 12
	CXCL14	Consensus125501	255	208	2	O95715	99	1	69	0.56	0.79	0	69	92	8e-19	--	CXL14_HUMAN C-X-C motif chemokine 14 OS=Homo sapiens GN=CXCL14 PE=1 SV=1
	XCR1	Consensus31066	665	662	324	P46094	333	200	303	0.46	0.66	0	113	114	4e-25	--	XCR1_HUMAN Chemokine XC receptor 1 OS=Homo sapiens GN=XCR1 PE=1 SV=1
		Consensus43102	1160	180	983	P46094	333	38	302	0.39	0.56	0.02	276	194	8e-49	--	XCR1_HUMAN Chemokine XC receptor 1 OS=Homo sapiens GN=XCR1 PE=1 SV=1
		Consensus70282	1214	58	996	P46094	333	8	309	0.44	0.62	0	313	269	3e-71	--	XCR1_HUMAN Chemokine XC receptor 1 OS=Homo sapiens GN=XCR1 PE=1 SV=1
CCR
	CCR2	Consensus44268	1544	1264	284	P51683	373	14	337	0.41	0.63	0.01	331	271	1e-71	--	CCR2_MOUSE C-C chemokine receptor type 2 OS=Mus musculus GN=Ccr2 PE=2 SV=2
		Consensus64954	396	24	389	O55193	373	124	239	0.4	0.62	0	122	109	5e-24	--	CCR2_RAT C-C chemokine receptor type 2 OS=Rattus norvegicus GN=Ccr2 PE=2 SV=1
	CCR3	Consensus10550	1953	1385	534	Q9Z2I3	358	55	350	0.35	0.57	0.06	304	191	1e-47	--	CCR3_CAVPO C-C chemokine receptor type 3 OS=Cavia porcellus GN=CCR3 PE=3 SV=1
		Consensus38789	1099	910	8	Q9Z2I3	358	28	323	0.37	0.61	0	302	234	7e-61	--	CCR3_CAVPO C-C chemokine receptor type 3 OS=Cavia porcellus GN=CCR3 PE=3 SV=1
		Consensus71036	910	903	7	Q9Z2I3	358	72	349	0.35	0.56	0	302	197	9e-50	--	CCR3_CAVPO C-C chemokine receptor type 3 OS=Cavia porcellus GN=CCR3 PE=3 SV=1
	CCR4	Consensus65558	373	285	1	Q8MJW8	360	9	106	0.47	0.65	0.03	98	93.6	3e-19	--	CCR4_CANFA C-C chemokine receptor type 4 OS=Canis familiaris GN=CCR4 PE=2 SV=1
		Consensus15792	153	2	145	P51680	360	50	97	0.6	0.77	0	48	61.2	1e-09	--	CCR4_MOUSE C-C chemokine receptor type 4 OS=Mus musculus GN=Ccr4 PE=2 SV=1
		Consensus169784	405	401	69	Q0U7W4	597	89	199	0.36	0.53	0.04	116	58.9	7e-09	--	CCR4_PHANO Glucose-repressible alcohol dehydrogenase transcriptional effector OS=Phaeosphaeria nodorum GN=CCR4 PE=3 SV=2
	CCR5	Consensus96578	123	3	122	Q1ZY22	352	123	162	0.6	0.82	0	40	56.6	4e-08	--	CCR5_RABIT C-C chemokine receptor type 5 OS=Oryctolagus cuniculus GN=CCR5 PE=3 SV=1
		Consensus42548	664	2	664	P51684	374	144	324	0.38	0.55	0.01	224	145	2e-34	--	CCR6_HUMAN C-C chemokine receptor type 6 OS=Homo sapiens GN=CCR6 PE=1 SV=2
	CCR6	Consensus114618	158	3	122	P51684	374	302	341	0.62	0.9	0	40	68.6	9e-12	--	CCR6_HUMAN C-C chemokine receptor type 6 OS=Homo sapiens GN=CCR6 PE=1 SV=2
		Consensus26778	292	251	3	O54689	367	5	91	0.48	0.65	0.04	87	83.2	4e-16	--	CCR6_MOUSE C-C chemokine receptor type 6 OS=Mus musculus GN=Ccr6 PE=2 SV=1
	CCR7	Consensus36587	1320	92	1213	P32248	378	2	378	0.48	0.66	0.04	391	358	4e-98	--	CCR7_HUMAN C-C chemokine receptor type 7 OS=Homo sapiens GN=CCR7 PE=1 SV=2
		Consensus165986	192	18	191	P47774	378	39	96	0.56	0.68	0	58	70.1	3e-12	--	CCR7_MOUSE C-C chemokine receptor type 7 OS=Mus musculus GN=Ccr7 PE=2 SV=1
		Consensus117484	171	1	171	P47774	378	273	340	0.39	0.55	0.16	68	50.4	3e-06	--	CCR7_MOUSE C-C chemokine receptor type 7 OS=Mus musculus GN=Ccr7 PE=2 SV=1
		Consensus120973	193	1	165	P47774	378	145	199	0.47	0.78	0	55	63.5	3e-10	--	CCR7_MOUSE C-C chemokine receptor type 7 OS=Mus musculus GN=Ccr7 PE=2 SV=1
	CCR9	Consensus2871	853	835	14	P51686	369	22	296	0.41	0.65	0	276	246	1e-64	--	CCR9_HUMAN C-C chemokine receptor type 9 OS=Homo sapiens GN=CCR9 PE=1 SV=2
		Consensus4868	1447	1252	296	Q1WLP9	367	10	331	0.47	0.69	0.02	326	316	2e-85	--	CCR9_SHEEP C-C chemokine receptor type 9 OS=Ovis aries GN=CCR9 PE=2 SV=1
		Consensus61599	277	267	1	Q1WLP9	367	116	200	0.37	0.62	0	89	69.3	5e-12	--	CCR9_SHEEP C-C chemokine receptor type 9 OS=Ovis aries GN=CCR9 PE=2 SV=1
Chemokine receptor-like 1
	CML1	Consensus5394	1357	147	1097	Q99788	373	5	341	0.4	0.59	0.07	341	244	6e-64	--	CML1_HUMAN Chemokine receptor-like 1 OS=Homo sapiens GN=CMKLR1 PE=2 SV=2
		Consensus41035	294	292	2	Q99788	373	58	154	0.55	0.7	0	97	110	3e-24	--	CML1_HUMAN Chemokine receptor-like 1 OS=Homo sapiens GN=CMKLR1 PE=2 SV=2
		Consensus56038	1923	45	1088	Q99788	373	9	364	0.42	0.62	0.05	370	288	6e-77	--	CML1_HUMAN Chemokine receptor-like 1 OS=Homo sapiens GN=CMKLR1 PE=2 SV=2
		Consensus10845	2186	75	527	P97468	371	213	363	0.34	0.58	0.01	153	102	1e-20	--	CML1_MOUSE Chemokine receptor-like 1 OS=Mus musculus GN=Cmklr1 PE=2 SV=1
CFLAR
		Consensus38541	2070	1567	182	O15519	480	4	477	0.35	0.54	0.04	486	268	9e-71	--	CFLAR_HUMAN CASP8 and FADD-like apoptosis regulator OS=Homo sapiens GN=CFLAR PE=1 SV=1
EGF
	CCBE1	Consensus20141	731	3	200	Q6UXH8	406	318	386	0.62	0.71	0.04	69	85.1	3e-16	--	CCBE1_HUMAN Collagen and calcium-binding EGF domain-containing protein 1 OS=Homo sapiens GN=CCBE1 PE=2 SV=1
		Consensus38411	558	3	554	Q6UXH8	406	55	241	0.68	0.86	0.01	187	293	3e-79	--	CCBE1_HUMAN Collagen and calcium-binding EGF domain-containing protein 1 OS=Homo sapiens GN=CCBE1 PE=2 SV=1
		Consensus110831	145	5	145	Q6UXH8	406	30	76	0.59	0.76	0	47	70.5	2e-12	--	CCBE1_HUMAN Collagen and calcium-binding EGF domain-containing protein 1 OS=Homo sapiens GN=CCBE1 PE=2 SV=1
		Consensus4663	604	604	188	Q3MI99	408	254	391	0.66	0.78	0	139	204	3e-52	--	CCBE1_MOUSE Collagen and calcium-binding EGF domain-containing protein 1 OS=Mus musculus GN=Ccbe1 PE=2 SV=1
		Consensus44953	381	15	380	Q3MI99	408	135	259	0.4	0.53	0.03	126	91.3	1e-18	--	CCBE1_MOUSE Collagen and calcium-binding EGF domain-containing protein 1 OS=Mus musculus GN=Ccbe1 PE=2 SV=1
		Consensus66017	434	133	426	Q3MI99	408	42	139	0.66	0.83	0	98	165	6e-41	--	CCBE1_MOUSE Collagen and calcium-binding EGF domain-containing protein 1 OS=Mus musculus GN=Ccbe1 PE=2 SV=1
	CELR1	Consensus159418	147	3	146	Q9NYQ6	3014	1441	1488	0.85	0.93	0	48	90.1	3e-18	--	CELR1_HUMAN Cadherin EGF LAG seven-pass G-type receptor 1 OS=Homo sapiens GN=CELSR1 PE=2 SV=1
		Consensus165313	184	184	2	Q9NYQ6	3014	1205	1265	0.81	0.93	0	61	100	2e-21	--	CELR1_HUMAN Cadherin EGF LAG seven-pass G-type receptor 1 OS=Homo sapiens GN=CELSR1 PE=2 SV=1
		Consensus26541	483	9	404	Q9NYQ6	3014	2871	2987	0.44	0.59	0.04	138	94.4	2e-19	--	CELR1_HUMAN Cadherin EGF LAG seven-pass G-type receptor 1 OS=Homo sapiens GN=CELSR1 PE=2 SV=1
		Consensus64989	790	2	790	Q9NYQ6	3014	2107	2376	0.51	0.66	0.02	270	259	1e-68	--	CELR1_HUMAN Cadherin EGF LAG seven-pass G-type receptor 1 OS=Homo sapiens GN=CELSR1 PE=2 SV=1
		Consensus164542	177	175	2	O35161	3034	926	983	0.79	0.87	0	58	97.4	2e-20	--	CELR1_MOUSE Cadherin EGF LAG seven-pass G-type receptor 1 OS=Mus musculus GN=Celsr1 PE=2 SV=2
		Consensus168946	264	260	3	O35161	3034	1786	1871	0.62	0.8	0	86	119	6e-27	--	CELR1_MOUSE Cadherin EGF LAG seven-pass G-type receptor 1 OS=Mus musculus GN=Celsr1 PE=2 SV=2
		Consensus18766	593	3	578	O35161	3034	2696	2890	0.6	0.73	0.01	195	230	4e-60	--	CELR1_MOUSE Cadherin EGF LAG seven-pass G-type receptor 1 OS=Mus musculus GN=Celsr1 PE=2 SV=2
		Consensus39265	647	639	1	O35161	3034	2498	2686	0.61	0.76	0	213	276	8e-74	--	CELR1_MOUSE Cadherin EGF LAG seven-pass G-type receptor 1 OS=Mus musculus GN=Celsr1 PE=2 SV=2
		Consensus82802	110	107	6	O35161	3034	2034	2067	0.85	0.88	0	34	70.1	3e-12	--	CELR1_MOUSE Cadherin EGF LAG seven-pass G-type receptor 1 OS=Mus musculus GN=Celsr1 PE=2 SV=2
		Consensus114514	158	1	156	O35161	3034	1374	1425	0.8	0.84	0	52	102	6e-22	--	CELR1_MOUSE Cadherin EGF LAG seven-pass G-type receptor 1 OS=Mus musculus GN=Celsr1 PE=2 SV=2
	CELR2	Consensus160925	154	152	3	Q9HCU4	2923	742	791	0.78	0.88	0	50	86.7	3e-17	--	CELR2_HUMAN Cadherin EGF LAG seven-pass G-type receptor 2 OS=Homo sapiens GN=CELSR2 PE=2 SV=1
		Consensus117348	170	169	2	Q9HCU4	2923	1551	1606	0.62	0.78	0	56	91.3	1e-18	--	CELR2_HUMAN Cadherin EGF LAG seven-pass G-type receptor 2 OS=Homo sapiens GN=CELSR2 PE=2 SV=1
		Consensus80981	108	108	4	Q9QYP2	2144	267	301	0.74	0.82	0	35	59.7	4e-09	--	CELR2_RAT Cadherin EGF LAG seven-pass G-type receptor 2 (Fragment) OS=Rattus norvegicus GN=Celsr2 PE=2 SV=1
	CELR3	Consensus163630	170	2	169	O88278	3313	2017	2072	0.89	0.94	0	56	134	1e-31	--	CELR3_RAT Cadherin EGF LAG seven-pass G-type receptor 3 OS=Rattus norvegicus GN=Celsr3 PE=2 SV=1
		Consensus74736	101	101	3	O88278	3313	1656	1688	0.69	0.87	0	33	57.8	2e-08	--	CELR3_RAT Cadherin EGF LAG seven-pass G-type receptor 3 OS=Rattus norvegicus GN=Celsr3 PE=2 SV=1
	CREL1	Consensus126087	273	3	269	Q96HD1	420	175	262	0.51	0.6	0	89	105	5e-23	--	CREL1_HUMAN Cysteine-rich with EGF-like domain protein 1 OS=Homo sapiens GN=CRELD1 PE=1 SV=2
		Consensus146395	119	119	6	Q91XD7	420	235	272	0.68	0.78	0	38	64.3	2e-10	--	CREL1_MOUSE Cysteine-rich with EGF-like domain protein 1 OS=Mus musculus GN=Creld1 PE=2 SV=1
		Consensus10778	1065	1065	619	Q4V7F2	420	276	420	0.65	0.79	0	149	211	6e-54	--	CREL1_RAT Cysteine-rich with EGF-like domain protein 1 OS=Rattus norvegicus GN=Creld1 PE=2 SV=1
		Consensus62341	291	274	2	Q4V7F2	420	56	146	0.68	0.81	0	91	145	4e-35	--	CREL1_RAT Cysteine-rich with EGF-like domain protein 1 OS=Rattus norvegicus GN=Creld1 PE=2 SV=1
	CREL2	Consensus41695	1602	1367	363	Q7SXF6	341	2	340	0.63	0.76	0.02	342	494	1e-139	--	CREL2_DANRE Cysteine-rich with EGF-like domain protein 2 OS=Danio rerio GN=creld2 PE=2 SV=2
	EDIL3	Consensus61450	3453	3232	1805	O43854	480	2	478	0.53	0.69	0.02	490	557	1e-157	--	EDIL3_HUMAN EGF-like repeat and discoidin I-like domain-containing protein 3 OS=Homo sapiens GN=EDIL3 PE=1 SV=1
		Consensus90477	117	115	2	Q5R7K9	480	226	263	0.84	0.94	0	38	73.2	4e-13	--	EDIL3_PONAB EGF-like repeat and discoidin I-like domain-containing protein 3 OS=Pongo abelii GN=EDIL3 PE=2 SV=1
		Consensus109419	141	139	2	Q5R7K9	480	403	448	0.56	0.78	0	46	65.5	8e-11	--	EDIL3_PONAB EGF-like repeat and discoidin I-like domain-containing protein 3 OS=Pongo abelii GN=EDIL3 PE=2 SV=1
	EGFL7	Consensus7707	749	109	651	Q9UHF1	273	12	189	0.46	0.58	0.01	184	169	2e-41	--	EGFL7_HUMAN EGF-like domain-containing protein 7 OS=Homo sapiens GN=EGFL7 PE=2 SV=3
		Consensus27064	297	34	258	Q9UHF1	273	198	272	0.64	0.81	0	75	95.1	9e-20	--	EGFL7_HUMAN EGF-like domain-containing protein 7 OS=Homo sapiens GN=EGFL7 PE=2 SV=3
	EGFR	Consensus75306	102	101	3	P13387	703	337	369	0.78	0.84	0	33	59.3	5e-09	--	EGFR_CHICK Epidermal growth factor receptor (Fragment) OS=Gallus gallus GN=EGFR PE=2 SV=1
		Consensus160368	152	1	147	P00533	1210	93	140	0.55	0.71	0	49	52.4	7e-07	--	EGFR_HUMAN Epidermal growth factor receptor OS=Homo sapiens GN=EGFR PE=1 SV=2
		Consensus120636	190	190	14	P00533	1210	412	471	0.65	0.76	0.01	60	74.3	2e-13	--	EGFR_HUMAN Epidermal growth factor receptor OS=Homo sapiens GN=EGFR PE=1 SV=2
		Consensus146164	119	2	118	Q01279	1210	712	750	0.84	0.94	0	39	71.6	1e-12	--	EGFR_MOUSE Epidermal growth factor receptor OS=Mus musculus GN=Egfr PE=1 SV=1
		Consensus164782	180	180	1	Q01279	1210	750	809	0.91	0.98	0	60	117	2e-26	--	EGFR_MOUSE Epidermal growth factor receptor OS=Mus musculus GN=Egfr PE=1 SV=1
		Consensus42943	483	482	267	Q01279	1210	1127	1198	0.45	0.51	0.02	74	52.4	1e-06	--	EGFR_MOUSE Epidermal growth factor receptor OS=Mus musculus GN=Egfr PE=1 SV=1
		Consensus126573	297	13	297	Q01279	1210	2	92	0.51	0.69	0	95	97.8	1e-20	--	EGFR_MOUSE Epidermal growth factor receptor OS=Mus musculus GN=Egfr PE=1 SV=1
	ELTD1	Consensus8716	2546	41	2257	Q923X1	739	1	739	0.53	0.69	0	744	810	0	--	ELTD1_MOUSE EGF, latrophilin seven transmembrane domain-containing protein 1 OS=Mus musculus GN=Eltd1 PE=2 SV=2
	EMR1	Consensus44029	2249	410	2245	Q5Y4N8	932	159	793	0.32	0.5	0.07	665	334	1e-90	--	EMR1_RAT EGF-like module-containing mucin-like hormone receptor-like 1 OS=Rattus norvegicus GN=Emr1 PE=2 SV=1
	FBLN3	Consensus153401	130	128	6	Q7YQD7	493	200	240	0.63	0.78	0	41	71.6	1e-12	--	FBLN3_MACFA EGF-containing fibulin-like extracellular matrix protein 1 OS=Macaca fascicularis GN=EFEMP1 PE=2 SV=1
		Consensus28649	330	1	330	Q7YQD7	493	317	426	0.71	0.83	0	111	174	9e-44	--	FBLN3_MACFA EGF-containing fibulin-like extracellular matrix protein 1 OS=Macaca fascicularis GN=EFEMP1 PE=2 SV=1
		Consensus102490	129	1	126	Q8BPB5	493	223	264	0.59	0.8	0	42	69.7	4e-12	--	FBLN3_MOUSE EGF-containing fibulin-like extracellular matrix protein 1 OS=Mus musculus GN=Efemp1 PE=2 SV=1
	FBLN4	Consensus49210	938	2	853	O55058	443	164	443	0.77	0.89	0	284	496	1e-139	--	FBLN4_CRIGR EGF-containing fibulin-like extracellular matrix protein 2 OS=Cricetulus griseus GN=EFEMP2 PE=2 SV=1
		Consensus4230	774	437	9	O95967	443	20	168	0.63	0.74	0.04	149	216	1e-55	--	FBLN4_HUMAN EGF-containing fibulin-like extracellular matrix protein 2 OS=Homo sapiens GN=EFEMP2 PE=1 SV=3
	HBEGF	Consensus150662	125	2	124	Q06175	208	127	167	0.58	0.68	0	41	54.3	2e-07	--	HBEGF_RAT Proheparin-binding EGF-like growth factor OS=Rattus norvegicus GN=Hbegf PE=2 SV=1
	MEG10	Consensus28150	319	3	305	Q6DIB5	1147	646	747	0.49	0.62	0.01	103	124	1e-28	--	MEG10_MOUSE Multiple epidermal growth factor-like domains 10 OS=Mus musculus GN=Megf10 PE=1 SV=1
		Consensus114203	156	152	3	A0JM12	1114	171	220	0.54	0.64	0	50	70.1	3e-12	--	MEG10_XENTR Multiple epidermal growth factor-like domains 10 OS=Xenopus tropicalis GN=megf10 PE=2 SV=1
	MEG11	Consensus132805	102	97	2	Q80T91	1091	227	259	0.66	0.72	0.03	33	57	3e-08	--	MEG11_MOUSE Multiple epidermal growth factor-like domains 11 OS=Mus musculus GN=Megf11 PE=2 SV=3
		Consensus169466	310	66	308	Q80T91	1091	8	88	0.54	0.75	0	81	105	7e-23	--	MEG11_MOUSE Multiple epidermal growth factor-like domains 11 OS=Mus musculus GN=Megf11 PE=2 SV=3
	MEGF6	Consensus145965	119	114	1	O75095	1229	168	205	0.63	0.81	0	38	62.4	7e-10	--	MEGF6_HUMAN Multiple epidermal growth factor-like domains 6 OS=Homo sapiens GN=MEGF6 PE=2 SV=3
		Consensus154866	133	126	1	O75095	1229	789	830	0.54	0.59	0	42	59.3	6e-09	--	MEGF6_HUMAN Multiple epidermal growth factor-like domains 6 OS=Homo sapiens GN=MEGF6 PE=2 SV=3
		Consensus21798	217	215	3	O75095	1229	778	848	0.59	0.74	0	71	111	1e-24	--	MEGF6_HUMAN Multiple epidermal growth factor-like domains 6 OS=Homo sapiens GN=MEGF6 PE=2 SV=3
		Consensus48353	233	230	3	O75095	1229	382	454	0.53	0.61	0.01	77	85.5	7e-17	--	MEGF6_HUMAN Multiple epidermal growth factor-like domains 6 OS=Homo sapiens GN=MEGF6 PE=2 SV=3
		Consensus10495	684	3	683	Q80V70	1572	1053	1279	0.53	0.65	0	227	312	1e-84	--	MEGF6_MOUSE Multiple epidermal growth factor-like domains 6 OS=Mus musculus GN=Megf6 PE=2 SV=3
		Consensus67250	477	4	477	Q80V70	1572	1010	1167	0.51	0.62	0	158	207	2e-53	--	MEGF6_MOUSE Multiple epidermal growth factor-like domains 6 OS=Mus musculus GN=Megf6 PE=2 SV=3
		Consensus120884	192	190	2	Q80V70	1572	1279	1341	0.53	0.71	0	63	96.3	4e-20	--	MEGF6_MOUSE Multiple epidermal growth factor-like domains 6 OS=Mus musculus GN=Megf6 PE=2 SV=3
		Consensus54618	347	337	2	O88281	1574	79	196	0.46	0.59	0.05	119	112	5e-25	--	MEGF6_RAT Multiple epidermal growth factor-like domains 6 OS=Rattus norvegicus GN=Megf6 PE=2 SV=1
	MEGF8	Consensus32713	474	2	460	Q7Z7M0	2386	1329	1482	0.56	0.76	0.02	157	197	2e-50	--	MEGF8_HUMAN Multiple epidermal growth factor-like domains 8 OS=Homo sapiens GN=MEGF8 PE=1 SV=1
		Consensus70236	3146	2	2119	Q7Z7M0	2386	1622	2363	0.55	0.66	0.06	757	863	0	--	MEGF8_HUMAN Multiple epidermal growth factor-like domains 8 OS=Homo sapiens GN=MEGF8 PE=1 SV=1
		Consensus114623	158	2	97	Q7Z7M0	2386	59	90	0.78	0.84	0	32	50.1	3e-06	--	MEGF8_HUMAN Multiple epidermal growth factor-like domains 8 OS=Homo sapiens GN=MEGF8 PE=1 SV=1
		Consensus16566	301	159	269	P60882	2330	1	37	0.83	0.89	0	37	77.4	2e-14	--	MEGF8_MOUSE Multiple epidermal growth factor-like domains 8 OS=Mus musculus GN=Megf8 PE=2 SV=1
		Consensus17292	210	4	201	P60882	2330	471	536	0.6	0.77	0	66	102	7e-22	--	MEGF8_MOUSE Multiple epidermal growth factor-like domains 8 OS=Mus musculus GN=Megf8 PE=2 SV=1
		Consensus27583	307	1	303	P60882	2330	1443	1543	0.77	0.88	0	101	182	6e-46	--	MEGF8_MOUSE Multiple epidermal growth factor-like domains 8 OS=Mus musculus GN=Megf8 PE=2 SV=1
		Consensus29633	357	7	342	P60882	2330	832	942	0.56	0.7	0	113	128	8e-30	--	MEGF8_MOUSE Multiple epidermal growth factor-like domains 8 OS=Mus musculus GN=Megf8 PE=2 SV=1
		Consensus33274	510	508	2	P60882	2330	620	792	0.6	0.68	0.02	174	245	1e-64	--	MEGF8_MOUSE Multiple epidermal growth factor-like domains 8 OS=Mus musculus GN=Megf8 PE=2 SV=1
		Consensus46481	185	184	8	P60882	2330	217	275	0.66	0.81	0	59	83.6	3e-16	--	MEGF8_MOUSE Multiple epidermal growth factor-like domains 8 OS=Mus musculus GN=Megf8 PE=2 SV=1
		Consensus62513	346	9	338	P60882	2330	1158	1267	0.67	0.79	0	110	164	1e-40	--	MEGF8_MOUSE Multiple epidermal growth factor-like domains 8 OS=Mus musculus GN=Megf8 PE=2 SV=1
		Consensus92387	119	119	6	P60882	2330	1050	1087	0.63	0.84	0	38	62.8	5e-10	--	MEGF8_MOUSE Multiple epidermal growth factor-like domains 8 OS=Mus musculus GN=Megf8 PE=2 SV=1
		Consensus126340	284	14	283	P60882	2330	316	406	0.57	0.67	0.01	91	107	2e-23	--	MEGF8_MOUSE Multiple epidermal growth factor-like domains 8 OS=Mus musculus GN=Megf8 PE=2 SV=1
	MEGF9	Consensus15907	154	1	135	Q8BH27	600	556	600	0.86	0.91	0	45	79.7	4e-15	--	MEGF9_MOUSE Multiple epidermal growth factor-like domains 9 OS=Mus musculus GN=Megf9 PE=2 SV=1
	SCUB1	Consensus125482	254	2	253	Q8IWY4	988	67	151	0.89	0.94	0.01	85	181	1e-45	--	SCUB1_HUMAN Signal peptide, CUB and EGF-like domain-containing protein 1 OS=Homo sapiens GN=SCUBE1 PE=1 SV=3
		Consensus41734	1698	404	853	Q6NZL8	1018	652	809	0.34	0.41	0.06	161	83.6	3e-15	--	SCUB1_MOUSE Signal peptide, CUB and EGF-like domain-containing protein 1 OS=Mus musculus GN=Scube1 PE=2 SV=2
		Consensus65529	540	538	149	Q6NZL8	1018	889	1018	0.83	0.91	0	130	230	4e-60	--	SCUB1_MOUSE Signal peptide, CUB and EGF-like domain-containing protein 1 OS=Mus musculus GN=Scube1 PE=2 SV=2
	SCUB2	Consensus129536	100	1	99	Q5G872	1010	185	217	0.87	0.9	0	33	71.2	1e-12	--	SCUB2_DANRE Signal peptide, CUB and EGF-like domain-containing protein 2 OS=Danio rerio GN=scube2 PE=2 SV=1
		Consensus131024	101	3	101	Q5G872	1010	48	80	0.87	0.9	0	33	72	8e-13	--	SCUB2_DANRE Signal peptide, CUB and EGF-like domain-containing protein 2 OS=Danio rerio GN=scube2 PE=2 SV=1
		Consensus33296	897	1	657	Q5G872	1010	231	426	0.75	0.8	0	219	372	1e-102	--	SCUB2_DANRE Signal peptide, CUB and EGF-like domain-containing protein 2 OS=Danio rerio GN=scube2 PE=2 SV=1
		Consensus52039	319	319	2	Q5G872	1010	52	157	0.93	0.95	0	106	238	9e-63	--	SCUB2_DANRE Signal peptide, CUB and EGF-like domain-containing protein 2 OS=Danio rerio GN=scube2 PE=2 SV=1
		Consensus61022	268	1	264	Q5G872	1010	450	529	0.62	0.65	0	88	102	8e-22	--	SCUB2_DANRE Signal peptide, CUB and EGF-like domain-containing protein 2 OS=Danio rerio GN=scube2 PE=2 SV=1
		Consensus70149	1598	1597	476	Q5G872	1010	637	1010	0.86	0.93	0	374	726	0	--	SCUB2_DANRE Signal peptide, CUB and EGF-like domain-containing protein 2 OS=Danio rerio GN=scube2 PE=2 SV=1
		Consensus97728	124	2	124	Q5G872	1010	420	460	0.7	0.82	0	41	71.2	1e-12	--	SCUB2_DANRE Signal peptide, CUB and EGF-like domain-containing protein 2 OS=Danio rerio GN=scube2 PE=2 SV=1
		Consensus107091	136	1	120	Q5G872	1010	112	151	0.55	0.75	0	40	62.4	6e-10	--	SCUB2_DANRE Signal peptide, CUB and EGF-like domain-containing protein 2 OS=Danio rerio GN=scube2 PE=2 SV=1
		Consensus113957	156	154	5	Q5G872	1010	182	231	0.84	0.88	0	50	103	3e-22	--	SCUB2_DANRE Signal peptide, CUB and EGF-like domain-containing protein 2 OS=Danio rerio GN=scube2 PE=2 SV=1
		Consensus122704	209	111	1	Q5G872	1010	1	37	0.72	0.78	0	37	58.5	9e-09	--	SCUB2_DANRE Signal peptide, CUB and EGF-like domain-containing protein 2 OS=Danio rerio GN=scube2 PE=2 SV=1
		Consensus126062	272	272	3	Q5G872	1010	525	612	0.78	0.85	0	90	136	4e-32	--	SCUB2_DANRE Signal peptide, CUB and EGF-like domain-containing protein 2 OS=Danio rerio GN=scube2 PE=2 SV=1
		Consensus131444	101	99	1	Q9JJS0	997	937	969	0.96	1	0	33	70.5	2e-12	--	SCUB2_MOUSE Signal peptide, CUB and EGF-like domain-containing protein 2 OS=Mus musculus GN=Scube2 PE=2 SV=1
	SCUB3	Consensus169303	289	285	1	Q8IX30	993	782	876	0.89	0.94	0	95	187	1e-47	--	SCUB3_HUMAN Signal peptide, CUB and EGF-like domain-containing protein 3 OS=Homo sapiens GN=SCUBE3 PE=1 SV=1
		Consensus1383	1117	772	2	Q8IX30	993	10	245	0.7	0.79	0	259	417	1e-116	--	SCUB3_HUMAN Signal peptide, CUB and EGF-like domain-containing protein 3 OS=Homo sapiens GN=SCUBE3 PE=1 SV=1
		Consensus136013	106	1	105	Q66PY1	993	717	751	0.77	0.82	0	35	65.5	8e-11	--	SCUB3_MOUSE Signal peptide, CUB and EGF-like domain-containing protein 3 OS=Mus musculus GN=Scube3 PE=1 SV=1
		Consensus163164	167	6	167	Q66PY1	993	377	431	0.6	0.76	0.01	55	75.9	6e-14	--	SCUB3_MOUSE Signal peptide, CUB and EGF-like domain-containing protein 3 OS=Mus musculus GN=Scube3 PE=1 SV=1
		Consensus91379	118	6	116	Q66PY1	993	650	686	0.75	0.89	0	37	71.6	1e-12	--	SCUB3_MOUSE Signal peptide, CUB and EGF-like domain-containing protein 3 OS=Mus musculus GN=Scube3 PE=1 SV=1
		Consensus123310	216	2	214	Q66PY1	993	256	326	0.92	0.95	0	71	154	2e-37	--	SCUB3_MOUSE Signal peptide, CUB and EGF-like domain-containing protein 3 OS=Mus musculus GN=Scube3 PE=1 SV=1
		Consensus125662	259	259	2	Q66PY1	993	722	807	0.79	0.89	0	86	165	5e-41	--	SCUB3_MOUSE Signal peptide, CUB and EGF-like domain-containing protein 3 OS=Mus musculus GN=Scube3 PE=1 SV=1
		Consensus127314	370	30	368	Q66PY1	993	464	575	0.62	0.73	0	113	142	4e-34	--	SCUB3_MOUSE Signal peptide, CUB and EGF-like domain-containing protein 3 OS=Mus musculus GN=Scube3 PE=1 SV=1
	SNED1	Consensus158749	145	143	3	Q8TER0	1413	196	242	0.8	0.87	0	47	81.3	1e-15	--	SNED1_HUMAN Sushi, nidogen and EGF-like domain-containing protein 1 OS=Homo sapiens GN=SNED1 PE=1 SV=2
		Consensus8053	1186	2	1171	Q8TER0	1413	1017	1408	0.4	0.59	0.01	395	319	2e-86	--	SNED1_HUMAN Sushi, nidogen and EGF-like domain-containing protein 1 OS=Homo sapiens GN=SNED1 PE=1 SV=2
		Consensus16772	162	6	161	Q70E20	1403	116	167	0.53	0.84	0	52	73.9	2e-13	--	SNED1_MOUSE Sushi, nidogen and EGF-like domain-containing protein 1 OS=Mus musculus GN=Sned1 PE=2 SV=2
		Consensus31691	500	16	498	Q70E20	1403	851	1013	0.49	0.68	0.01	164	173	3e-43	--	SNED1_MOUSE Sushi, nidogen and EGF-like domain-containing protein 1 OS=Mus musculus GN=Sned1 PE=2 SV=2
		Consensus33067	1019	1000	5	Q70E20	1403	433	789	0.47	0.59	0.09	366	377	1e-104	--	SNED1_MOUSE Sushi, nidogen and EGF-like domain-containing protein 1 OS=Mus musculus GN=Sned1 PE=2 SV=2
		Consensus139706	111	111	1	Q5ZQU0	1403	78	114	0.86	0.91	0	37	67.8	2e-11	--	SNED1_RAT Sushi, nidogen and EGF-like domain-containing protein 1 OS=Rattus norvegicus GN=Sned1 PE=2 SV=2
		Consensus63918	371	369	7	Q5ZQU0	1403	233	353	0.7	0.8	0	121	198	8e-51	--	SNED1_RAT Sushi, nidogen and EGF-like domain-containing protein 1 OS=Rattus norvegicus GN=Sned1 PE=2 SV=2
	SVEP1	Consensus10029	1440	1440	1	Q4LDE5	3574	1698	2154	0.5	0.66	0	480	553	1e-157	--	SVEP1_HUMAN Sushi, von Willebrand factor type A, EGF and pentraxin domain-containing protein 1 OS=Homo sapiens GN=SVEP1 PE=1 SV=2
		Consensus36782	610	593	9	Q4LDE5	3574	2063	2262	0.32	0.45	0.04	204	105	2e-22	--	SVEP1_HUMAN Sushi, von Willebrand factor type A, EGF and pentraxin domain-containing protein 1 OS=Homo sapiens GN=SVEP1 PE=1 SV=2
		Consensus49023	146	4	144	Q4LDE5	3574	464	510	0.55	0.7	0	47	65.1	1e-10	--	SVEP1_HUMAN Sushi, von Willebrand factor type A, EGF and pentraxin domain-containing protein 1 OS=Homo sapiens GN=SVEP1 PE=1 SV=2
		Consensus60064	254	1	252	Q4LDE5	3574	1640	1723	0.55	0.72	0	84	113	2e-25	--	SVEP1_HUMAN Sushi, von Willebrand factor type A, EGF and pentraxin domain-containing protein 1 OS=Homo sapiens GN=SVEP1 PE=1 SV=2
		Consensus71730	2934	2914	5	Q4LDE5	3574	2226	3213	0.46	0.62	0.02	993	1009	0	--	SVEP1_HUMAN Sushi, von Willebrand factor type A, EGF and pentraxin domain-containing protein 1 OS=Homo sapiens GN=SVEP1 PE=1 SV=2
		Consensus127381	389	2	385	Q4LDE5	3574	2428	2554	0.33	0.48	0	128	90.1	3e-18	--	SVEP1_HUMAN Sushi, von Willebrand factor type A, EGF and pentraxin domain-containing protein 1 OS=Homo sapiens GN=SVEP1 PE=1 SV=2
		Consensus127881	5522	5517	103	Q4LDE5	3574	1805	3566	0.44	0.59	0.01	1829	1764	0	--	SVEP1_HUMAN Sushi, von Willebrand factor type A, EGF and pentraxin domain-containing protein 1 OS=Homo sapiens GN=SVEP1 PE=1 SV=2
		Consensus5911	932	922	254	A2AVA0	3567	3346	3566	0.65	0.79	0	223	354	3e-97	--	SVEP1_MOUSE Sushi, von Willebrand factor type A, EGF and pentraxin domain-containing protein 1 OS=Mus musculus GN=Svep1 PE=1 SV=1
		Consensus21768	217	217	8	A2AVA0	3567	288	357	0.82	0.91	0	70	144	2e-34	--	SVEP1_MOUSE Sushi, von Willebrand factor type A, EGF and pentraxin domain-containing protein 1 OS=Mus musculus GN=Svep1 PE=1 SV=1
		Consensus34935	714	1	714	A2AVA0	3567	1135	1373	0.57	0.7	0	240	323	6e-88	--	SVEP1_MOUSE Sushi, von Willebrand factor type A, EGF and pentraxin domain-containing protein 1 OS=Mus musculus GN=Svep1 PE=1 SV=1
		Consensus53195	269	8	268	A2AVA0	3567	121	207	0.78	0.91	0	87	147	2e-35	--	SVEP1_MOUSE Sushi, von Willebrand factor type A, EGF and pentraxin domain-containing protein 1 OS=Mus musculus GN=Svep1 PE=1 SV=1
		Consensus59493	320	5	319	A2AVA0	3567	572	676	0.58	0.73	0	105	134	2e-31	--	SVEP1_MOUSE Sushi, von Willebrand factor type A, EGF and pentraxin domain-containing protein 1 OS=Mus musculus GN=Svep1 PE=1 SV=1
		Consensus66241	1348	1346	3	A2AVA0	3567	678	1114	0.55	0.73	0	450	539	1e-152	--	SVEP1_MOUSE Sushi, von Willebrand factor type A, EGF and pentraxin domain-containing protein 1 OS=Mus musculus GN=Svep1 PE=1 SV=1
		Consensus42711	818	1	813	P0C6B8	3564	1382	1651	0.66	0.81	0	272	400	1e-111	--	SVEP1_RAT Sushi, von Willebrand factor type A, EGF and pentraxin domain-containing protein 1 OS=Rattus norvegicus GN=Svep1 PE=1 SV=1
		Consensus59203	254	252	7	P0C6B8	3564	361	442	0.7	0.81	0	82	138	9e-33	--	SVEP1_RAT Sushi, von Willebrand factor type A, EGF and pentraxin domain-containing protein 1 OS=Rattus norvegicus GN=Svep1 PE=1 SV=1
		Consensus81529	108	3	107	P0C6B8	3564	1093	1127	0.68	0.8	0	35	60.5	3e-09	--	SVEP1_RAT Sushi, von Willebrand factor type A, EGF and pentraxin domain-containing protein 1 OS=Rattus norvegicus GN=Svep1 PE=1 SV=1
		Consensus112864	152	150	1	P0C6B8	3564	216	265	0.84	0.94	0	50	94.4	2e-19	--	SVEP1_RAT Sushi, von Willebrand factor type A, EGF and pentraxin domain-containing protein 1 OS=Rattus norvegicus GN=Svep1 PE=1 SV=1
		Consensus124768	239	237	22	P0C6B8	3564	2140	2211	0.61	0.76	0	72	106	3e-23	--	SVEP1_RAT Sushi, von Willebrand factor type A, EGF and pentraxin domain-containing protein 1 OS=Rattus norvegicus GN=Svep1 PE=1 SV=1
	YG004	Consensus166171	194	193	2	Q96SQ3	849	728	788	0.45	0.57	0	64	70.9	2e-12	--	YG004_HUMAN Putative EGF-like domain-containing protein FLJ14712 OS=Homo sapiens PE=5 SV=1
Erythropoietin
	EPO	Consensus164369	176	2	175	Q5IGQ0	185	110	167	0.89	0.91	0	58	106	4e-23	--	EPO_EPICO Erythropoietin OS=Epinephelus coioides GN=epo PE=2 SV=1
		Consensus155192	134	13	132	Q4T554	180	1	40	0.9	0.92	0	40	77.4	2e-14	--	EPO_TETNG Erythropoietin OS=Tetraodon nigroviridis GN=epo PE=2 SV=1
FAM
	FAM21	Consensus42920	3069	1	3063	Q6PGL7	1334	324	1252	0.34	0.45	0.04	1065	398	1e-110	--	FAM21_MOUSE Protein FAM21 OS=Mus musculus GN=Fam21 PE=1 SV=1
		Consensus9200	1154	943	11	Q5RDC1	1340	17	326	0.59	0.77	0.02	319	367	1e-101	--	FAM21_PONAB Protein FAM21 OS=Pongo abelii GN=FAM21 PE=2 SV=1
		Consensus78832	105	3	104	Q5RDC1	1340	1254	1285	0.7	0.88	0	34	48.9	8e-06	--	FAM21_PONAB Protein FAM21 OS=Pongo abelii GN=FAM21 PE=2 SV=1
	FAM3A	Consensus43887	1790	314	988	Q9D8T0	230	1	226	0.7	0.84	0	227	338	5e-92	--	FAM3A_MOUSE Protein FAM3A OS=Mus musculus GN=Fam3a PE=2 SV=1
	FAM3C	Consensus37053	269	1	267	Q92520	227	5	94	0.56	0.71	0.01	90	103	3e-22	--	FAM3C_HUMAN Protein FAM3C OS=Homo sapiens GN=FAM3C PE=1 SV=1
		Consensus42342	527	286	2	Q92520	227	100	194	0.66	0.84	0	95	140	4e-33	--	FAM3C_HUMAN Protein FAM3C OS=Homo sapiens GN=FAM3C PE=1 SV=1
	FAM5B	Consensus154506	132	129	1	Q8K1M8	783	49	91	0.65	0.81	0	43	70.1	3e-12	--	FAM5B_RAT Protein FAM5B OS=Rattus norvegicus GN=Fam5b PE=2 SV=1
		Consensus27413	303	302	3	Q8K1M8	783	70	169	0.72	0.86	0	100	152	6e-37	--	FAM5B_RAT Protein FAM5B OS=Rattus norvegicus GN=Fam5b PE=2 SV=1
	FAM5C	Consensus37043	828	7	828	Q76B58	766	439	712	0.77	0.9	0	274	476	1e-134	--	FAM5C_HUMAN Protein FAM5C OS=Homo sapiens GN=FAM5C PE=2 SV=1
		Consensus66239	399	2	181	Q76B58	766	707	766	0.76	0.91	0	60	99.4	5e-21	--	FAM5C_HUMAN Protein FAM5C OS=Homo sapiens GN=FAM5C PE=2 SV=1
		Consensus59415	345	345	1	Q499E0	766	153	269	0.82	0.9	0.01	117	189	3e-48	--	FAM5C_MOUSE Protein FAM5C OS=Mus musculus GN=Fam5c PE=2 SV=2
		Consensus59636	586	586	2	Q499E0	766	241	435	0.55	0.73	0	195	246	6e-65	--	FAM5C_MOUSE Protein FAM5C OS=Mus musculus GN=Fam5c PE=2 SV=2
		Consensus12111	121	1	120	Q8K1M7	766	535	574	0.85	0.97	0	40	73.9	2e-13	--	FAM5C_RAT Protein FAM5C OS=Rattus norvegicus GN=Fam5c PE=2 SV=1
		Consensus77783	104	2	103	Q8K1M7	766	674	707	0.94	1	0	34	69.3	5e-12	--	FAM5C_RAT Protein FAM5C OS=Rattus norvegicus GN=Fam5c PE=2 SV=1
		Consensus117649	171	2	166	Q8K1M7	766	595	650	0.78	0.85	0.01	56	99.8	4e-21	--	FAM5C_RAT Protein FAM5C OS=Rattus norvegicus GN=Fam5c PE=2 SV=1
FGF/FGFR
	FGF1	Consensus134958	105	1	105	Q6I6M7	148	71	105	0.65	0.82	0	35	55.1	1e-07	--	FGF1_CYNPY Heparin-binding growth factor 1 (Fragment) OS=Cynops pyrrhogaster GN=Fgf1 PE=2 SV=1
	FGF2	Consensus10986	2279	169	630	P09038	155	1	154	0.8	0.84	0	154	256	4e-67	--	FGF2_HUMAN Heparin-binding growth factor 2 OS=Homo sapiens GN=FGF2 PE=1 SV=1
	FGFR1	Consensus130563	100	100	2	Q90Z00	806	412	444	0.93	0.96	0	33	60.1	3e-09	--	FGFR1_DANRE Basic fibroblast growth factor receptor 1 OS=Danio rerio GN=fgfr1 PE=1 SV=1
		Consensus161152	155	155	3	Q90Z00	806	189	239	0.8	0.94	0	51	97.8	1e-20	--	FGFR1_DANRE Basic fibroblast growth factor receptor 1 OS=Danio rerio GN=fgfr1 PE=1 SV=1
		Consensus30623	386	2	385	Q90Z00	806	283	410	0.78	0.87	0	128	207	1e-53	--	FGFR1_DANRE Basic fibroblast growth factor receptor 1 OS=Danio rerio GN=fgfr1 PE=1 SV=1
		Consensus52179	556	1	555	Q90Z00	806	476	660	0.95	0.98	0	185	366	1e-101	--	FGFR1_DANRE Basic fibroblast growth factor receptor 1 OS=Danio rerio GN=fgfr1 PE=1 SV=1
		Consensus60088	316	3	314	Q90Z00	806	167	270	0.9	0.98	0	104	207	2e-53	--	FGFR1_DANRE Basic fibroblast growth factor receptor 1 OS=Danio rerio GN=fgfr1 PE=1 SV=1
		Consensus63010	683	535	2	Q90Z00	806	1	171	0.54	0.69	0.01	181	184	4e-46	--	FGFR1_DANRE Basic fibroblast growth factor receptor 1 OS=Danio rerio GN=fgfr1 PE=1 SV=1
		Consensus125324	250	249	22	Q90Z00	806	730	806	0.84	0.92	0.01	77	136	4e-32	--	FGFR1_DANRE Basic fibroblast growth factor receptor 1 OS=Danio rerio GN=fgfr1 PE=1 SV=1
		Consensus164656	179	1	177	P16092	822	690	748	0.89	0.96	0	59	122	7e-28	--	FGFR1_MOUSE Basic fibroblast growth factor receptor 1 OS=Mus musculus GN=Fgfr1 PE=1 SV=2
		Consensus24981	260	2	259	Q04589	822	606	691	0.96	0.98	0	86	178	6e-45	--	FGFR1_RAT Basic fibroblast growth factor receptor 1 OS=Rattus norvegicus GN=Fgfr1 PE=2 SV=1
		Consensus125308	250	3	248	Q04589	822	475	556	0.91	0.97	0	82	155	6e-38	--	FGFR1_RAT Basic fibroblast growth factor receptor 1 OS=Rattus norvegicus GN=Fgfr1 PE=2 SV=1
		Consensus53190	181	181	35	P22182	812	736	784	0.59	0.77	0	49	62.8	5e-10	--	FGFR1_XENLA Fibroblast growth factor receptor 1 OS=Xenopus laevis GN=fgfr1 PE=2 SV=1
	GFGR2	Consensus337	1212	1212	670	Q8JG38	817	637	817	0.96	0.96	0	181	375	1e-103	--	FGFR2_DANRE Fibroblast growth factor receptor 2 OS=Danio rerio GN=fgfr2 PE=2 SV=1
		Consensus10136	1789	12	1787	Q8JG38	817	48	643	0.85	0.91	0	596	1034	0	--	FGFR2_DANRE Fibroblast growth factor receptor 2 OS=Danio rerio GN=fgfr2 PE=2 SV=1
		Consensus156664	138	137	3	Q03364	813	454	498	0.8	0.95	0	45	86.3	4e-17	--	FGFR2_XENLA Fibroblast growth factor receptor 2 OS=Xenopus laevis GN=fgfr2 PE=2 SV=1
		Consensus45951	127	127	2	Q03364	813	696	737	0.88	0.95	0	42	89.7	4e-18	--	FGFR2_XENLA Fibroblast growth factor receptor 2 OS=Xenopus laevis GN=fgfr2 PE=2 SV=1
	FGOP2	Consensus14252	1120	830	186	Q7T338	215	1	215	0.87	0.96	0	215	370	1e-101	--	FGOP2_DANRE FGFR1 oncogene partner 2 homolog OS=Danio rerio GN=fgfr1op2 PE=2 SV=1
	FGRL1	Consensus11605	114	11	103	Q7T2H2	487	366	396	0.83	0.93	0	31	62.4	7e-10	--	FGRL1_CHICK Fibroblast growth factor receptor-like 1 OS=Gallus gallus GN=FGFRL1 PE=1 SV=1
	FR10P	Consensus140840	112	112	2	Q4R7V3	379	71	107	0.7	0.83	0	37	55.8	6e-08	--	FR1OP_MACFA FGFR1 oncogene partner OS=Macaca fascicularis GN=FGFR1OP PE=2 SV=1
		Consensus10676	723	486	710	Q66JX5	399	197	272	0.4	0.55	0.01	76	55.8	2e-07	--	FR1OP_MOUSE FGFR1 oncogene partner OS=Mus musculus GN=Fgfr1op PE=1 SV=1
		Consensus52564	798	103	303	Q66JX5	399	11	77	0.73	0.94	0	67	105	4e-22	--	FR1OP_MOUSE FGFR1 oncogene partner OS=Mus musculus GN=Fgfr1op PE=1 SV=1
		Consensus10103	491	454	107	Q4V7C1	399	268	399	0.47	0.6	0.14	136	87.4	3e-17	--	FR1OP_RAT FGFR1 oncogene partner OS=Rattus norvegicus GN=Fgfr1op PE=2 SV=1
FLT3
		Consensus39394	1311	988	11	P36888	993	124	440	0.21	0.4	0.03	338	63.5	3e-09	--	FLT3_HUMAN FL cytokine receptor OS=Homo sapiens GN=FLT3 PE=1 SV=2
		Consensus9012	1713	1619	84	Q00342	992	462	955	0.51	0.67	0	515	493	1e-138	--	FLT3_MOUSE FL cytokine receptor OS=Mus musculus GN=Flt3 PE=1 SV=1
GATA
	GATA1	Consensus120645	190	189	1	P43429	413	240	302	0.74	0.88	0	63	110	2e-24	--	GATA1_RAT Erythroid transcription factor OS=Rattus norvegicus GN=Gata1 PE=2 SV=1
	GATA2	Consensus1501	1784	1	1107	P23824	466	77	460	0.74	0.82	0.04	386	595	1e-169	--	GATA2_CHICK GATA-binding factor 2 OS=Gallus gallus GN=GATA2 PE=2 SV=1
		Consensus42892	395	2	394	P23824	466	167	287	0.31	0.47	0.05	138	54.3	2e-07	--	GATA2_CHICK GATA-binding factor 2 OS=Gallus gallus GN=GATA2 PE=2 SV=1
		Consensus50979	559	559	107	P23824	466	311	466	0.85	0.92	0.03	156	280	3e-75	--	GATA2_CHICK GATA-binding factor 2 OS=Gallus gallus GN=GATA2 PE=2 SV=1
		Consensus121685	199	1	198	P23824	466	32	98	0.89	0.92	0.02	68	124	1e-28	--	GATA2_CHICK GATA-binding factor 2 OS=Gallus gallus GN=GATA2 PE=2 SV=1
		Consensus139645	111	109	2	P23770	452	330	365	0.91	1	0	36	79.3	5e-15	--	GATA2_XENLA GATA-binding factor 2 OS=Xenopus laevis GN=gata2 PE=2 SV=1
		Consensus40639	606	320	3	P23770	452	1	83	0.54	0.57	0.02	109	93.6	7e-19	--	GATA2_XENLA GATA-binding factor 2 OS=Xenopus laevis GN=gata2 PE=2 SV=1
	GATA3	Consensus436	858	1	288	Q91428	438	343	438	0.93	0.97	0	96	186	2e-46	--	GATA3_DANRE Transcription factor GATA-3 OS=Danio rerio GN=gata3 PE=2 SV=1
		Consensus7941	1458	957	184	Q91428	438	1	254	0.82	0.88	0	259	446	1e-124	--	GATA3_DANRE Transcription factor GATA-3 OS=Danio rerio GN=gata3 PE=2 SV=1
		Consensus72160	284	31	282	Q91428	438	251	334	0.98	1	0	84	187	1e-47	--	GATA3_DANRE Transcription factor GATA-3 OS=Danio rerio GN=gata3 PE=2 SV=1
		Consensus136855	107	105	4	P23773	435	252	285	0.61	0.7	0	34	53.5	3e-07	--	GATA3_XENLA GATA-binding factor 3 OS=Xenopus laevis GN=gata3 PE=2 SV=1
	GATA5	Consensus169163	277	266	3	P43692	391	295	391	0.46	0.62	0.1	98	80.1	3e-15	--	GATA5_CHICK Transcription factor GATA-5 OS=Gallus gallus GN=GATA5 PE=2 SV=1
	GATA6	Consensus24270	506	188	496	P43693	387	1	103	0.62	0.76	0	104	136	6e-32	--	GATA6_CHICK Transcription factor GATA-6 OS=Gallus gallus GN=GATA6 PE=2 SV=1
		Consensus6339	550	549	10	Q92908	449	228	407	0.76	0.86	0.01	183	289	5e-78	--	GATA6_HUMAN Transcription factor GATA-6 OS=Homo sapiens GN=GATA6 PE=1 SV=1
GDF
	GDF6	Consensus120758	191	1	189	P85857	404	21	77	0.5	0.68	0	63	53.9	2e-07	--	GDF6A_DANRE Growth/differentiation factor 6-A OS=Danio rerio GN=gdf6a PE=2 SV=1
	GDF11	Consensus146773	120	2	67	Q9Z1W4	405	384	405	0.95	1	0	22	49.7	4e-06	--	GDF11_MOUSE Growth/differentiation factor 11 OS=Mus musculus GN=Gdf11 PE=2 SV=1
		Consensus95109	121	118	2	Q9Z217	345	227	265	0.87	0.97	0	39	79.3	5e-15	--	GDF11_RAT Growth/differentiation factor 11 (Fragment) OS=Rattus norvegicus GN=Gdf11 PE=2 SV=1
GFI1
	GFI1	Consensus36805	1042	246	1040	Q99684	422	93	385	0.58	0.65	0.11	298	330	8e-90	--	GFI1_HUMAN Zinc finger protein Gfi-1 OS=Homo sapiens GN=GFI1 PE=1 SV=2
		Consensus38187	314	10	312	Q99684	422	1	99	0.54	0.66	0.01	103	97.1	2e-20	--	GFI1_HUMAN Zinc finger protein Gfi-1 OS=Homo sapiens GN=GFI1 PE=1 SV=2
		Consensus60948	651	509	649	Q99684	422	66	111	0.65	0.74	0	47	63.2	1e-19	--	GFI1_HUMAN Zinc finger protein Gfi-1 OS=Homo sapiens GN=GFI1 PE=1 SV=2
		Consensus72380	638	73	636	Q99684	422	194	385	0.82	0.86	0.03	194	320	5e-87	--	GFI1_HUMAN Zinc finger protein Gfi-1 OS=Homo sapiens GN=GFI1 PE=1 SV=2
		Consensus169895	709	311	3	Q07120	423	257	355	0.53	0.6	0.06	110	101	3e-21	--	GFI1_RAT Zinc finger protein Gfi-1 OS=Rattus norvegicus GN=Gfi1 PE=2 SV=1
		Consensus6300	252	1	117	Q07120	423	385	423	0.97	1	0	39	88.6	8e-18	--	GFI1_RAT Zinc finger protein Gfi-1 OS=Rattus norvegicus GN=Gfi1 PE=2 SV=1
		Consensus12929	127	1	126	Q07120	423	353	394	0.85	0.92	0	42	82.8	5e-16	--	GFI1_RAT Zinc finger protein Gfi-1 OS=Rattus norvegicus GN=Gfi1 PE=2 SV=1
		Consensus27028	296	1	117	Q07120	423	385	423	0.94	1	0	39	87.4	2e-17	--	GFI1_RAT Zinc finger protein Gfi-1 OS=Rattus norvegicus GN=Gfi1 PE=2 SV=1
		Consensus43807	650	650	474	Q07120	423	365	423	0.91	0.96	0	59	125	2e-28	--	GFI1_RAT Zinc finger protein Gfi-1 OS=Rattus norvegicus GN=Gfi1 PE=2 SV=1
	GFI1B	Consensus1717	954	738	1	O42409	337	1	257	0.48	0.61	0.05	261	236	1e-61	--	GFI1B_CHICK Zinc finger protein Gfi-1b OS=Gallus gallus GN=GFI1B PE=2 SV=1
		Consensus16357	993	455	991	O42409	337	1	177	0.29	0.45	0.07	194	79	4e-14	--	GFI1B_CHICK Zinc finger protein Gfi-1b OS=Gallus gallus GN=GFI1B PE=2 SV=1
		Consensus42646	1641	1221	289	O42409	337	1	331	0.41	0.52	0.09	342	213	3e-54	--	GFI1B_CHICK Zinc finger protein Gfi-1b OS=Gallus gallus GN=GFI1B PE=2 SV=1
		Consensus45315	262	3	107	O42409	337	299	333	0.62	0.82	0	35	54.7	1e-07	--	GFI1B_CHICK Zinc finger protein Gfi-1b OS=Gallus gallus GN=GFI1B PE=2 SV=1
GPR44
		Consensus6279	1201	2	892	Q9Y5Y4	395	45	331	0.28	0.45	0.04	312	132	4e-30	--	GPR44_HUMAN Putative G-protein coupled receptor 44 OS=Homo sapiens GN=GPR44 PE=2 SV=2
		Consensus30163	704	49	699	Q9Y5Y4	395	2	219	0.5	0.67	0.02	222	218	2e-56	--	GPR44_HUMAN Putative G-protein coupled receptor 44 OS=Homo sapiens GN=GPR44 PE=2 SV=2
		Consensus5071	259	2	256	Q9Z2J6	382	245	329	0.54	0.71	0	85	102	6e-22	--	GPR44_MOUSE Putative G-protein coupled receptor 44 OS=Mus musculus GN=Gpr44 PE=2 SV=1
		Consensus67614	472	2	472	Q9Z2J6	382	62	216	0.59	0.78	0	157	204	2e-52	--	GPR44_MOUSE Putative G-protein coupled receptor 44 OS=Mus musculus GN=Gpr44 PE=2 SV=1
		Consensus123653	220	20	220	Q9Z2J6	382	233	299	0.37	0.53	0	67	55.8	6e-08	--	GPR44_MOUSE Putative G-protein coupled receptor 44 OS=Mus musculus GN=Gpr44 PE=2 SV=1
Inhibin beta
		Consensus141881	114	112	2	P27093	391	240	276	0.64	0.78	0	37	51.6	1e-06	--	INHBB_CHICK Inhibin beta B chain OS=Gallus gallus GN=INHBB PE=2 SV=2
Integrin alpha/beta (ITA/ITB)
	ITA1	Consensus35032	730	730	8	P56199	1179	22	262	0.65	0.8	0	242	335	1e-91	--	ITA1_HUMAN Integrin alpha-1 OS=Homo sapiens GN=ITGA1 PE=1 SV=2
		Consensus42513	2970	2965	749	P56199	1179	435	1171	0.48	0.66	0.01	750	682	0	--	ITA1_HUMAN Integrin alpha-1 OS=Homo sapiens GN=ITGA1 PE=1 SV=2
		Consensus64241	583	3	578	P56199	1179	261	448	0.59	0.73	0	192	220	3e-57	--	ITA1_HUMAN Integrin alpha-1 OS=Homo sapiens GN=ITGA1 PE=1 SV=2
	ITA2	Consensus23045	232	5	232	P53710	1170	986	1059	0.4	0.64	0	76	65.9	6e-11	--	ITA2_BOVIN Integrin alpha-2 (Fragment) OS=Bos taurus GN=ITGA2 PE=2 SV=1
		Consensus107491	137	137	3	P53710	1170	268	312	0.62	0.71	0	45	57	3e-08	--	ITA2_BOVIN Integrin alpha-2 (Fragment) OS=Bos taurus GN=ITGA2 PE=2 SV=1
		Consensus153798	130	125	3	P17301	1181	1070	1110	0.53	0.8	0	41	54.7	1e-07	--	ITA2_HUMAN Integrin alpha-2 OS=Homo sapiens GN=ITGA2 PE=1 SV=1
		Consensus50522	160	2	160	P17301	1181	694	746	0.47	0.67	0	53	53.5	3e-07	--	ITA2_HUMAN Integrin alpha-2 OS=Homo sapiens GN=ITGA2 PE=1 SV=1
		Consensus154327	132	33	128	Q62469	1178	26	57	0.62	0.87	0	32	50.1	3e-06	--	ITA2_MOUSE Integrin alpha-2 OS=Mus musculus GN=Itga2 PE=2 SV=1
		Consensus110575	145	4	144	Q62469	1178	854	903	0.48	0.7	0.06	50	54.3	2e-07	--	ITA2_MOUSE Integrin alpha-2 OS=Mus musculus GN=Itga2 PE=2 SV=1
		Consensus11076	2417	2393	3	P08514	1039	3	755	0.41	0.57	0.02	816	565	1e-160	--	ITA2B_HUMAN Integrin alpha-IIb OS=Homo sapiens GN=ITGA2B PE=1 SV=2
	ITA3	Consensus52875	236	236	6	P17852	1066	673	742	0.4	0.62	0	77	60.5	3e-09	--	ITA3_CRIGR Integrin alpha-3 OS=Cricetulus griseus GN=ITGA3 PE=1 SV=2
		Consensus62410	292	6	290	P17852	1066	629	714	0.37	0.55	0	95	63.9	2e-10	--	ITA3_CRIGR Integrin alpha-3 OS=Cricetulus griseus GN=ITGA3 PE=1 SV=2
		Consensus69418	704	704	3	P17852	1066	457	689	0.43	0.62	0.02	239	188	3e-47	--	ITA3_CRIGR Integrin alpha-3 OS=Cricetulus griseus GN=ITGA3 PE=1 SV=2
		Consensus127370	384	384	13	P17852	1066	422	545	0.43	0.62	0	125	108	6e-24	--	ITA3_CRIGR Integrin alpha-3 OS=Cricetulus griseus GN=ITGA3 PE=1 SV=2
		Consensus158532	144	1	144	P26006	1066	318	366	0.55	0.75	0.02	49	61.6	1e-09	--	ITA3_HUMAN Integrin alpha-3 OS=Homo sapiens GN=ITGA3 PE=1 SV=3
		Consensus11332	272	270	64	P26006	1066	158	226	0.4	0.61	0.01	70	62.8	5e-10	--	ITA3_HUMAN Integrin alpha-3 OS=Homo sapiens GN=ITGA3 PE=1 SV=3
		Consensus22784	229	217	2	P26006	1066	720	791	0.43	0.68	0	72	63.2	4e-10	--	ITA3_HUMAN Integrin alpha-3 OS=Homo sapiens GN=ITGA3 PE=1 SV=3
		Consensus24392	251	250	5	P26006	1066	789	875	0.5	0.6	0.05	87	80.9	2e-15	--	ITA3_HUMAN Integrin alpha-3 OS=Homo sapiens GN=ITGA3 PE=1 SV=3
		Consensus34919	690	274	495	P26006	1066	1011	1066	0.4	0.51	0.02	76	54.7	4e-07	--	ITA3_HUMAN Integrin alpha-3 OS=Homo sapiens GN=ITGA3 PE=1 SV=3
		Consensus117498	171	3	149	P26006	1066	359	407	0.67	0.79	0	49	70.5	2e-12	--	ITA3_HUMAN Integrin alpha-3 OS=Homo sapiens GN=ITGA3 PE=1 SV=3
		Consensus169765	395	2	325	Q62470	1053	942	1049	0.56	0.72	0	108	116	4e-26	--	ITA3_MOUSE Integrin alpha-3 OS=Mus musculus GN=Itga3 PE=1 SV=1
		Consensus6911	866	866	75	Q62470	1053	792	1053	0.47	0.61	0.01	269	236	1e-61	--	ITA3_MOUSE Integrin alpha-3 OS=Mus musculus GN=Itga3 PE=1 SV=1
		Consensus21736	216	3	212	Q62470	1053	119	186	0.67	0.8	0	70	106	3e-23	--	ITA3_MOUSE Integrin alpha-3 OS=Mus musculus GN=Itga3 PE=1 SV=1
		Consensus22899	230	6	230	Q62470	1053	553	628	0.47	0.71	0.01	76	76.6	3e-14	--	ITA3_MOUSE Integrin alpha-3 OS=Mus musculus GN=Itga3 PE=1 SV=1
		Consensus32272	451	3	449	Q62470	1053	196	342	0.41	0.61	0.01	152	118	1e-26	--	ITA3_MOUSE Integrin alpha-3 OS=Mus musculus GN=Itga3 PE=1 SV=1
	ITA4	Consensus39611	2756	2743	35	Q00651	1039	27	933	0.46	0.65	0.01	916	805	0	--	ITA4_MOUSE Integrin alpha-4 OS=Mus musculus GN=Itga4 PE=1 SV=1
		Consensus154229	131	6	131	P08648	1049	134	174	0.71	0.83	0	42	64.7	1e-10	--	ITA5_HUMAN Integrin alpha-5 OS=Homo sapiens GN=ITGA5 PE=1 SV=2
	ITA5	Consensus166202	195	194	42	P08648	1049	465	515	0.78	0.88	0	51	85.9	6e-17	--	ITA5_HUMAN Integrin alpha-5 OS=Homo sapiens GN=ITGA5 PE=1 SV=2
		Consensus168328	238	200	3	P11688	1053	28	91	0.57	0.66	0	66	70.1	3e-12	--	ITA5_MOUSE Integrin alpha-5 OS=Mus musculus GN=Itga5 PE=1 SV=2
		Consensus27837	313	20	313	P11688	1053	459	552	0.62	0.82	0	98	131	1e-30	--	ITA5_MOUSE Integrin alpha-5 OS=Mus musculus GN=Itga5 PE=1 SV=2
		Consensus50940	169	164	3	P11688	1053	772	825	0.5	0.66	0	54	57.4	2e-08	--	ITA5_MOUSE Integrin alpha-5 OS=Mus musculus GN=Itga5 PE=1 SV=2
		Consensus147447	121	3	119	Q06274	1050	290	328	0.71	0.89	0	39	64.3	2e-10	--	ITA5_XENLA Integrin alpha-5 OS=Xenopus laevis GN=itga5 PE=2 SV=1
		Consensus26528	627	5	190	Q06274	1050	989	1050	0.75	0.88	0	62	100	6e-21	--	ITA5_XENLA Integrin alpha-5 OS=Xenopus laevis GN=itga5 PE=2 SV=1
		Consensus31426	429	428	12	Q06274	1050	271	408	0.62	0.8	0	139	182	5e-46	--	ITA5_XENLA Integrin alpha-5 OS=Xenopus laevis GN=itga5 PE=2 SV=1
		Consensus35735	914	105	908	Q06274	1050	10	274	0.6	0.74	0	270	336	9e-92	--	ITA5_XENLA Integrin alpha-5 OS=Xenopus laevis GN=itga5 PE=2 SV=1
		Consensus36004	1100	1098	226	Q06274	1050	760	1050	0.5	0.63	0	293	275	3e-73	--	ITA5_XENLA Integrin alpha-5 OS=Xenopus laevis GN=itga5 PE=2 SV=1
		Consensus60313	316	2	316	Q06274	1050	824	928	0.37	0.55	0.01	107	79	7e-15	--	ITA5_XENLA Integrin alpha-5 OS=Xenopus laevis GN=itga5 PE=2 SV=1
		Consensus63845	323	3	323	Q06274	1050	166	272	0.68	0.82	0	107	162	6e-40	--	ITA5_XENLA Integrin alpha-5 OS=Xenopus laevis GN=itga5 PE=2 SV=1
		Consensus65272	608	589	2	Q06274	1050	571	765	0.7	0.79	0	196	276	4e-74	--	ITA5_XENLA Integrin alpha-5 OS=Xenopus laevis GN=itga5 PE=2 SV=1
		Consensus68211	525	525	1	Q06274	1050	552	726	0.68	0.77	0	176	239	4e-63	--	ITA5_XENLA Integrin alpha-5 OS=Xenopus laevis GN=itga5 PE=2 SV=1
	ITA6	Consensus146310	119	12	119	P26007	1072	54	89	0.63	0.77	0	36	50.1	3e-06	--	ITA6_CHICK Integrin alpha-6 OS=Gallus gallus GN=ITGA6 PE=2 SV=1
		Consensus25697	273	1	270	P26007	1072	68	157	0.7	0.82	0	90	135	8e-32	--	ITA6_CHICK Integrin alpha-6 OS=Gallus gallus GN=ITGA6 PE=2 SV=1
		Consensus61381	274	14	274	P26007	1072	162	248	0.67	0.83	0	87	143	2e-34	--	ITA6_CHICK Integrin alpha-6 OS=Gallus gallus GN=ITGA6 PE=2 SV=1
		Consensus105326	133	1	132	P26007	1072	813	856	0.59	0.7	0	44	52.8	5e-07	--	ITA6_CHICK Integrin alpha-6 OS=Gallus gallus GN=ITGA6 PE=2 SV=1
		Consensus120766	191	185	6	P23229	1130	337	396	0.71	0.85	0	60	95.9	5e-20	--	ITA6_HUMAN Integrin alpha-6 OS=Homo sapiens GN=ITGA6 PE=1 SV=3
		Consensus125666	260	252	4	P23229	1130	760	842	0.66	0.83	0	83	117	2e-26	--	ITA6_HUMAN Integrin alpha-6 OS=Homo sapiens GN=ITGA6 PE=1 SV=3
		Consensus126658	301	17	286	P23229	1130	656	753	0.48	0.7	0.09	99	100	2e-21	--	ITA6_HUMAN Integrin alpha-6 OS=Homo sapiens GN=ITGA6 PE=1 SV=3
		Consensus127214	354	18	320	P23229	1130	528	627	0.43	0.64	0.01	103	87	2e-17	--	ITA6_HUMAN Integrin alpha-6 OS=Homo sapiens GN=ITGA6 PE=1 SV=3
		Consensus127462	419	3	419	P23229	1130	914	1055	0.44	0.64	0.02	143	117	1e-26	--	ITA6_HUMAN Integrin alpha-6 OS=Homo sapiens GN=ITGA6 PE=1 SV=3
		Consensus167891	225	57	224	Q61739	1091	5	66	0.64	0.72	0.09	62	70.5	2e-12	--	ITA6_MOUSE Integrin alpha-6 OS=Mus musculus GN=Itga6 PE=2 SV=2
		Consensus25552	270	61	222	Q61739	1091	1039	1091	0.72	0.79	0	54	82.8	5e-16	--	ITA6_MOUSE Integrin alpha-6 OS=Mus musculus GN=Itga6 PE=2 SV=2
		Consensus48462	2490	1	2394	Q61739	1091	249	1050	0.54	0.73	0.02	815	879	0	--	ITA6_MOUSE Integrin alpha-6 OS=Mus musculus GN=Itga6 PE=2 SV=2
		Consensus59836	281	2	163	Q61739	1091	1039	1091	0.51	0.74	0	54	67	3e-11	--	ITA6_MOUSE Integrin alpha-6 OS=Mus musculus GN=Itga6 PE=2 SV=2
		Consensus126513	294	3	293	Q61739	1091	51	148	0.69	0.78	0.01	98	140	2e-33	--	ITA6_MOUSE Integrin alpha-6 OS=Mus musculus GN=Itga6 PE=2 SV=2
	ITA7	Consensus27038	299	299	18	Q13683	1181	952	1049	0.43	0.62	0.06	100	72.4	6e-13	--	ITA7_HUMAN Integrin alpha-7 OS=Homo sapiens GN=ITGA7 PE=1 SV=2
		Consensus155093	133	126	4	Q61738	1179	1105	1146	0.59	0.76	0.02	42	57	3e-08	--	ITA7_MOUSE Integrin alpha-7 OS=Mus musculus GN=Itga7 PE=1 SV=2
	ITA8	Consensus155346	134	2	133	P26009	1044	26	70	0.62	0.86	0.02	45	64.7	1e-10	--	ITA8_CHICK Integrin alpha-8 OS=Gallus gallus GN=ITGA8 PE=1 SV=1
		Consensus52888	181	180	22	P26009	1044	921	973	0.5	0.64	0	53	60.1	3e-09	--	ITA8_CHICK Integrin alpha-8 OS=Gallus gallus GN=ITGA8 PE=1 SV=1
		Consensus12408	183	3	182	P53708	1063	230	289	0.55	0.76	0	60	74.7	1e-13	--	ITA8_HUMAN Integrin alpha-8 OS=Homo sapiens GN=ITGA8 PE=1 SV=2
		Consensus32847	1028	12	1025	P53708	1063	562	901	0.53	0.7	0	341	374	1e-103	--	ITA8_HUMAN Integrin alpha-8 OS=Homo sapiens GN=ITGA8 PE=1 SV=2
		Consensus33769	690	2	685	P53708	1063	276	501	0.64	0.81	0	230	313	7e-85	--	ITA8_HUMAN Integrin alpha-8 OS=Homo sapiens GN=ITGA8 PE=1 SV=2
		Consensus35505	871	5	439	P53708	1063	920	1063	0.68	0.84	0	145	208	3e-53	--	ITA8_HUMAN Integrin alpha-8 OS=Homo sapiens GN=ITGA8 PE=1 SV=2
		Consensus114790	159	1	159	P53708	1063	143	195	0.81	0.92	0	53	101	1e-21	--	ITA8_HUMAN Integrin alpha-8 OS=Homo sapiens GN=ITGA8 PE=1 SV=2
		Consensus7073	529	2	520	A2ARA8	1062	771	956	0.36	0.56	0.07	188	112	1e-24	--	ITA8_MOUSE Integrin alpha-8 OS=Mus musculus GN=Itga8 PE=1 SV=1
		Consensus19044	309	304	110	A2ARA8	1062	995	1059	0.38	0.63	0	65	59.3	6e-09	--	ITA8_MOUSE Integrin alpha-8 OS=Mus musculus GN=Itga8 PE=1 SV=1
	ITA9	Consensus36207	3835	3463	458	Q13797	1035	27	1034	0.65	0.81	0	1009	1403	0	--	ITA9_HUMAN Integrin alpha-9 OS=Homo sapiens GN=ITGA9 PE=1 SV=1
	ITAD	Consensus15527	213	2	205	Q3V0T4	1168	103	171	0.36	0.56	0.01	69	54.3	2e-07	--	ITAD_MOUSE Integrin alpha-D OS=Mus musculus GN=Itgad PE=2 SV=1
	ITAL	Consensus41414	1379	1372	2	P20701	1170	93	544	0.39	0.56	0.03	475	308	5e-83	--	ITAL_HUMAN Integrin alpha-L OS=Homo sapiens GN=ITGAL PE=1 SV=3
	ITAM	Consensus52778	285	1	255	P11215	1152	549	631	0.44	0.7	0	85	78.6	9e-15	--	ITAM_HUMAN Integrin alpha-M OS=Homo sapiens GN=ITGAM PE=1 SV=2
	ITAVV	Consensus538	3210	254	3208	P80746	1048	5	977	0.59	0.72	0	991	1134	0	--	ITAV_BOVIN Integrin alpha-V OS=Bos taurus GN=ITGAV PE=1 SV=3
		Consensus4289	1098	3	209	P06756	1048	975	1043	0.64	0.8	0.01	70	91.7	7e-18	--	ITAV_HUMAN Integrin alpha-V OS=Homo sapiens GN=ITGAV PE=1 SV=2
	ITAX	Consensus2587	915	495	55	Q9QXH4	1169	287	436	0.41	0.62	0.02	151	112	6e-47	--	ITAX_MOUSE Integrin alpha-X OS=Mus musculus GN=Itgax PE=2 SV=1
ITGB/ITB	ITB1	Consensus129431	2117	2117	141	Q9GLP0	798	142	798	0.79	0.87	0	659	1123	0	--	ITB1_PIG Integrin beta-1 OS=Sus scrofa GN=ITGB1 PE=2 SV=1
		Consensus57946	228	184	5	P53712	798	22	89	0.38	0.51	0.11	68	52.8	5e-07	--	ITB1_BOVIN Integrin beta-1 OS=Bos taurus GN=ITGB1 PE=1 SV=2
		Consensus2448	2887	1775	159	P53713	798	262	798	0.78	0.87	0	539	915	0	--	ITB1_FELCA Integrin beta-1 OS=Felis silvestris catus GN=ITGB1 PE=2 SV=1
		Consensus40755	2808	161	2557	Q9GLP0	798	1	798	0.76	0.86	0	800	1303	0	--	ITB1_PIG Integrin beta-1 OS=Sus scrofa GN=ITGB1 PE=2 SV=1
	ITB2	Consensus52264	173	12	173	P11835	771	91	144	0.64	0.81	0	54	77	3e-14	--	ITB2_MOUSE Integrin beta-2 OS=Mus musculus GN=Itgb2 PE=2 SV=2
	ITB3	Consensus132370	102	3	101	P05106	788	679	711	0.84	0.96	0	33	65.5	8e-11	--	ITB3_HUMAN Integrin beta-3 OS=Homo sapiens GN=ITGB3 PE=1 SV=2
		Consensus41890	2833	2610	277	P05106	788	14	788	0.66	0.79	0	778	1121	0	--	ITB3_HUMAN Integrin beta-3 OS=Homo sapiens GN=ITGB3 PE=1 SV=2
		Consensus66226	2242	2159	468	P05106	788	1	560	0.66	0.79	0	569	798	0	--	ITB3_HUMAN Integrin beta-3 OS=Homo sapiens GN=ITGB3 PE=1 SV=2
		Consensus72013	285	285	1	P05106	788	684	778	0.85	0.94	0	95	171	8e-43	--	ITB3_HUMAN Integrin beta-3 OS=Homo sapiens GN=ITGB3 PE=1 SV=2
	ITB4	Consensus103514	130	1	129	P16144	1822	1314	1356	0.76	0.97	0	43	74.7	1e-13	--	ITB4_HUMAN Integrin beta-4 OS=Homo sapiens GN=ITGB4 PE=1 SV=4
		Consensus96769	123	123	1	Q64632	1807	1599	1639	0.85	0.9	0	41	73.2	4e-13	--	ITB4_RAT Integrin beta-4 OS=Rattus norvegicus GN=Itgb4 PE=2 SV=1
		Consensus98523	125	125	6	Q64632	1807	1649	1688	0.65	0.82	0	40	61.6	1e-09	--	ITB4_RAT Integrin beta-4 OS=Rattus norvegicus GN=Itgb4 PE=2 SV=1
	ITB5	Consensus69726	3030	526	2892	P80747	800	11	799	0.72	0.82	0	790	1217	0	--	ITB5_BOVIN Integrin beta-5 OS=Bos taurus GN=ITGB5 PE=1 SV=2
	ITBP	Consensus9519	1388	1273	683	Q5R5S7	200	1	199	0.79	0.89	0.01	199	313	2e-84	--	ITBP1_PONAB Integrin beta-1-binding protein 1 OS=Pongo abelii GN=ITGB1BP1 PE=2 SV=1
LIFR
		Consensus34121	583	9	569	Q5XNR9	1097	836	1005	0.23	0.42	0.05	197	58.2	3e-08	--	LIFR_CANFA Leukemia inhibitory factor receptor OS=Canis familiaris GN=LIFR PE=2 SV=1
		Consensus69045	845	371	730	P42702	1097	143	272	0.29	0.44	0.08	131	52.8	2e-06	--	LIFR_HUMAN Leukemia inhibitory factor receptor OS=Homo sapiens GN=LIFR PE=1 SV=1
		Consensus5288	1906	1852	611	O70535	1093	574	982	0.26	0.42	0.03	429	123	3e-27	--	LIFR_RAT Leukemia inhibitory factor receptor OS=Rattus norvegicus GN=Lifr PE=2 SV=1
		Consensus31473	416	415	14	O70535	1093	666	814	0.38	0.55	0.1	149	105	9e-23	--	LIFR_RAT Leukemia inhibitory factor receptor OS=Rattus norvegicus GN=Lifr PE=2 SV=1
		Consensus56609	500	17	499	O70535	1093	245	413	0.37	0.5	0.06	173	100	3e-21	--	LIFR_RAT Leukemia inhibitory factor receptor OS=Rattus norvegicus GN=Lifr PE=2 SV=1
Lipoteichoic acid
		Consensus159350	147	45	146	O07051	338	2	35	0.7	0.79	0	34	50.8	2e-06	--	LTAA_AERJA L-allo-threonine aldolase OS=Aeromonas jandaei GN=ltaA PE=1 SV=1
MAF
		Consensus61914	636	496	2	O75444	403	1	171	0.85	0.88	0.03	171	278	1e-74	--	MAF_HUMAN Transcription factor Maf OS=Homo sapiens GN=MAF PE=1 SV=1
		Consensus18546	291	3	179	P54843	370	314	370	0.81	0.86	0	59	97.4	2e-20	--	MAF_MOUSE Transcription factor Maf OS=Mus musculus GN=Maf PE=2 SV=1
MIF
		Consensus34445	1364	1055	393	Q5EAQ1	222	1	222	0.84	0.91	0	222	372	1e-102	--	M4GDA_DANRE MIF4G domain-containing protein-A OS=Danio rerio GN=mif4gda PE=1 SV=1
		Consensus10725	1087	821	3	Q5C9Z4	860	38	325	0.32	0.49	0.09	300	134	7e-31	--	NOM1_HUMAN Nucleolar MIF4G domain-containing protein 1 OS=Homo sapiens GN=NOM1 PE=1 SV=1											84.3	2e-15	--	MPCP_CHOFU Phosphate carrier protein, mitochondrial OS=Choristoneura fumiferana PE=2 SV=1	Consensus34345	1815	804	679	O61703	349	38	79	0.9	0.9	0	42	84.3	2e-15	--	MPCP_CHOFU Phosphate carrier protein, mitochondrial OS=Choristoneura fumiferana PE=2 SV=1	Consensus34345	1815
		Consensus40352	2026	1982	240	Q5C9Z4	860	269	855	0.64	0.78	0.01	588	742	0	--	NOM1_HUMAN Nucleolar MIF4G domain-containing protein 1 OS=Homo sapiens GN=NOM1 PE=1 SV=1											134	7e-31	--	NOM1_HUMAN Nucleolar MIF4G domain-containing protein 1 OS=Homo sapiens GN=NOM1 PE=1 SV=1	Consensus10725	1087	821	3	Q5C9Z4	860	38	325	0.32	0.49	0.09	300	134	7e-31	--	NOM1_HUMAN Nucleolar MIF4G domain-containing protein 1 OS=Homo sapiens GN=NOM1 PE=1 SV=1	Consensus10725	1087
PCGF
	PCGF1	Consensus43562	816	811	29	Q7ZYZ7	261	1	261	0.95	0.98	0	261	520	1e-147	--	PCGF1_DANRE Polycomb group RING finger protein 1 OS=Danio rerio GN=pcgf1 PE=3 SV=1
	PCGF2	Consensus36691	1947	135	1046	P35227	344	6	337	0.56	0.67	0.08	334	346	2e-94	--	PCGF2_HUMAN Polycomb group RING finger protein 2 OS=Homo sapiens GN=PCGF2 PE=1 SV=1
	PCGF3	Consensus62144	345	345	1	Q3KNV8	242	47	162	0.86	0.93	0	116	215	5e-56	--	PCGF3_HUMAN Polycomb group RING finger protein 3 OS=Homo sapiens GN=PCGF3 PE=2 SV=1
		Consensus164001	173	1	159	Q07G17	242	190	242	0.96	1	0	53	108	6e-24	--	PCGF3_XENTR Polycomb group RING finger protein 3 OS=Xenopus tropicalis GN=pcgf3 PE=2 SV=1
		Consensus82479	109	108	1	Q07G17	242	187	222	0.97	1	0	36	73.2	4e-13	--	PCGF3_XENTR Polycomb group RING finger protein 3 OS=Xenopus tropicalis GN=pcgf3 PE=2 SV=1
		Consensus111152	146	144	1	Q07G17	242	3	50	0.93	0.93	0	48	98.2	1e-20	--	PCGF3_XENTR Polycomb group RING finger protein 3 OS=Xenopus tropicalis GN=pcgf3 PE=2 SV=1
	PCGF5	Consensus4952	1930	1078	350	Q1JPS1	232	5	232	0.77	0.85	0	243	394	1e-109	--	PCGF5_DANRE Polycomb group RING finger protein 5 OS=Danio rerio GN=pcgf5 PE=2 SV=1
	PCGF6	Consensus68033	1271	833	132	Q9BYE7	350	114	344	0.65	0.82	0	234	327	1e-88	--	PCGF6_HUMAN Polycomb group RING finger protein 6 OS=Homo sapiens GN=PCGF6 PE=1 SV=2
	PDGFA	Consensus7038	279	5	277	P13698	226	28	110	0.61	0.65	0.04	95	95.1	9e-20	--	PDGFA_XENLA Platelet-derived growth factor subunit A OS=Xenopus laevis GN=pdgfa PE=2 SV=1
		Consensus33858	716	716	555	P28576	204	140	193	0.68	0.79	0	54	80.9	6e-15	--	PDGFA_RAT Platelet-derived growth factor subunit A OS=Rattus norvegicus GN=Pdgfa PE=2 SV=2
SCYE1/MCA1
		Consensus37042	1198	1197	295	O54873	359	109	359	0.54	0.66	0	303	306	2e-82	--	MCA1_CRIGR Multisynthetase complex auxiliary component p43 OS=Cricetulus griseus GN=SCYE1 PE=2 SV=1
		Consensus38227	330	1	180	P31230	310	251	310	0.76	0.9	0	60	104	1e-22	--	MCA1_MOUSE Multisynthetase complex auxiliary component p43 OS=Mus musculus GN=Scye1 PE=1 SV=2
		Consensus62335	291	243	1	O54873	359	27	110	0.64	0.79	0.03	84	95.1	9e-20	--	MCA1_CRIGR Multisynthetase complex auxiliary component p43 OS=Cricetulus griseus GN=SCYE1 PE=2 SV=1
SDF2
		Consensus10998	1371	111	722	Q9HCN8	221	17	221	0.68	0.8	0	205	300	1e-80	--	SDF2L_HUMAN Stromal cell-derived factor 2-like protein 1 OS=Homo sapiens GN=SDF2L1 PE=2 SV=2
		Consensus65145	963	55	639	Q9DCT5	211	6	200	0.71	0.82	0	195	302	2e-81	--	SDF2_MOUSE Stromal cell-derived factor 2 OS=Mus musculus GN=Sdf2 PE=2 SV=1
TGF
	TGFA1	Consensus12940	2986	1	2475	A4IG72	863	72	863	0.73	0.84	0	826	1215	0	--	TGFA1_DANRE Transforming growth factor-beta receptor-associated protein 1 homolog OS=Danio rerio GN=zgc:162302 PE=2 SV=1											1215	0	--	TGFA1_DANRE Transforming growth factor-beta receptor-associated protein 1 homolog OS=Danio rerio GN=zgc:162302 PE=2 SV=1	Consensus12940	2986	1	2475	A4IG72	863	72	863	0.73	0.84	0	826	1215	0	--	TGFA1_DANRE Transforming growth factor-beta receptor-associated protein 1 homolog OS=Danio rerio GN=zgc:162302 PE=2 SV=1	Consensus12940	2986
		Consensus21032	490	171	1	A4IG72	863	1	57	0.78	0.94	0	57	103	3e-22	--	TGFA1_DANRE Transforming growth factor-beta receptor-associated protein 1 homolog OS=Danio rerio GN=zgc:162302 PE=2 SV=1											103	3e-22	--	TGFA1_DANRE Transforming growth factor-beta receptor-associated protein 1 homolog OS=Danio rerio GN=zgc:162302 PE=2 SV=1	Consensus21032	490	171	1	A4IG72	863	1	57	0.78	0.94	0	57	103	3e-22	--	TGFA1_DANRE Transforming growth factor-beta receptor-associated protein 1 homolog OS=Danio rerio GN=zgc:162302 PE=2 SV=1	Consensus21032	490
		Consensus35454	5029	115	1908	Q3UR70	860	2	600	0.36	0.57	0	602	391	1e-151	--	TGFA1_MOUSE Transforming growth factor-beta receptor-associated protein 1 OS=Mus musculus GN=Tgfbrap1 PE=2 SV=1											391	1e-151	--	TGFA1_MOUSE Transforming growth factor-beta receptor-associated protein 1 OS=Mus musculus GN=Tgfbrap1 PE=2 SV=1	Consensus35454	5029	115	1908	Q3UR70	860	2	600	0.36	0.57	0	602	391	1e-151	--	TGFA1_MOUSE Transforming growth factor-beta receptor-associated protein 1 OS=Mus musculus GN=Tgfbrap1 PE=2 SV=1	Consensus35454	5029
	TGFB1	Consensus62847	3532	1780	566	O93449	382	6	382	0.55	0.7	0	407	448	1e-125	--	TGFB1_ONCMY Transforming growth factor beta-1 OS=Oncorhynchus mykiss GN=tgfb1 PE=2 SV=1											448	1e-125	--	TGFB1_ONCMY Transforming growth factor beta-1 OS=Oncorhynchus mykiss GN=tgfb1 PE=2 SV=1	Consensus62847	3532	1780	566	O93449	382	6	382	0.55	0.7	0	407	448	1e-125	--	TGFB1_ONCMY Transforming growth factor beta-1 OS=Oncorhynchus mykiss GN=tgfb1 PE=2 SV=1	Consensus62847	3532
	TGFB2	Consensus136336	107	10	105	Q07257	442	170	201	0.68	0.87	0	32	51.2	2e-06	--	TGFB2_RAT Transforming growth factor beta-2 OS=Rattus norvegicus GN=Tgfb2 PE=2 SV=2											51.2	2e-06	--	TGFB2_RAT Transforming growth factor beta-2 OS=Rattus norvegicus GN=Tgfb2 PE=2 SV=2	Consensus136336	107	10	105	Q07257	442	170	201	0.68	0.87	0	32	51.2	2e-06	--	TGFB2_RAT Transforming growth factor beta-2 OS=Rattus norvegicus GN=Tgfb2 PE=2 SV=2	Consensus136336	107
	TGFB3	Consensus59076	306	2	304	P16047	412	55	155	0.68	0.88	0	101	155	4e-38	--	TGFB3_CHICK Transforming growth factor beta-3 OS=Gallus gallus GN=TGFB3 PE=2 SV=2											155	4e-38	--	TGFB3_CHICK Transforming growth factor beta-3 OS=Gallus gallus GN=TGFB3 PE=2 SV=2	Consensus59076	306	2	304	P16047	412	55	155	0.68	0.88	0	101	155	4e-38	--	TGFB3_CHICK Transforming growth factor beta-3 OS=Gallus gallus GN=TGFB3 PE=2 SV=2	Consensus59076	306
		Consensus67328	483	3	482	P17125	410	214	378	0.73	0.87	0.03	165	273	3e-73	--	TGFB3_MOUSE Transforming growth factor beta-3 OS=Mus musculus GN=Tgfb3 PE=2 SV=1											273	3e-73	--	TGFB3_MOUSE Transforming growth factor beta-3 OS=Mus musculus GN=Tgfb3 PE=2 SV=1	Consensus67328	483	3	482	P17125	410	214	378	0.73	0.87	0.03	165	273	3e-73	--	TGFB3_MOUSE Transforming growth factor beta-3 OS=Mus musculus GN=Tgfb3 PE=2 SV=1	Consensus67328	483
		Consensus165370	185	122	3	P15203	409	1	40	0.6	0.8	0	40	52	9e-07	--	TGFB3_PIG Transforming growth factor beta-3 OS=Sus scrofa GN=TGFB3 PE=2 SV=1											52	9e-07	--	TGFB3_PIG Transforming growth factor beta-3 OS=Sus scrofa GN=TGFB3 PE=2 SV=1	Consensus165370	185	122	3	P15203	409	1	40	0.6	0.8	0	40	52	9e-07	--	TGFB3_PIG Transforming growth factor beta-3 OS=Sus scrofa GN=TGFB3 PE=2 SV=1	Consensus165370	185
		Consensus96998	123	121	2	P15203	409	350	389	0.7	0.87	0	40	65.9	6e-11	--	TGFB3_PIG Transforming growth factor beta-3 OS=Sus scrofa GN=TGFB3 PE=2 SV=1											65.9	6e-11	--	TGFB3_PIG Transforming growth factor beta-3 OS=Sus scrofa GN=TGFB3 PE=2 SV=1	Consensus96998	123	121	2	P15203	409	350	389	0.7	0.87	0	40	65.9	6e-11	--	TGFB3_PIG Transforming growth factor beta-3 OS=Sus scrofa GN=TGFB3 PE=2 SV=1	Consensus96998	123
		Consensus164940	181	179	3	Q07258	412	332	390	0.88	0.94	0	59	121	9e-28	--	TGFB3_RAT Transforming growth factor beta-3 OS=Rattus norvegicus GN=Tgfb3 PE=2 SV=2											121	9e-28	--	TGFB3_RAT Transforming growth factor beta-3 OS=Rattus norvegicus GN=Tgfb3 PE=2 SV=2	Consensus164940	181	179	3	Q07258	412	332	390	0.88	0.94	0	59	121	9e-28	--	TGFB3_RAT Transforming growth factor beta-3 OS=Rattus norvegicus GN=Tgfb3 PE=2 SV=2	Consensus164940	181
	TGFI	Consensus15203	644	40	639	Q3MHZ4	456	82	256	0.36	0.47	0.01	204	103	1e-21	--	TGFI1_BOVIN Transforming growth factor beta-1-induced transcript 1 protein OS=Bos taurus GN=TGFB1I1 PE=2 SV=2											103	1e-21	--	TGFI1_BOVIN Transforming growth factor beta-1-induced transcript 1 protein OS=Bos taurus GN=TGFB1I1 PE=2 SV=2	Consensus15203	644	40	639	Q3MHZ4	456	82	256	0.36	0.47	0.01	204	103	1e-21	--	TGFI1_BOVIN Transforming growth factor beta-1-induced transcript 1 protein OS=Bos taurus GN=TGFB1I1 PE=2 SV=2	Consensus15203	644
		Consensus34228	1826	171	1544	O43294	461	1	461	0.58	0.7	0.03	475	572	1e-162	--	TGFI1_HUMAN Transforming growth factor beta-1-induced transcript 1 protein OS=Homo sapiens GN=TGFB1I1 PE=1 SV=2											572	1e-162	--	TGFI1_HUMAN Transforming growth factor beta-1-induced transcript 1 protein OS=Homo sapiens GN=TGFB1I1 PE=1 SV=2	Consensus34228	1826	171	1544	O43294	461	1	461	0.58	0.7	0.03	475	572	1e-162	--	TGFI1_HUMAN Transforming growth factor beta-1-induced transcript 1 protein OS=Homo sapiens GN=TGFB1I1 PE=1 SV=2	Consensus34228	1826
	TGFR1	Consensus161882	159	2	112	P80204	501	68	102	0.59	0.7	0	37	50.1	3e-06	--	TGFR1_RAT TGF-beta receptor type-1 OS=Rattus norvegicus GN=Tgfbr1 PE=2 SV=1											50.1	3e-06	--	TGFR1_RAT TGF-beta receptor type-1 OS=Rattus norvegicus GN=Tgfbr1 PE=2 SV=1	Consensus161882	159	2	112	P80204	501	68	102	0.59	0.7	0	37	50.1	3e-06	--	TGFR1_RAT TGF-beta receptor type-1 OS=Rattus norvegicus GN=Tgfbr1 PE=2 SV=1	Consensus161882	159
		Consensus165775	190	2	190	P80204	501	139	190	0.6	0.71	0	63	79.3	5e-15	--	TGFR1_RAT TGF-beta receptor type-1 OS=Rattus norvegicus GN=Tgfbr1 PE=2 SV=1											79.3	5e-15	--	TGFR1_RAT TGF-beta receptor type-1 OS=Rattus norvegicus GN=Tgfbr1 PE=2 SV=1	Consensus165775	190	2	190	P80204	501	139	190	0.6	0.71	0	63	79.3	5e-15	--	TGFR1_RAT TGF-beta receptor type-1 OS=Rattus norvegicus GN=Tgfbr1 PE=2 SV=1	Consensus165775	190
		Consensus32105	444	444	259	P80204	501	440	501	0.98	0.98	0	62	126	3e-29	--	TGFR1_RAT TGF-beta receptor type-1 OS=Rattus norvegicus GN=Tgfbr1 PE=2 SV=1											126	3e-29	--	TGFR1_RAT TGF-beta receptor type-1 OS=Rattus norvegicus GN=Tgfbr1 PE=2 SV=1	Consensus32105	444	444	259	P80204	501	440	501	0.98	0.98	0	62	126	3e-29	--	TGFR1_RAT TGF-beta receptor type-1 OS=Rattus norvegicus GN=Tgfbr1 PE=2 SV=1	Consensus32105	444
		Consensus53521	214	2	214	P80204	501	204	274	0.98	1	0	71	149	3e-36	--	TGFR1_RAT TGF-beta receptor type-1 OS=Rattus norvegicus GN=Tgfbr1 PE=2 SV=1											149	3e-36	--	TGFR1_RAT TGF-beta receptor type-1 OS=Rattus norvegicus GN=Tgfbr1 PE=2 SV=1	Consensus53521	214	2	214	P80204	501	204	274	0.98	1	0	71	149	3e-36	--	TGFR1_RAT TGF-beta receptor type-1 OS=Rattus norvegicus GN=Tgfbr1 PE=2 SV=1	Consensus53521	214
		Consensus66082	620	618	1	P80204	501	235	440	0.97	0.99	0	206	418	1e-116	--	TGFR1_RAT TGF-beta receptor type-1 OS=Rattus norvegicus GN=Tgfbr1 PE=2 SV=1											418	1e-116	--	TGFR1_RAT TGF-beta receptor type-1 OS=Rattus norvegicus GN=Tgfbr1 PE=2 SV=1	Consensus66082	620	618	1	P80204	501	235	440	0.97	0.99	0	206	418	1e-116	--	TGFR1_RAT TGF-beta receptor type-1 OS=Rattus norvegicus GN=Tgfbr1 PE=2 SV=1	Consensus66082	620
		Consensus89018	116	115	2	P80204	501	185	222	0.97	1	0	38	80.1	3e-15	--	TGFR1_RAT TGF-beta receptor type-1 OS=Rattus norvegicus GN=Tgfbr1 PE=2 SV=1											80.1	3e-15	--	TGFR1_RAT TGF-beta receptor type-1 OS=Rattus norvegicus GN=Tgfbr1 PE=2 SV=1	Consensus89018	116	115	2	P80204	501	185	222	0.97	1	0	38	80.1	3e-15	--	TGFR1_RAT TGF-beta receptor type-1 OS=Rattus norvegicus GN=Tgfbr1 PE=2 SV=1	Consensus89018	116
	TGFR2	Consensus23719	686	1	681	P37173	567	278	502	0.65	0.81	0	227	310	6e-84	--	TGFR2_HUMAN TGF-beta receptor type-2 OS=Homo sapiens GN=TGFBR2 PE=1 SV=2											310	6e-84	--	TGFR2_HUMAN TGF-beta receptor type-2 OS=Homo sapiens GN=TGFBR2 PE=1 SV=2	Consensus23719	686	1	681	P37173	567	278	502	0.65	0.81	0	227	310	6e-84	--	TGFR2_HUMAN TGF-beta receptor type-2 OS=Homo sapiens GN=TGFBR2 PE=1 SV=2	Consensus23719	686
		Consensus26586	376	1	339	P37173	567	50	159	0.34	0.53	0	114	84.3	2e-16	--	TGFR2_HUMAN TGF-beta receptor type-2 OS=Homo sapiens GN=TGFBR2 PE=1 SV=2											84.3	2e-16	--	TGFR2_HUMAN TGF-beta receptor type-2 OS=Homo sapiens GN=TGFBR2 PE=1 SV=2	Consensus26586	376	1	339	P37173	567	50	159	0.34	0.53	0	114	84.3	2e-16	--	TGFR2_HUMAN TGF-beta receptor type-2 OS=Homo sapiens GN=TGFBR2 PE=1 SV=2	Consensus26586	376
		Consensus42332	2121	213	1760	P37173	567	36	560	0.64	0.8	0.02	529	704	0	--	TGFR2_HUMAN TGF-beta receptor type-2 OS=Homo sapiens GN=TGFBR2 PE=1 SV=2											704	0	--	TGFR2_HUMAN TGF-beta receptor type-2 OS=Homo sapiens GN=TGFBR2 PE=1 SV=2	Consensus42332	2121	213	1760	P37173	567	36	560	0.64	0.8	0.02	529	704	0	--	TGFR2_HUMAN TGF-beta receptor type-2 OS=Homo sapiens GN=TGFBR2 PE=1 SV=2	Consensus42332	2121
		Consensus7294	2801	268	1803	P38438	567	49	560	0.68	0.79	0.01	518	725	0	--	TGFR2_RAT TGF-beta receptor type-2 OS=Rattus norvegicus GN=Tgfbr2 PE=2 SV=1											725	0	--	TGFR2_RAT TGF-beta receptor type-2 OS=Rattus norvegicus GN=Tgfbr2 PE=2 SV=1	Consensus7294	2801	268	1803	P38438	567	49	560	0.68	0.79	0.01	518	725	0	--	TGFR2_RAT TGF-beta receptor type-2 OS=Rattus norvegicus GN=Tgfbr2 PE=2 SV=1	Consensus7294	2801
TNF&TNR
	TNFSF13B	Consensus2836	271	271	17	Q9Y275	285	199	284	0.41	0.56	0.05	90	60.8	2e-09	--	TN13B_HUMAN Tumor necrosis factor ligand superfamily member 13B OS=Homo sapiens GN=TNFSF13B PE=1 SV=1
		Consensus5558	829	1	258	Q9Y275	285	199	284	0.55	0.68	0	86	99	3e-20	--	TN13B_HUMAN Tumor necrosis factor ligand superfamily member 13B OS=Homo sapiens GN=TNFSF13B PE=1 SV=1
		Consensus11796	117	116	3	Q9Y275	285	161	198	0.44	0.81	0	38	48.9	8e-06	--	TN13B_HUMAN Tumor necrosis factor ligand superfamily member 13B OS=Homo sapiens GN=TNFSF13B PE=1 SV=1
	TNFAIP1	Consensus7080	1694	191	1168	Q5F3E8	314	1	314	0.74	0.84	0	328	475	1e-133	--	TNAP1_CHICK BTB/POZ domain-containing protein TNFAIP1 OS=Gallus gallus GN=TNFAIP1 PE=2 SV=1
	TNFAIP2	Consensus67248	471	40	462	Q03169	654	182	322	0.3	0.43	0	141	68.2	2e-11	--	TNAP2_HUMAN Tumor necrosis factor, alpha-induced protein 2 OS=Homo sapiens GN=TNFAIP2 PE=1 SV=2
		Consensus7614	749	177	740	Q61333	650	70	257	0.27	0.46	0.02	193	53.9	9e-07	--	TNAP2_MOUSE Tumor necrosis factor, alpha-induced protein 2 OS=Mus musculus GN=Tnfaip2 PE=2 SV=1
		Consensus21067	208	208	2	Q61333	650	276	345	0.4	0.57	0.01	70	54.7	1e-07	--	TNAP2_MOUSE Tumor necrosis factor, alpha-induced protein 2 OS=Mus musculus GN=Tnfaip2 PE=2 SV=1
	TNFAIP3	Consensus9079	591	367	591	P21580	790	3	75	0.48	0.69	0	75	78.2	3e-14	--	TNAP3_HUMAN Tumor necrosis factor, alpha-induced protein 3 OS=Homo sapiens GN=TNFAIP3 PE=1 SV=1
		Consensus67621	3012	17	2308	P21580	790	56	789	0.46	0.61	0.03	790	684	0	--	TNAP3_HUMAN Tumor necrosis factor, alpha-induced protein 3 OS=Homo sapiens GN=TNFAIP3 PE=1 SV=1
	TNF10	Consensus109533	142	10	138	P50592	291	152	195	0.59	0.72	0.02	44	54.3	2e-07	--	TNF10_MOUSE Tumor necrosis factor ligand superfamily member 10 OS=Mus musculus GN=Tnfsf10 PE=2 SV=1
		Consensus127179	348	31	348	P50592	291	151	251	0.46	0.63	0	107	92.4	6e-19	--	TNF10_MOUSE Tumor necrosis factor ligand superfamily member 10 OS=Mus musculus GN=Tnfsf10 PE=2 SV=1
	TNF12	Consensus9024	1848	1711	1064	O54907	249	7	228	0.33	0.52	0.06	230	106	5e-22	--	TNF12_MOUSE Tumor necrosis factor ligand superfamily member 12 OS=Mus musculus GN=Tnfsf12 PE=2 SV=2
	TNF14	Consensus1338	1144	366	1130	O43557	240	8	240	0.29	0.45	0.06	272	85.5	5e-16	--	TNF14_HUMAN Tumor necrosis factor ligand superfamily member 14 OS=Homo sapiens GN=TNFSF14 PE=1 SV=1
	TNF15	Consensus30223	1286	916	293	Q5UBV8	252	27	252	0.3	0.41	0.1	232	66.2	4e-10	--	TNF15_MOUSE Tumor necrosis factor ligand superfamily member 15 OS=Mus musculus GN=Tnfsf15 PE=2 SV=2
	TNFA	Consensus34099	659	640	110	Q8JFG3	253	82	253	0.49	0.67	0.02	181	167	6e-41	--	TNFA_SPAAU Tumor necrosis factor OS=Sparus aurata GN=tnf PE=3 SV=1
		Consensus44034	669	669	52	Q8JFG3	253	48	253	0.83	0.9	0	206	346	5e-95	--	TNFA_SPAAU Tumor necrosis factor OS=Sparus aurata GN=tnf PE=3 SV=1
		Consensus57014	289	150	284	Q8JFG3	253	1	45	0.71	0.82	0	45	68.9	7e-12	--	TNFA_SPAAU Tumor necrosis factor OS=Sparus aurata GN=tnf PE=3 SV=1
	TNFL6	Consensus69777	820	818	138	P41047	279	46	279	0.31	0.48	0.1	253	79.3	2e-14	--	TNFL6_MOUSE Tumor necrosis factor ligand superfamily member 6 OS=Mus musculus GN=Faslg PE=1 SV=1
		Consensus36127	1261	158	940	Q9BEA8	282	6	282	0.31	0.45	0.1	291	127	1e-28	--	TNFL6_PIG Tumor necrosis factor ligand superfamily member 6 OS=Sus scrofa GN=FASLG PE=2 SV=1
		Consensus69774	818	812	231	Q9BEA8	282	69	268	0.28	0.43	0.03	201	66.6	2e-10	--	TNFL6_PIG Tumor necrosis factor ligand superfamily member 6 OS=Sus scrofa GN=FASLG PE=2 SV=1
	TNIP1	Consensus2455	666	664	326	Q15025	636	346	457	0.62	0.77	0	113	132	2e-30	--	TNIP1_HUMAN TNFAIP3-interacting protein 1 OS=Homo sapiens GN=TNIP1 PE=1 SV=2
		Consensus17538	171	2	148	Q15025	636	29	77	0.61	0.81	0	49	61.6	1e-09	--	TNIP1_HUMAN TNFAIP3-interacting protein 1 OS=Homo sapiens GN=TNIP1 PE=1 SV=2
		Consensus41324	546	135	545	Q15025	636	113	249	0.47	0.68	0	137	122	1e-27	--	TNIP1_HUMAN TNFAIP3-interacting protein 1 OS=Homo sapiens GN=TNIP1 PE=1 SV=2
		Consensus10732	1489	1317	535	Q9WUU8	647	319	558	0.22	0.43	0.01	265	64.7	1e-09	--	TNIP1_MOUSE TNFAIP3-interacting protein 1 OS=Mus musculus GN=Tnip1 PE=2 SV=1
	TNIP2	Consensus36607	2256	424	1761	Q99JG7	430	16	430	0.34	0.55	0.01	455	252	6e-66	--	TNIP2_MOUSE TNFAIP3-interacting protein 2 OS=Mus musculus GN=Tnip2 PE=1 SV=1
	TNR11	Consensus129452	1407	660	424	Q9Y6Q6	616	522	606	0.5	0.59	0.08	86	73.2	4e-12	--	TNR11_HUMAN Tumor necrosis factor receptor superfamily member 11A OS=Homo sapiens GN=TNFRSF11A PE=1 SV=1
		Consensus12097	2499	151	1929	Q9Y6Q6	616	37	573	0.27	0.37	0.04	618	138	1e-31	--	TNR11_HUMAN Tumor necrosis factor receptor superfamily member 11A OS=Homo sapiens GN=TNFRSF11A PE=1 SV=1
	TNR12	Consensus2890	1945	1541	1230	Q9CR75	129	18	119	0.34	0.47	0	105	54.3	2e-06	--	TNR12_MOUSE Tumor necrosis factor receptor superfamily member 12A OS=Mus musculus GN=Tnfrsf12a PE=2 SV=1
	TNR19	Consensus115144	160	141	1	Q9JLL3	416	30	76	0.76	0.82	0	47	86.3	4e-17	--	TNR19_MOUSE Tumor necrosis factor receptor superfamily member 19 OS=Mus musculus GN=Tnfrsf19 PE=2 SV=1
	TNR1	Consensus36673	651	333	22	P19438	455	44	149	0.33	0.49	0.01	106	89	2e-17	--	TNR1A_HUMAN Tumor necrosis factor receptor superfamily member 1A OS=Homo sapiens GN=TNFRSF1A PE=1 SV=1
		Consensus62390	769	270	671	P25118	454	58	206	0.29	0.44	0.11	151	83.6	1e-15	--	TNR1A_MOUSE Tumor necrosis factor receptor superfamily member 1A OS=Mus musculus GN=Tnfrsf1a PE=1 SV=1
		Consensus595	752	732	79	P22934	461	137	417	0.26	0.36	0.22	282	70.9	7e-12	--	TNR1A_RAT Tumor necrosis factor receptor superfamily member 1A OS=Rattus norvegicus GN=Tnfrsf1a PE=2 SV=2
		Consensus54636	1850	155	1267	P20333	461	14	361	0.29	0.45	0.01	376	148	9e-35	--	TNR1B_HUMAN Tumor necrosis factor receptor superfamily member 1B OS=Homo sapiens GN=TNFRSF1B PE=1 SV=3
	TNR21	Consensus106578	135	127	2	O75509	655	144	185	0.59	0.76	0	42	61.6	1e-09	--	TNR21_HUMAN Tumor necrosis factor receptor superfamily member 21 OS=Homo sapiens GN=TNFRSF21 PE=1 SV=1
		Consensus75732	102	100	17	Q9EPU5	655	628	655	0.96	0.96	0	28	55.1	1e-07	--	TNR21_MOUSE Tumor necrosis factor receptor superfamily member 21 OS=Mus musculus GN=Tnfrsf21 PE=2 SV=2
	TNR25	Consensus6386	1062	403	663	Q93038	417	331	414	0.4	0.59	0	87	70.1	2e-11	--	TNR25_HUMAN Tumor necrosis factor receptor superfamily member 25 OS=Homo sapiens GN=TNFRSF25 PE=1 SV=2
	TNR26	Consensus12052	1181	215	664	P83626	204	31	182	0.35	0.5	0.01	153	112	3e-24	--	TNR26_MOUSE Tumor necrosis factor receptor superfamily member 26 OS=Mus musculus GN=Tnfrsf26 PE=2 SV=1
	TNR4	Consensus44882	866	107	748	P15725	271	54	242	0.28	0.4	0.01	218	72	4e-12	--	TNR4_RAT Tumor necrosis factor receptor superfamily member 4 OS=Rattus norvegicus GN=Tnfrsf4 PE=1 SV=1
	TNR9	Consensus37604	1474	1116	436	Q07011	255	28	251	0.26	0.44	0.04	237	104	1e-21	--	TNR9_HUMAN Tumor necrosis factor receptor superfamily member 9 OS=Homo sapiens GN=TNFRSF9 PE=1 SV=1
	TNFAIP8	Consensus40943	940	251	871	Q7SZE8	186	1	186	0.76	0.81	0	207	307	6e-83	--	TP8L1_DANRE Tumor necrosis factor, alpha-induced protein 8-like protein 1 OS=Danio rerio GN=tnfaip8l1 PE=2 SV=1
		Consensus76193	103	3	98	Q7T364	186	134	165	0.84	0.93	0	32	63.9	2e-10	--	TP8L2_DANRE Tumor necrosis factor, alpha-induced protein 8-like protein 2 OS=Danio rerio GN=tnfaip8l PE=2 SV=1
		Consensus167272	212	3	212	Q5BKH4	186	42	111	0.8	0.92	0	70	114	2e-25	--	TP8L2_XENTR Tumor necrosis factor, alpha-induced protein 8-like protein 2 OS=Xenopus tropicalis GN=tnfaip8l2 PE=2 SV=1
		Consensus30086	370	221	3	Q7T3D0	202	1	73	0.87	0.94	0	73	128	1e-29	--	TP8L3_DANRE Tumor necrosis factor, alpha-induced protein 8-like protein 3 OS=Danio rerio GN=tnfaip8l3 PE=2 SV=1
		Consensus107128	136	1	135	Q7T3D0	202	123	167	0.88	0.88	0	45	85.5	7e-17	--	TP8L3_DANRE Tumor necrosis factor, alpha-induced protein 8-like protein 3 OS=Danio rerio GN=tnfaip8l3 PE=2 SV=1
	TNR10	Consensus127644	1294	1192	782	O00220	468	304	444	0.29	0.47	0.03	142	58.5	8e-08	--	TR10A_HUMAN Tumor necrosis factor receptor superfamily member 10A OS=Homo sapiens GN=TNFRSF10A PE=1 SV=2
		Consensus44074	2169	1913	777	O14763	440	78	432	0.27	0.43	0.03	391	125	1e-27	--	TR10B_HUMAN Tumor necrosis factor receptor superfamily member 10B OS=Homo sapiens GN=TNFRSF10B PE=1 SV=1
	TNR11	Consensus59956	252	6	245	O08712	401	87	166	0.51	0.63	0	80	96.7	3e-20	--	TR11B_MOUSE Tumor necrosis factor receptor superfamily member 11B OS=Mus musculus GN=Tnfrsf11b PE=2 SV=1
	TNR13	Consensus64684	1112	100	726	O14836	293	33	242	0.28	0.39	0.11	235	95.1	6e-19	--	TR13B_HUMAN Tumor necrosis factor receptor superfamily member 13B OS=Homo sapiens GN=TNFRSF13B PE=1 SV=1
	TSG	Consensus43744	926	895	134	P98065	276	1	255	0.72	0.85	0	255	404	1e-112	--	TSG6_RABIT Tumor necrosis factor-inducible gene 6 protein OS=Oryctolagus cuniculus GN=TNFAIP6 PE=2 SV=1
	TTRAP	Consensus167223	211	4	210	Q5XJA0	369	159	226	0.55	0.76	0	69	81.3	1e-15	--	TTRAP_DANRE TRAF and TNF receptor-associated protein homolog OS=Danio rerio GN=ttrapl PE=2 SV=2
		Consensus2902	363	363	1	Q5XJA0	369	222	341	0.69	0.82	0	122	176	2e-44	--	TTRAP_DANRE TRAF and TNF receptor-associated protein homolog OS=Danio rerio GN=ttrapl PE=2 SV=2
		Consensus35284	778	159	776	Q5XJA0	369	1	228	0.59	0.73	0.09	228	270	5e-72	--	TTRAP_DANRE TRAF and TNF receptor-associated protein homolog OS=Danio rerio GN=ttrapl PE=2 SV=2
		Consensus58891	327	13	327	Q5XJA0	369	38	168	0.36	0.51	0.21	133	70.1	3e-12	--	TTRAP_DANRE TRAF and TNF receptor-associated protein homolog OS=Danio rerio GN=ttrapl PE=2 SV=2
		Consensus69203	661	1	444	Q5XJA0	369	222	368	0.63	0.75	0	149	194	3e-49	--	TTRAP_DANRE TRAF and TNF receptor-associated protein homolog OS=Danio rerio GN=ttrapl PE=2 SV=2
Thrombopoietin
	TPOR	Consensus8606	1316	209	1216	P40238	635	23	427	0.22	0.36	0.17	406	95.9	5e-19	--	TPOR_HUMAN Thrombopoietin receptor OS=Homo sapiens GN=MPL PE=1 SV=1
VEGF
	VEGFA	Consensus10168	1457	923	282	P67965	216	1	216	0.57	0.72	0.04	225	250	1e-65	--	VEGFA_COTJA Vascular endothelial growth factor A OS=Coturnix coturnix japonica GN=VEGFA PE=2 SV=1
		Consensus129311	897	824	312	O73682	188	22	188	0.64	0.79	0	171	243	1e-63	--	VEGFA_DANRE Vascular endothelial growth factor A OS=Danio rerio GN=vegfa PE=2 SV=1
	VEGFC	Consensus4902	1175	308	1129	P49767	419	1	258	0.49	0.61	0.05	289	257	1e-67	--	VEGFC_HUMAN Vascular endothelial growth factor C OS=Homo sapiens GN=VEGFC PE=1 SV=1
		Consensus65728	843	69	479	P49767	419	278	415	0.6	0.74	0	138	202	2e-51	--	VEGFC_HUMAN Vascular endothelial growth factor C OS=Homo sapiens GN=VEGFC PE=1 SV=1
	VEGFD/FIGF	Consensus89185	116	6	113	O43915	354	37	72	0.55	0.86	0	36	50.1	3e-06	--	VEGFD_HUMAN Vascular endothelial growth factor D OS=Homo sapiens GN=FIGF PE=1 SV=1
VEGFR
	VEGFR1	Consensus26463	419	2	388	P17948	1338	1121	1269	0.4	0.51	0.13	149	106	3e-23	--	VGFR1_HUMAN Vascular endothelial growth factor receptor 1 OS=Homo sapiens GN=FLT1 PE=1 SV=2
		Consensus42645	1298	1295	24	P17948	1338	40	471	0.45	0.66	0.02	433	411	1e-114	--	VGFR1_HUMAN Vascular endothelial growth factor receptor 1 OS=Homo sapiens GN=FLT1 PE=1 SV=2
		Consensus168879	261	3	254	P35969	1333	850	933	0.79	0.86	0	84	137	2e-32	--	VGFR1_MOUSE Vascular endothelial growth factor receptor 1 OS=Mus musculus GN=Flt1 PE=1 SV=1
		Consensus55996	207	3	203	P53767	1336	748	813	0.65	0.79	0	67	87.8	1e-17	--	VGFR1_RAT Vascular endothelial growth factor receptor 1 OS=Rattus norvegicus GN=Flt1 PE=2 SV=1
	VEGFR2	Consensus83423	110	3	110	P52583	1348	996	1031	0.94	0.97	0	36	70.1	3e-12	--	VGFR2_COTJA Vascular endothelial growth factor receptor 2 OS=Coturnix coturnix japonica GN=KDR PE=1 SV=1
		Consensus31985	438	420	7	Q8AXB3	1302	32	161	0.45	0.63	0	138	119	5e-27	--	VGFR2_DANRE Vascular endothelial growth factor receptor 2 OS=Danio rerio GN=kdr PE=2 SV=1
		Consensus35620	863	1	852	Q8AXB3	1302	251	531	0.47	0.7	0.01	288	260	6e-69	--	VGFR2_DANRE Vascular endothelial growth factor receptor 2 OS=Danio rerio GN=kdr PE=2 SV=1
		Consensus63323	311	16	303	Q8AXB3	1302	148	244	0.47	0.67	0.01	97	94.7	1e-19	--	VGFR2_DANRE Vascular endothelial growth factor receptor 2 OS=Danio rerio GN=kdr PE=2 SV=1
		Consensus67040	2823	2812	506	Q8AXB3	1302	535	1302	0.78	0.85	0	774	1188	0	--	VGFR2_DANRE Vascular endothelial growth factor receptor 2 OS=Danio rerio GN=kdr PE=2 SV=1
	VEGFR3	Consensus169135	275	273	1	P79701	1379	1036	1126	0.92	0.97	0	91	180	2e-45	--	VGFR3_COTCO Vascular endothelial growth factor receptor 3 OS=Coturnix coturnix GN=FLT4 PE=2 SV=1
		Consensus17247	733	731	3	Q5MD89	1357	379	614	0.55	0.73	0	243	280	4e-75	--	VGFR3_DANRE Vascular endothelial growth factor receptor 3 OS=Danio rerio GN=flt4 PE=2 SV=1
		Consensus42334	1385	1382	324	Q5MD89	1357	1009	1354	0.78	0.85	0	353	573	1e-163	--	VGFR3_DANRE Vascular endothelial growth factor receptor 3 OS=Danio rerio GN=flt4 PE=2 SV=1
		Consensus58978	641	14	640	Q5MD89	1357	1	210	0.57	0.72	0	210	261	3e-69	--	VGFR3_DANRE Vascular endothelial growth factor receptor 3 OS=Danio rerio GN=flt4 PE=2 SV=1
		Consensus68831	596	592	11	Q5MD89	1357	199	397	0.5	0.66	0.02	199	205	2e-52	--	VGFR3_DANRE Vascular endothelial growth factor receptor 3 OS=Danio rerio GN=flt4 PE=2 SV=1
		Consensus70284	1208	14	1183	Q5MD89	1357	622	1011	0.77	0.85	0	390	614	1e-175	--	VGFR3_DANRE Vascular endothelial growth factor receptor 3 OS=Danio rerio GN=flt4 PE=2 SV=1
		Consensus71982	612	610	266	Q5MD89	1357	655	769	0.71	0.81	0	115	172	8e-68	--	VGFR3_DANRE Vascular endothelial growth factor receptor 3 OS=Danio rerio GN=flt4 PE=2 SV=1
		Consensus151542	126	3	125	P35917	1363	675	715	0.56	0.63	0	41	49.3	6e-06	--	VGFR3_MOUSE Vascular endothelial growth factor receptor 3 OS=Mus musculus GN=Flt4 PE=1 SV=1
Other Genes Involved in Inflammatory Response
ABCF
	ABCF1	Consensus18769	2253	2233	227	Q8NE71	845	188	842	0.79	0.88	0	674	1064	0	--	ABCF1_HUMAN ATP-binding cassette sub-family F member 1 OS=Homo sapiens GN=ABCF1 PE=1 SV=2
		Consensus65900	688	495	22	Q6P542	837	26	206	0.42	0.58	0.13	182	119	1e-26	--	ABCF1_MOUSE ATP-binding cassette sub-family F member 1 OS=Mus musculus GN=Abcf1 PE=1 SV=1
	ABCF2	Consensus3906	1405	83	1405	Q9UG63	623	1	449	0.84	0.9	0.01	449	753	0	--	ABCF2_HUMAN ATP-binding cassette sub-family F member 2 OS=Homo sapiens GN=ABCF2 PE=1 SV=2
		Consensus43786	981	3	536	Q99LE6	628	437	614	0.92	0.95	0	178	341	3e-93	--	ABCF2_MOUSE ATP-binding cassette sub-family F member 2 OS=Mus musculus GN=Abcf2 PE=2 SV=1
	ABCF3	Consensus34970	2380	58	1860	Q8K268	709	109	709	0.79	0.91	0	601	983	0	--	ABCF3_MOUSE ATP-binding cassette sub-family F member 3 OS=Mus musculus GN=Abcf3 PE=2 SV=1
		Consensus60529	277	12	275	Q66H39	709	1	89	0.57	0.76	0.01	89	102	7e-22	--	ABCF3_RAT ATP-binding cassette sub-family F member 3 OS=Rattus norvegicus GN=Abcf3 PE=2 SV=1
	ABCF4	Consensus4708	1306	49	1299	Q8T6B4	1142	77	517	0.21	0.37	0.09	463	74.3	1e-12	--	ABCF4_DICDI ABC transporter F family member 4 OS=Dictyostelium discoideum GN=abcF4 PE=3 SV=1
		Consensus1751	943	844	551	Q8T6B4	1142	430	540	0.33	0.62	0.11	111	68.2	7e-11	--	ABCF4_DICDI ABC transporter F family member 4 OS=Dictyostelium discoideum GN=abcF4 PE=3 SV=1
CAMP
	CAPM1	Consensus162074	160	158	6	A5WUN7	1558	241	291	0.82	0.96	0	51	97.8	1e-20	--	CAMP1_DANRE Calmodulin-regulated spectrin-associated protein 1 OS=Danio rerio GN=camsap1 PE=3 SV=1
		Consensus22819	468	1	468	A5WUN7	1558	1379	1537	0.91	0.94	0.01	159	291	1e-78	--	CAMP1_DANRE Calmodulin-regulated spectrin-associated protein 1 OS=Danio rerio GN=camsap1 PE=3 SV=1
		Consensus26172	309	308	3	A5WUN7	1558	900	1004	0.59	0.68	0.06	109	99.8	4e-21	--	CAMP1_DANRE Calmodulin-regulated spectrin-associated protein 1 OS=Danio rerio GN=camsap1 PE=3 SV=1
		Consensus56026	207	24	206	A5WUN7	1558	721	777	0.52	0.68	0	61	52.4	7e-07	--	CAMP1_DANRE Calmodulin-regulated spectrin-associated protein 1 OS=Danio rerio GN=camsap1 PE=3 SV=1
		Consensus62058	296	2	295	A5WUN7	1558	34	131	0.89	0.93	0	98	183	2e-46	--	CAMP1_DANRE Calmodulin-regulated spectrin-associated protein 1 OS=Danio rerio GN=camsap1 PE=3 SV=1
		Consensus68185	523	521	3	A5WUN7	1558	385	545	0.63	0.72	0.03	179	189	9e-48	--	CAMP1_DANRE Calmodulin-regulated spectrin-associated protein 1 OS=Danio rerio GN=camsap1 PE=3 SV=1
		Consensus71422	267	138	4	A5WUN7	1558	589	630	0.68	0.75	0	45	56.6	4e-08	--	CAMP1_DANRE Calmodulin-regulated spectrin-associated protein 1 OS=Danio rerio GN=camsap1 PE=3 SV=1
		Consensus104350	132	117	1	A5WUN7	1558	28	66	0.89	1	0	39	78.6	9e-15	--	CAMP1_DANRE Calmodulin-regulated spectrin-associated protein 1 OS=Danio rerio GN=camsap1 PE=3 SV=1
		Consensus114761	159	157	2	A5WUN7	1558	852	903	0.84	0.94	0	52	88.6	9e-18	--	CAMP1_DANRE Calmodulin-regulated spectrin-associated protein 1 OS=Danio rerio GN=camsap1 PE=3 SV=1
		Consensus34565	635	632	3	Q5T5Y3	1602	1194	1403	0.68	0.79	0.02	216	264	3e-70	--	CAMP1_HUMAN Calmodulin-regulated spectrin-associated protein 1 OS=Homo sapiens GN=CAMSAP1 PE=1 SV=2
		Consensus62090	286	286	14	A2AHC3	1581	1043	1133	0.45	0.59	0.01	92	69.7	4e-12	--	CAMP1_MOUSE Calmodulin-regulated spectrin-associated protein 1 OS=Mus musculus GN=Camsap1 PE=1 SV=1
		Consensus118833	178	176	3	A2AHC3	1581	187	244	0.82	0.89	0	58	102	4e-22	--	CAMP1_MOUSE Calmodulin-regulated spectrin-associated protein 1 OS=Mus musculus GN=Camsap1 PE=1 SV=1
		Consensus95246	122	120	1	Q6IRN6	1576	139	178	0.97	0.97	0	40	75.9	6e-14	--	CAMP1_XENLA Calmodulin-regulated spectrin-associated protein 1 OS=Xenopus laevis GN=camsap1 PE=2 SV=1
CARD
	CARD11	Consensus59468	952	223	342	Q9BXL7	1154	1048	1087	0.5	0.82	0	40	59.3	3e-08	--	CAR11_HUMAN Caspase recruitment domain-containing protein 11 OS=Homo sapiens GN=CARD11 PE=2 SV=3
		Consensus1588	3484	316	3483	Q8CIS0	1159	17	1053	0.58	0.72	0.02	1086	1155	0	--	CAR11_MOUSE Caspase recruitment domain-containing protein 11 OS=Mus musculus GN=Card11 PE=2 SV=2
		Consensus16403	213	3	203	Q8CIS0	1159	1093	1159	0.58	0.83	0	67	92	8e-19	--	CAR11_MOUSE Caspase recruitment domain-containing protein 11 OS=Mus musculus GN=Card11 PE=2 SV=2
	CARD9	Consensus4183	953	735	34	Q9EPY0	536	7	233	0.51	0.74	0	234	245	3e-64	--	CARD9_RAT Caspase recruitment domain-containing protein 9 OS=Rattus norvegicus GN=Card9 PE=2 SV=1
		Consensus25305	858	586	837	Q9EPY0	536	332	415	0.41	0.65	0	84	68.2	1e-13	--	CARD9_RAT Caspase recruitment domain-containing protein 9 OS=Rattus norvegicus GN=Card9 PE=2 SV=1
CEBP
	CEBPD	Consensus1651	857	233	832	P49716	269	5	170	0.47	0.54	0.02	206	142	2e-33	--	CEBPD_HUMAN CCAAT/enhancer-binding protein delta OS=Homo sapiens GN=CEBPD PE=1 SV=2
	CEBPE	Consensus40808	350	271	38	O77728	281	182	266	0.57	0.76	0.08	85	97.1	2e-20	--	CEBPE_SHEEP CCAAT/enhancer-binding protein epsilon OS=Ovis aries GN=CEBPE PE=2 SV=1
	CEBPG	Consensus35077	874	236	676	P26801	150	1	135	0.7	0.79	0.01	149	187	5e-47	--	CEBPG_RAT CCAAT/enhancer-binding protein gamma OS=Rattus norvegicus GN=Cebpg PE=2 SV=2
	CEBPZ	Consensus56418	211	1	210	P53569	1052	239	308	0.68	0.85	0	70	96.3	4e-20	--	CEBPZ_MOUSE CCAAT/enhancer-binding protein zeta OS=Mus musculus GN=Cebpz PE=2 SV=2
		Consensus66291	873	2	871	P53569	1052	351	640	0.68	0.85	0	290	416	1e-116	--	CEBPZ_MOUSE CCAAT/enhancer-binding protein zeta OS=Mus musculus GN=Cebpz PE=2 SV=2
		Consensus69598	750	109	750	P53569	1052	23	229	0.47	0.66	0.03	222	179	1e-44	--	CEBPZ_MOUSE CCAAT/enhancer-binding protein zeta OS=Mus musculus GN=Cebpz PE=2 SV=2
		Consensus169	1759	7	1290	Q03701	1054	622	1042	0.54	0.7	0.04	447	446	1e-124	--	CEBPZ_HUMAN CCAAT/enhancer-binding protein zeta OS=Homo sapiens GN=CEBPZ PE=1 SV=2
DMBT
	DMBT1	Consensus32688	491	491	300	Q4A3R3	1204	275	338	0.62	0.73	0	64	89.7	6e-18	--	DMBT1_PIG Deleted in malignant brain tumors 1 protein OS=Sus scrofa GN=DMBT1 PE=2 SV=1
		Consensus36062	1206	655	8	Q8CIZ5	1418	1082	1296	0.27	0.44	0.01	219	83.6	2e-15	--	DMBT1_RAT Deleted in malignant brain tumors 1 protein OS=Rattus norvegicus GN=Dmbt1 PE=1 SV=1
		Consensus37545	3875	2449	773	Q9UGM3	2413	562	1233	0.4	0.5	0.17	676	483	0	--	DMBT1_HUMAN Deleted in malignant brain tumors 1 protein OS=Homo sapiens GN=DMBT1 PE=1 SV=2
		Consensus42290	386	3	386	Q95218	1594	736	868	0.66	0.74	0.03	133	190	2e-48	--	DMBT1_RABIT Deleted in malignant brain tumors 1 protein OS=Oryctolagus cuniculus GN=Dmbt1 PE=1 SV=2
		Consensus57600	268	140	268	Q95218	1594	709	750	0.65	0.81	0	43	65.1	1e-10	--	DMBT1_RABIT Deleted in malignant brain tumors 1 protein OS=Oryctolagus cuniculus GN=Dmbt1 PE=1 SV=2
		Consensus72252	3670	1077	2822	Q9UGM3	2413	539	1233	0.39	0.5	0.16	699	486	0	--	DMBT1_HUMAN Deleted in malignant brain tumors 1 protein OS=Homo sapiens GN=DMBT1 PE=1 SV=2
PTAFR
		Consensus28495	2035	1912	860	P25105	342	4	326	0.44	0.6	0.01	356	306	4e-82	--	PTAFR_HUMAN Platelet-activating factor receptor OS=Homo sapiens GN=PTAFR PE=2 SV=1
Protein S100-A
	S100A1	Consensus116065	164	159	4	Q7LZT1	95	44	95	0.73	0.84	0	52	78.2	1e-14	--	S10A1_MISFO Protein S100-A1 OS=Misgurnus fossilis GN=s100a1 PE=1 SV=1
		Consensus125641	259	4	117	Q7LZT1	95	54	91	0.71	0.86	0	38	64.3	2e-10	--	S10A1_MISFO Protein S100-A1 OS=Misgurnus fossilis GN=s100a1 PE=1 SV=1
	S100AA	Consensus127855	260	2	154	P08207	97	46	96	0.49	0.72	0	51	55.8	6e-08	--	S10AA_MOUSE Protein S100-A10 OS=Mus musculus GN=S100a10 PE=2 SV=2
	S100AD	Consensus4527	737	568	314	P79342	98	8	92	0.37	0.58	0.04	89	53.9	9e-07	--	S10AD_BOVIN Protein S100-A13 OS=Bos taurus GN=S100A13 PE=3 SV=2
	S100AE	Consensus2707	2314	112	363	Q9HCY8	104	11	92	0.34	0.56	0.01	85	54.3	3e-06	--	S10AE_HUMAN Protein S100-A14 OS=Homo sapiens GN=S100A14 PE=1 SV=1
Serpin
		Consensus35312	1958	108	1322	P13731	405	1	405	0.71	0.86	0	405	611	1e-174	--	SERPH_CHICK Serpin H1 OS=Gallus gallus GN=SERPINH1 PE=1 SV=2
		Consensus44121	2141	1944	742	P13731	405	5	405	0.69	0.86	0	401	592	1e-168	--	SERPH_CHICK Serpin H1 OS=Gallus gallus GN=SERPINH1 PE=1 SV=2
		Consensus167343	213	14	148	P29457	417	373	417	0.51	0.71	0	45	53.5	3e-07	--	SERPH_RAT Serpin H1 OS=Rattus norvegicus GN=Serpinh1 PE=1 SV=1
		Consensus122839	211	207	4	P29457	417	273	340	0.5	0.63	0	68	62	9e-10	--	SERPH_RAT Serpin H1 OS=Rattus norvegicus GN=Serpinh1 PE=1 SV=1
UCRP/CRP
		Consensus71279	316	310	14	Q64339	161	28	119	0.39	0.57	0	99	57.8	2e-08	--	UCRP_MOUSE Ubiquitin cross-reactive protein OS=Mus musculus GN=Isg15 PE=1 SV=4
CYBB
		Consensus107593	137	8	136	Q61093	570	233	275	0.51	0.72	0	43	63.9	2e-10	--	CY24B_MOUSE Cytochrome b-245 heavy chain OS=Mus musculus GN=Cybb PE=2 SV=1
T-cell and B-cell Activation
CD2AP
		Consensus70234	1657	35	1399	Q9Y5K6	639	185	639	0.45	0.62	0.05	480	370	1e-101	--	CD2AP_HUMAN CD2-associated protein OS=Homo sapiens GN=CD2AP PE=1 SV=1
		Consensus4534	785	227	775	Q9JLQ0	637	2	175	0.6	0.81	0.01	185	235	2e-61	--	CD2AP_MOUSE CD2-associated protein OS=Mus musculus GN=Cd2ap PE=1 SV=2
		Consensus43245	899	106	897	Q9JLQ0	637	2	356	0.31	0.47	0.26	359	175	3e-43	--	CD2AP_MOUSE CD2-associated protein OS=Mus musculus GN=Cd2ap PE=1 SV=2
CD2B2
		Consensus6000	1295	367	1266	Q9CWK3	342	1	258	0.43	0.57	0.02	308	221	5e-57	--	CD2B2_MOUSE CD2 antigen cytoplasmic tail-binding protein 2 OS=Mus musculus GN=Cd2bp2 PE=1 SV=1
		Consensus60890	385	20	202	Q9CWK3	342	282	342	0.73	0.83	0	61	108	1e-23	--	CD2B2_MOUSE CD2 antigen cytoplasmic tail-binding protein 2 OS=Mus musculus GN=Cd2bp2 PE=1 SV=1
CD3E
		Consensus33849	882	870	655	Q98910	175	92	164	0.38	0.52	0.01	73	51.2	7e-06	--	CD3E_CHICK T-cell surface glycoprotein CD3 epsilon chain OS=Gallus gallus GN=CD3E PE=2 SV=1
CD3Z
		Consensus42913	888	111	527	P29329	166	11	166	0.37	0.54	0.1	156	87.4	9e-17	--	CD3Z_SHEEP T-cell surface glycoprotein CD3 zeta chain OS=Ovis aries GN=CD247 PE=2 SV=1
CD4
		Consensus2571	1538	1377	856	P46630	459	16	204	0.27	0.43	0.08	191	63.9	2e-09	--	CD4_RABIT T-cell surface glycoprotein CD4 OS=Oryctolagus cuniculus GN=CD4 PE=2 SV=1
CD5
		Consensus32235	1259	211	807	P06127	495	268	488	0.24	0.41	0.13	230	53.1	3e-06	--	CD5_HUMAN T-cell surface glycoprotein CD5 OS=Homo sapiens GN=CD5 PE=1 SV=1
CD6
		Consensus51781	1596	1185	7	Q61003	665	136	505	0.36	0.51	0	395	234	1e-60	--	CD6_MOUSE T-cell differentiation antigen CD6 OS=Mus musculus GN=Cd6 PE=2 SV=1
CD8
		Consensus4405	1315	134	724	Q9XSM7	209	6	206	0.24	0.42	0.04	206	52.8	4e-06	--	CD8B_SAISC T-cell surface glycoprotein CD8 beta chain OS=Saimiri sciureus GN=CD8B PE=2 SV=1
CD22
		Consensus64211	344	50	334	P20273	847	545	638	0.35	0.51	0.01	96	54.3	2e-07	--	CD22_HUMAN B-cell receptor CD22 OS=Homo sapiens GN=CD22 PE=1 SV=2
		Consensus70066	1444	1389	886	P20273	847	587	748	0.31	0.47	0.01	170	70.9	2e-11	--	CD22_HUMAN B-cell receptor CD22 OS=Homo sapiens GN=CD22 PE=1 SV=2
		Consensus28114	319	318	1	P35329	862	591	694	0.36	0.5	0	106	72.8	5e-13	--	CD22_MOUSE B-cell receptor CD22 OS=Mus musculus GN=Cd22 PE=1 SV=1
		Consensus70094	1847	515	1714	P35329	862	437	842	0.26	0.43	0.06	430	114	1e-24	--	CD22_MOUSE B-cell receptor CD22 OS=Mus musculus GN=Cd22 PE=1 SV=1
		Consensus127634	889	756	49	Q9N1E3	330	8	279	0.25	0.41	0.14	276	64.7	7e-10	--	CD22_PONPY B-cell receptor CD22 (Fragment) OS=Pongo pygmaeus GN=CD22 PE=2 SV=1
CD33
		Consensus169804	429	383	147	Q63994	403	86	166	0.41	0.54	0.08	86	48.9	8e-06	--	CD33_MOUSE Myeloid cell surface antigen CD33 OS=Mus musculus GN=Cd33 PE=2 SV=1
CD34
		Consensus36349	2339	280	1161	Q28270	389	86	389	0.25	0.43	0.07	319	60.5	4e-08	--	CD34_CANFA Hematopoietic progenitor cell antigen CD34 OS=Canis familiaris GN=CD34 PE=1 SV=1
CD40
		Consensus18783	501	107	415	Q28203	280	6	111	0.31	0.46	0.05	109	62	1e-09	--	TNR5_BOVIN Tumor necrosis factor receptor superfamily member 5 OS=Bos taurus GN=CD40 PE=2 SV=3
		Consensus4032	1521	1462	458	P27512	289	7	278	0.25	0.4	0.02	342	120	2e-26	--	TNR5_MOUSE Tumor necrosis factor receptor superfamily member 5 OS=Mus musculus GN=Cd40 PE=1 SV=3
		Consensus70223	1371	1080	472	P27512	289	24	221	0.33	0.51	0	203	132	5e-30	--	TNR5_MOUSE Tumor necrosis factor receptor superfamily member 5 OS=Mus musculus GN=Cd40 PE=1 SV=3
		Consensus128379	1034	1014	400	P27512	289	7	216	0.33	0.5	0.02	210	135	4e-31	--	TNR5_MOUSE Tumor necrosis factor receptor superfamily member 5 OS=Mus musculus GN=Cd40 PE=1 SV=3
CD276
		Consensus46911	1430	1	558	Q5ZPR3	534	345	530	0.57	0.74	0	187	205	5e-52	--	CD276_HUMAN CD276 antigen OS=Homo sapiens GN=CD276 PE=1 SV=1
		Consensus56900	498	233	18	Q5ZPR3	534	248	315	0.59	0.72	0	72	83.2	6e-16	--	CD276_HUMAN CD276 antigen OS=Homo sapiens GN=CD276 PE=1 SV=1
		Consensus1876	788	244	609	Q68EV1	308	94	214	0.3	0.5	0	123	66.2	2e-10	--	CD276_XENLA CD276 antigen homolog OS=Xenopus laevis GN=cd276 PE=2 SV=1
		Consensus8889	709	708	403	Q68EV1	308	12	114	0.25	0.5	0	103	52	3e-06	--	CD276_XENLA CD276 antigen homolog OS=Xenopus laevis GN=cd276 PE=2 SV=1
		Consensus69902	875	106	681	Q68EV1	308	36	228	0.25	0.43	0.04	202	71.6	5e-12	--	CD276_XENLA CD276 antigen homolog OS=Xenopus laevis GN=cd276 PE=2 SV=1
BCL & BCL relevant
	BCL2	Consensus56982	942	387	941	O02718	229	4	185	0.52	0.62	0.01	188	177	8e-44	--	BCL2_BOVIN Apoptosis regulator Bcl-2 OS=Bos taurus GN=BCL2 PE=2 SV=1
		Consensus20661	204	2	157	P49950	236	186	236	0.55	0.69	0	52	60.8	2e-09	--	BCL2_RAT Apoptosis regulator Bcl-2 OS=Rattus norvegicus GN=Bcl2 PE=2 SV=2
	BCL3	Consensus169853	516	118	513	Q9Z2F6	440	88	219	0.51	0.66	0	132	138	2e-32	--	BCL3_MOUSE B-cell lymphoma 3-encoded protein homolog OS=Mus musculus GN=Bcl3 PE=1 SV=1
		Consensus36504	1501	265	699	Q9Z2F6	440	286	421	0.35	0.48	0.07	156	81.6	8e-31	--	BCL3_MOUSE B-cell lymphoma 3-encoded protein homolog OS=Mus musculus GN=Bcl3 PE=1 SV=1
	BCL6	Consensus8221	2398	2347	239	P41182	706	1	706	0.6	0.72	0.02	718	829	0	--	BCL6_HUMAN B-cell lymphoma 6 protein OS=Homo sapiens GN=BCL6 PE=1 SV=1
		Consensus41895	2020	2019	118	P41183	707	24	707	0.47	0.59	0.08	696	569	1e-161	--	BCL6_MOUSE B-cell lymphoma 6 protein homolog OS=Mus musculus GN=Bcl6 PE=1 SV=1
		Consensus27493	1826	26	1402	Q8N143	480	66	480	0.42	0.53	0.05	485	337	2e-91	--	BCL6B_HUMAN B-cell CLL/lymphoma 6 member B protein OS=Homo sapiens GN=BCL6B PE=2 SV=1
		Consensus61974	284	151	282	O88282	474	5	50	0.71	0.78	0.04	46	60.1	3e-09	--	BCL6B_MOUSE B-cell CLL/lymphoma 6 member B protein OS=Mus musculus GN=Bcl6b PE=1 SV=1
	BCL7	Consensus17243	1649	1590	1006	Q5XFY4	201	1	200	0.7	0.81	0.02	201	274	1e-72	--	BCL7A_DANRE B-cell CLL/lymphoma 7 protein family member A OS=Danio rerio GN=bcl7a PE=2 SV=1
		Consensus3035	610	2	490	Q921K9	202	32	195	0.52	0.67	0.04	170	159	8e-39	--	BCL7B_MOUSE B-cell CLL/lymphoma 7 protein family member B OS=Mus musculus GN=Bcl7b PE=1 SV=1
		Consensus55458	244	136	2	Q921K9	202	1	45	0.95	0.97	0	45	87.4	2e-17	--	BCL7B_MOUSE B-cell CLL/lymphoma 7 protein family member B OS=Mus musculus GN=Bcl7b PE=1 SV=1
	BCL9	Consensus10737	1111	947	12	O00512	1426	1	273	0.43	0.53	0.05	330	201	6e-51	--	BCL9_HUMAN B-cell CLL/lymphoma 9 protein OS=Homo sapiens GN=BCL9 PE=1 SV=3
		Consensus63993	1310	1309	41	O00512	1426	923	1336	0.6	0.7	0.04	444	466	1e-130	--	BCL9_HUMAN B-cell CLL/lymphoma 9 protein OS=Homo sapiens GN=BCL9 PE=1 SV=3
		Consensus16411	171	5	163	Q9D219	1425	347	404	0.65	0.75	0.08	58	70.1	3e-12	--	BCL9_MOUSE B-cell CLL/lymphoma 9 protein OS=Mus musculus GN=Bcl9 PE=1 SV=3
		Consensus29508	359	2	358	Q9D219	1425	611	749	0.4	0.55	0.17	145	79.7	4e-15	--	BCL9_MOUSE B-cell CLL/lymphoma 9 protein OS=Mus musculus GN=Bcl9 PE=1 SV=3
		Consensus64692	345	13	345	Q9D219	1425	841	941	0.64	0.77	0	111	145	6e-35	--	BCL9_MOUSE B-cell CLL/lymphoma 9 protein OS=Mus musculus GN=Bcl9 PE=1 SV=3
		Consensus66634	434	434	21	Q9D219	1425	439	596	0.52	0.61	0.13	160	149	6e-36	--	BCL9_MOUSE B-cell CLL/lymphoma 9 protein OS=Mus musculus GN=Bcl9 PE=1 SV=3
		Consensus36360	4994	4871	309	Q67FY3	1530	1	1530	0.67	0.77	0.02	1556	2038	0	--	BCL9L_DANRE B-cell CLL/lymphoma 9-like protein OS=Danio rerio GN=bcl9l PE=2 SV=1
	BCL10	Consensus6433	1544	1282	572	Q9QYN5	233	5	231	0.46	0.63	0.04	247	192	3e-48	--	BCL10_RAT B-cell lymphoma/leukemia 10 OS=Rattus norvegicus GN=Bcl10 PE=2 SV=1
	BCL11	Consensus33447	523	522	229	Q9H165	835	738	835	0.92	0.97	0	98	205	1e-52	--	BC11A_HUMAN B-cell lymphoma/leukemia 11A OS=Homo sapiens GN=BCL11A PE=1 SV=2
		Consensus43432	2077	522	187	Q9H165	835	713	823	0.59	0.73	0	112	142	6e-33	--	BC11A_HUMAN B-cell lymphoma/leukemia 11A OS=Homo sapiens GN=BCL11A PE=1 SV=2
		Consensus60522	806	806	3	Q9H165	835	492	747	0.66	0.73	0.02	276	330	5e-90	--	BC11A_HUMAN B-cell lymphoma/leukemia 11A OS=Homo sapiens GN=BCL11A PE=1 SV=2
		Consensus132912	103	101	12	Q9QYE3	773	679	708	1	1	0	30	63.9	2e-10	--	BC11A_MOUSE B-cell lymphoma/leukemia 11A OS=Mus musculus GN=Bcl11a PE=1 SV=1
		Consensus13901	402	161	400	Q9QYE3	773	1	51	0.41	0.46	0	80	50.4	3e-06	--	BC11A_MOUSE B-cell lymphoma/leukemia 11A OS=Mus musculus GN=Bcl11a PE=1 SV=1
		Consensus33422	527	527	3	Q9QYE3	773	489	702	0.52	0.59	0.21	222	174	2e-43	--	BC11A_MOUSE B-cell lymphoma/leukemia 11A OS=Mus musculus GN=Bcl11a PE=1 SV=1
		Consensus45614	238	236	6	Q9QYE3	773	357	432	0.79	0.83	0	77	131	9e-31	--	BC11A_MOUSE B-cell lymphoma/leukemia 11A OS=Mus musculus GN=Bcl11a PE=1 SV=1
		Consensus62795	425	424	2	Q9QYE3	773	280	404	0.63	0.72	0.01	143	166	3e-41	--	BC11A_MOUSE B-cell lymphoma/leukemia 11A OS=Mus musculus GN=Bcl11a PE=1 SV=1
		Consensus86321	113	111	1	Q9QYE3	773	190	224	0.81	0.86	0	37	63.2	4e-10	--	BC11A_MOUSE B-cell lymphoma/leukemia 11A OS=Mus musculus GN=Bcl11a PE=1 SV=1
		Consensus119393	181	179	3	Q9QYE3	773	430	489	0.76	0.86	0.01	60	87	2e-17	--	BC11A_MOUSE B-cell lymphoma/leukemia 11A OS=Mus musculus GN=Bcl11a PE=1 SV=1
		Consensus120041	186	6	185	Q9QYE3	773	258	318	0.76	0.84	0.04	63	96.7	3e-20	--	BC11A_MOUSE B-cell lymphoma/leukemia 11A OS=Mus musculus GN=Bcl11a PE=1 SV=1
		Consensus123353	216	3	200	Q9QYE3	773	188	252	0.66	0.78	0	66	94.7	1e-19	--	BC11A_MOUSE B-cell lymphoma/leukemia 11A OS=Mus musculus GN=Bcl11a PE=1 SV=1
		Consensus86	948	1	948	Q9C0K0	894	426	750	0.51	0.61	0.08	344	273	1e-72	--	BC11B_HUMAN B-cell lymphoma/leukemia 11B OS=Homo sapiens GN=BCL11B PE=2 SV=1
		Consensus142	340	339	1	Q9C0K0	894	554	678	0.36	0.49	0.13	130	63.9	2e-10	--	BC11B_HUMAN B-cell lymphoma/leukemia 11B OS=Homo sapiens GN=BCL11B PE=2 SV=1
		Consensus8269	822	333	749	Q9C0K0	894	757	894	0.94	0.97	0	139	283	1e-111	--	BC11B_HUMAN B-cell lymphoma/leukemia 11B OS=Homo sapiens GN=BCL11B PE=2 SV=1
		Consensus8602	347	248	9	Q9C0K0	894	1	83	0.58	0.63	0.06	86	85.9	5e-17	--	BC11B_HUMAN B-cell lymphoma/leukemia 11B OS=Homo sapiens GN=BCL11B PE=2 SV=1
		Consensus29151	455	346	14	Q9C0K0	894	215	321	0.66	0.77	0	111	154	2e-37	--	BC11B_HUMAN B-cell lymphoma/leukemia 11B OS=Homo sapiens GN=BCL11B PE=2 SV=1
		Consensus66938	431	424	2	Q9C0K0	894	400	535	0.69	0.74	0.04	147	202	5e-52	--	BC11B_HUMAN B-cell lymphoma/leukemia 11B OS=Homo sapiens GN=BCL11B PE=2 SV=1
		Consensus27564	533	50	532	Q99PV8	884	100	319	0.46	0.56	0.27	221	180	3e-45	--	BC11B_MOUSE B-cell lymphoma/leukemia 11B OS=Mus musculus GN=Bcl11b PE=1 SV=1
		Consensus57048	436	436	98	Q99PV8	884	771	883	0.86	0.95	0	113	226	3e-59	--	BC11B_MOUSE B-cell lymphoma/leukemia 11B OS=Mus musculus GN=Bcl11b PE=1 SV=1
		Consensus76359	103	2	103	Q99PV8	884	374	405	0.76	0.82	0	34	56.2	5e-08	--	BC11B_MOUSE B-cell lymphoma/leukemia 11B OS=Mus musculus GN=Bcl11b PE=1 SV=1
		Consensus128046	250	3	245	Q99PV8	884	344	397	0.53	0.6	0	81	71.2	1e-12	--	BC11B_MOUSE B-cell lymphoma/leukemia 11B OS=Mus musculus GN=Bcl11b PE=1 SV=1
	BCLAF1	Consensus28257	2058	1157	1732	Q9NYF8	920	476	668	0.41	0.58	0.04	201	130	2e-51	--	BCLF1_HUMAN Bcl-2-associated transcription factor 1 OS=Homo sapiens GN=BCLAF1 PE=1 SV=2
	BCLX	Consensus1987	1330	191	868	O77737	233	1	233	0.49	0.66	0.03	234	219	3e-56	--	BCLX_PIG Apoptosis regulator Bcl-X OS=Sus scrofa GN=BCL2L1 PE=2 SV=1
		Consensus37396	1159	290	979	O77737	233	1	233	0.52	0.66	0.03	239	230	1e-59	--	BCLX_PIG Apoptosis regulator Bcl-X OS=Sus scrofa GN=BCL2L1 PE=2 SV=1
B-cell linker protein
		Consensus153747	130	7	129	Q9YGC1	552	423	461	0.58	0.78	0	41	52	9e-07	--	BLNK_CHICK B-cell linker protein OS=Gallus gallus GN=BLNK PE=1 SV=1
		Consensus39485	592	4	333	Q9QUN3	457	32	175	0.32	0.47	0.24	146	70.9	4e-12	--	BLNK_MOUSE B-cell linker protein OS=Mus musculus GN=Blnk PE=1 SV=1
		Consensus55036	268	268	86	Q4KM52	457	396	455	0.49	0.75	0	61	62.8	5e-10	--	BLNK_RAT B-cell linker protein OS=Rattus norvegicus GN=Blnk PE=2 SV=1
		Consensus59919	512	394	230	Q9YGC1	552	459	513	0.74	0.9	0	55	89.4	9e-18	--	BLNK_CHICK B-cell linker protein OS=Gallus gallus GN=BLNK PE=1 SV=1
		Consensus68484	552	94	552	Q9YGC1	552	366	520	0.43	0.54	0.05	162	111	2e-24	--	BLNK_CHICK B-cell linker protein OS=Gallus gallus GN=BLNK PE=1 SV=1
Immunoglobulin & relevant
	BIVM	Consensus23113	233	210	1	Q86UB2	503	139	208	0.54	0.67	0	70	81.6	1e-15	--	BIVM_HUMAN Basic immunoglobulin-like variable motif-containing protein OS=Homo sapiens GN=BIVM PE=2 SV=3
		Consensus25775	587	309	581	Q86UB2	503	1	90	0.42	0.58	0	91	81.3	3e-15	--	BIVM_HUMAN Basic immunoglobulin-like variable motif-containing protein OS=Homo sapiens GN=BIVM PE=2 SV=3
		Consensus67716	635	633	4	Q0V9T8	499	214	423	0.83	0.92	0	210	395	1e-109	--	BIVM_XENTR Basic immunoglobulin-like variable motif-containing protein OS=Xenopus tropicalis GN=bivm PE=2 SV=1
		Consensus75791	102	1	102	Q0V9T8	499	397	430	0.73	0.88	0	34	62.8	5e-10	--	BIVM_XENTR Basic immunoglobulin-like variable motif-containing protein OS=Xenopus tropicalis GN=bivm PE=2 SV=1
	CA032	Consensus167990	228	224	3	Q71H61	639	117	209	0.5	0.63	0.2	93	96.7	3e-20	--	CA032_HUMAN Transmembrane and immunoglobulin domain-containing protein C1orf32 OS=Homo sapiens GN=C1orf32 PE=2 SV=1
	FCER	Consensus18987	259	254	21	P20693	331	226	296	0.45	0.62	0.01	79	71.6	1e-12	--	FCER2_MOUSE Low affinity immunoglobulin epsilon Fc receptor OS=Mus musculus GN=Fcer2 PE=2 SV=1
		Consensus38563	792	183	533	P12319	257	28	141	0.28	0.5	0.03	121	52.4	3e-06	--	FCERA_HUMAN High affinity immunoglobulin epsilon receptor subunit alpha OS=Homo sapiens GN=FCER1A PE=1 SV=1
		Consensus684	283	270	58	Q8SPW1	86	16	83	0.54	0.69	0	71	77	3e-14	--	FCERG_MACFA High affinity immunoglobulin epsilon receptor subunit gamma OS=Macaca fascicularis GN=FCER1G PE=3 SV=1
		Consensus37821	876	787	281	P26151	404	32	195	0.26	0.46	0.01	171	60.8	9e-09	--	FCGR1_MOUSE High affinity immunoglobulin gamma Fc receptor I OS=Mus musculus GN=Fcgr1 PE=1 SV=1
	IGBP	Consensus5276	1303	1240	236	P78318	339	10	334	0.52	0.73	0	336	353	9e-97	--	IGBP1_HUMAN Immunoglobulin-binding protein 1 OS=Homo sapiens GN=IGBP1 PE=1 SV=1
	IGFN	Consensus105177	133	128	6	Q3KNY0	1267	1192	1232	0.51	0.7	0	41	52	9e-07	--	IGFN1_MOUSE Immunoglobulin-like and fibronectin type III domain-containing protein 1 OS=Mus musculus GN=Igfn1 PE=2 SV=2
	IGLL	Consensus3983	1226	687	1001	P15814	213	107	208	0.24	0.52	0.05	111	53.1	3e-06	--	IGLL1_HUMAN Immunoglobulin lambda-like polypeptide 1 OS=Homo sapiens GN=IGLL1 PE=1 SV=1
	IGS10	Consensus3338	213	213	85	Q6WRI0	2623	2290	2332	0.53	0.72	0	43	50.8	2e-06	--	IGS10_HUMAN Immunoglobulin superfamily member 10 OS=Homo sapiens GN=IGSF10 PE=1 SV=1
	IGS11	Consensus61537	341	2	340	Q5U2P2	428	3	120	0.34	0.59	0.05	120	65.9	6e-11	--	IGS11_RAT Immunoglobulin superfamily member 11 OS=Rattus norvegicus GN=Igsf11 PE=2 SV=1
	IGSF1	Consensus39521	338	4	336	Q925N6	1320	752	860	0.32	0.47	0.05	117	48.9	8e-06	--	IGSF1_RAT Immunoglobulin superfamily member 1 OS=Rattus norvegicus GN=Igsf1 PE=2 SV=1
	IGSF3	Consensus61625	3378	270	3011	O75054	1194	10	946	0.3	0.51	0.03	950	456	1e-127	--	IGSF3_HUMAN Immunoglobulin superfamily member 3 OS=Homo sapiens GN=IGSF3 PE=2 SV=3
		Consensus158231	143	142	20	Q6ZQA6	1194	1154	1194	0.78	0.95	0	41	80.1	3e-15	--	IGSF3_MOUSE Immunoglobulin superfamily member 3 OS=Mus musculus GN=Igsf3 PE=2 SV=2
	IGSF6	Consensus67606	523	291	4	Q9Z0K5	238	102	199	0.32	0.5	0.02	98	53.1	7e-07	--	IGSF6_RAT Immunoglobulin superfamily member 6 OS=Rattus norvegicus GN=Igsf6 PE=2 SV=1
	ISLR	Consensus34864	728	1	633	O14498	428	133	345	0.4	0.63	0.01	215	186	8e-47	--	ISLR_HUMAN Immunoglobulin superfamily containing leucine-rich repeat protein OS=Homo sapiens GN=ISLR PE=1 SV=1
		Consensus7905	1350	1348	1112	Q6UXK2	745	653	742	0.52	0.67	0.13	91	82.8	4e-15	--	ISLR2_HUMAN Immunoglobulin superfamily containing leucine-rich repeat protein 2 OS=Homo sapiens GN=ISLR2 PE=2 SV=1
		Consensus122223	204	203	3	Q6UXK2	745	613	676	0.55	0.7	0	67	76.3	4e-14	--	ISLR2_HUMAN Immunoglobulin superfamily containing leucine-rich repeat protein 2 OS=Homo sapiens GN=ISLR2 PE=2 SV=1
		Consensus135092	105	3	101	Q5RKR3	745	598	630	0.69	0.84	0	33	52.8	5e-07	--	ISLR2_MOUSE Immunoglobulin superfamily containing leucine-rich repeat protein 2 OS=Mus musculus GN=Islr2 PE=2 SV=1
		Consensus55219	214	212	3	Q5RKR3	745	55	124	0.62	0.81	0	70	93.2	3e-19	--	ISLR2_MOUSE Immunoglobulin superfamily containing leucine-rich repeat protein 2 OS=Mus musculus GN=Islr2 PE=2 SV=1
		Consensus115268	161	1	159	Q5RKR3	745	561	613	0.67	0.84	0	53	79.7	4e-15	--	ISLR2_MOUSE Immunoglobulin superfamily containing leucine-rich repeat protein 2 OS=Mus musculus GN=Islr2 PE=2 SV=1
	LIGO	Consensus33797	552	546	1	Q50L44	613	234	415	0.58	0.73	0	182	212	8e-55	--	LIGO1_CHICK Leucine-rich repeat and immunoglobulin-like domain-containing nogo receptor-interacting protein 1 OS=Gallus gallus GN=LINGO1 PE=2 SV=1
		Consensus56255	209	207	1	Q50L44	613	409	479	0.49	0.69	0.02	71	76.3	4e-14	--	LIGO1_CHICK Leucine-rich repeat and immunoglobulin-like domain-containing nogo receptor-interacting protein 1 OS=Gallus gallus GN=LINGO1 PE=2 SV=1
		Consensus74745	101	101	3	Q50L44	613	245	277	0.69	0.81	0	33	48.5	1e-05	--	LIGO1_CHICK Leucine-rich repeat and immunoglobulin-like domain-containing nogo receptor-interacting protein 1 OS=Gallus gallus GN=LINGO1 PE=2 SV=1
		Consensus107153	136	136	11	Q50L44	613	419	460	0.54	0.76	0	42	53.9	2e-07	--	LIGO1_CHICK Leucine-rich repeat and immunoglobulin-like domain-containing nogo receptor-interacting protein 1 OS=Gallus gallus GN=LINGO1 PE=2 SV=1
		Consensus167033	207	205	5	Q9D1T0	614	441	509	0.56	0.75	0.02	69	81.6	1e-15	--	LIGO1_MOUSE Leucine-rich repeat and immunoglobulin-like domain-containing nogo receptor-interacting protein 1 OS=Mus musculus GN=Lingo1 PE=1 SV=1
		Consensus160087	150	1	141	A4IIW9	606	545	591	0.55	0.65	0	47	59.3	6e-09	--	LIGO1_XENTR Leucine-rich repeat and immunoglobulin-like domain-containing nogo receptor-interacting protein 1 OS=Xenopus tropicalis GN=lingo1 PE=2 SV=1
		Consensus141984	114	5	112	Q3URE9	606	248	283	0.69	0.88	0	36	53.5	3e-07	--	LIGO2_MOUSE Leucine-rich repeat and immunoglobulin-like domain-containing nogo receptor-interacting protein 2 OS=Mus musculus GN=Lingo2 PE=2 SV=1
	LRIG	Consensus147614	121	119	3	Q96JA1	1093	828	864	0.76	0.87	0	39	63.9	2e-10	--	LRIG1_HUMAN Leucine-rich repeats and immunoglobulin-like domains protein 1 OS=Homo sapiens GN=LRIG1 PE=1 SV=2
		Consensus103490	130	2	130	Q96JA1	1093	364	406	0.9	1	0	43	81.3	1e-15	--	LRIG1_HUMAN Leucine-rich repeats and immunoglobulin-like domains protein 1 OS=Homo sapiens GN=LRIG1 PE=1 SV=2
		Consensus147629	121	2	121	O94898	1065	765	807	0.72	0.81	0.06	43	68.2	1e-11	--	LRIG2_HUMAN Leucine-rich repeats and immunoglobulin-like domains protein 2 OS=Homo sapiens GN=LRIG2 PE=1 SV=3
		Consensus160643	153	152	6	O94898	1065	659	707	0.81	0.91	0	49	86.3	4e-17	--	LRIG2_HUMAN Leucine-rich repeats and immunoglobulin-like domains protein 2 OS=Homo sapiens GN=LRIG2 PE=1 SV=3
		Consensus32057	441	402	1	O94898	1065	221	354	0.75	0.88	0	134	213	3e-55	--	LRIG2_HUMAN Leucine-rich repeats and immunoglobulin-like domains protein 2 OS=Homo sapiens GN=LRIG2 PE=1 SV=3
		Consensus61483	276	275	3	O94898	1065	326	416	0.65	0.81	0	91	122	7e-28	--	LRIG2_HUMAN Leucine-rich repeats and immunoglobulin-like domains protein 2 OS=Homo sapiens GN=LRIG2 PE=1 SV=3
		Consensus69635	761	1	660	O94898	1065	880	1055	0.34	0.44	0.03	229	108	2e-23	--	LRIG2_HUMAN Leucine-rich repeats and immunoglobulin-like domains protein 2 OS=Homo sapiens GN=LRIG2 PE=1 SV=3
		Consensus72726	100	98	3	O94898	1065	176	207	0.68	0.9	0	32	51.2	1e-06	--	LRIG2_HUMAN Leucine-rich repeats and immunoglobulin-like domains protein 2 OS=Homo sapiens GN=LRIG2 PE=1 SV=3
		Consensus130969	101	100	2	Q52KR2	1054	608	640	0.9	0.96	0	33	69.3	5e-12	--	LRIG2_MOUSE Leucine-rich repeats and immunoglobulin-like domains protein 2 OS=Mus musculus GN=Lrig2 PE=2 SV=1
		Consensus138951	110	2	109	Q52KR2	1054	705	740	0.88	0.94	0	36	71.2	1e-12	--	LRIG2_MOUSE Leucine-rich repeats and immunoglobulin-like domains protein 2 OS=Mus musculus GN=Lrig2 PE=2 SV=1
		Consensus25926	277	277	2	Q52KR2	1054	786	880	0.84	0.93	0.03	95	171	1e-42	--	LRIG2_MOUSE Leucine-rich repeats and immunoglobulin-like domains protein 2 OS=Mus musculus GN=Lrig2 PE=2 SV=1
		Consensus126391	286	286	2	Q52KR2	1054	576	670	0.87	0.96	0	95	185	5e-47	--	LRIG2_MOUSE Leucine-rich repeats and immunoglobulin-like domains protein 2 OS=Mus musculus GN=Lrig2 PE=2 SV=1
		Consensus100448	126	126	1	Q6P1C6	1117	693	734	0.95	0.97	0	42	88.2	1e-17	--	LRIG3_MOUSE Leucine-rich repeats and immunoglobulin-like domains protein 3 OS=Mus musculus GN=Lrig3 PE=2 SV=1
		Consensus103852	131	130	2	Q6P1C6	1117	392	434	0.67	0.76	0	43	58.2	1e-08	--	LRIG3_MOUSE Leucine-rich repeats and immunoglobulin-like domains protein 3 OS=Mus musculus GN=Lrig3 PE=2 SV=1
		Consensus104593	132	131	3	Q6P1C6	1117	817	859	0.93	0.97	0	43	92.4	6e-19	--	LRIG3_MOUSE Leucine-rich repeats and immunoglobulin-like domains protein 3 OS=Mus musculus GN=Lrig3 PE=2 SV=1
	LRIT	Consensus150852	125	2	124	Q9P2V4	623	116	156	0.56	0.75	0	41	53.9	2e-07	--	LRIT1_HUMAN Leucine-rich repeat, immunoglobulin-like domain and transmembrane domain-containing protein 1 OS=Homo sapiens GN=LRIT1 PE=1 SV=1
		Consensus169836	481	5	481	Q9JMH2	617	442	596	0.61	0.74	0	159	186	4e-47	--	LRIT1_RAT Leucine-rich repeat, immunoglobulin-like domain and transmembrane domain-containing protein 1 OS=Rattus norvegicus GN=Lrit1 PE=1 SV=1
		Consensus99098	125	1	123	Q9JMH2	617	432	472	0.68	0.87	0	41	61.6	1e-09	--	LRIT1_RAT Leucine-rich repeat, immunoglobulin-like domain and transmembrane domain-containing protein 1 OS=Rattus norvegicus GN=Lrit1 PE=1 SV=1
	PIGR	Consensus128525	607	607	38	O70570	771	36	229	0.28	0.45	0.04	199	60.1	8e-09	--	PIGR_MOUSE Polymeric immunoglobulin receptor OS=Mus musculus GN=Pigr PE=1 SV=1
		Consensus874	889	717	16	P15083	769	363	600	0.24	0.41	0.02	241	85.9	3e-16	--	PIGR_RAT Polymeric immunoglobulin receptor OS=Rattus norvegicus GN=Pigr PE=1 SV=1
	TIMD	Consensus29699	359	5	358	Q96H15	378	17	133	0.45	0.61	0	119	106	4e-23	--	TIMD4_HUMAN T-cell immunoglobulin and mucin domain-containing protein 4 OS=Homo sapiens GN=TIMD4 PE=2 SV=1
	VSIG	Consensus43857	1638	1185	613	Q29RR6	382	95	277	0.4	0.57	0	192	145	9e-44	--	VSIG1_BOVIN V-set and immunoglobulin domain-containing protein 1 OS=Bos taurus GN=VSIG1 PE=2 SV=1
TCR
	TCA	Consensus50935	784	773	441	P01849	138	7	138	0.36	0.53	0.15	132	64.3	7e-10	--	TCA_MOUSE T-cell receptor alpha chain C region OS=Mus musculus PE=1 SV=1
	TCB	Consensus63579	317	1	282	P11364	321	47	143	0.34	0.51	0.06	101	54.3	2e-07	--	TCB_FLV T-cell receptor beta chain T17T-22 OS=Feline leukemia virus GN=V-TCR PE=4 SV=1
		Consensus128232	1348	603	1112	P11364	321	130	310	0.34	0.5	0.08	186	96.7	3e-19	--	TCB_FLV T-cell receptor beta chain T17T-22 OS=Feline leukemia virus GN=V-TCR PE=4 SV=1
		Consensus1322	795	795	523	P01851	173	9	96	0.42	0.55	0.01	92	72	3e-12	--	TCB2_MOUSE T-cell receptor beta-2 chain C region OS=Mus musculus PE=1 SV=1
		Consensus169693	360	324	4	P04213	122	12	114	0.28	0.48	0.06	115	48.5	1e-05	--	TVB5_MOUSE T-cell receptor beta chain V region C5 (Fragment) OS=Mus musculus PE=1 SV=1
		Consensus66576	412	143	412	P04213	122	27	114	0.39	0.53	0.01	91	57.4	2e-08	--	TVB5_MOUSE T-cell receptor beta chain V region C5 (Fragment) OS=Mus musculus PE=1 SV=1
AICDA
		Consensus51472	274	236	54	Q9WVE0	198	1	61	0.7	0.88	0	61	102	8e-24	--	AICDA_MOUSE Activation-induced cytidine deaminase OS=Mus musculus GN=Aicda PE=2 SV=1
		Consensus70636	139	111	1	Q9WVE0	198	76	112	0.56	0.72	0	37	53.9	2e-07	--	AICDA_MOUSE Activation-induced cytidine deaminase OS=Mus musculus GN=Aicda PE=2 SV=1
		Consensus125147	246	243	16	Q75W64	198	122	198	0.62	0.79	0.01	77	102	4e-22	--	AICDA_CANFA Activation-induced cytidine deaminase OS=Canis familiaris GN=AICDA PE=2 SV=1
CBLB
		Consensus161562	158	158	3	Q8K4S7	938	313	364	0.98	0.98	0	52	115	7e-26	--	CBLB_RAT E3 ubiquitin-protein ligase CBL-B OS=Rattus norvegicus GN=Cblb PE=2 SV=1
		Consensus167971	228	3	212	Q8K4S7	938	366	435	0.95	1	0	70	156	3e-38	--	CBLB_RAT E3 ubiquitin-protein ligase CBL-B OS=Rattus norvegicus GN=Cblb PE=2 SV=1
		Consensus19706	295	1	294	Q6DFR2	982	41	138	0.91	0.96	0	98	187	1e-47	--	CBLB_XENTR E3 ubiquitin-protein ligase CBL-B OS=Xenopus tropicalis GN=cblb PE=2 SV=1
		Consensus26545	287	3	263	Q8K4S7	938	244	330	0.9	0.93	0	87	169	3e-42	--	CBLB_RAT E3 ubiquitin-protein ligase CBL-B OS=Rattus norvegicus GN=Cblb PE=2 SV=1
		Consensus43808	1083	1014	34	Q3TTA7	982	648	982	0.41	0.54	0.07	355	212	3e-54	--	CBLB_MOUSE E3 ubiquitin-protein ligase CBL-B OS=Mus musculus GN=Cblb PE=1 SV=2
		Consensus64353	373	120	1	Q8K4S7	938	1	40	0.82	0.9	0	40	70.1	3e-12	--	CBLB_RAT E3 ubiquitin-protein ligase CBL-B OS=Rattus norvegicus GN=Cblb PE=2 SV=1
		Consensus116847	168	2	166	Q13191	982	513	566	0.83	0.85	0	55	98.6	8e-21	--	CBLB_HUMAN E3 ubiquitin-protein ligase CBL-B OS=Homo sapiens GN=CBLB PE=1 SV=2
DOCK2
		Consensus3132	395	393	1	Q92608	1830	1366	1496	0.77	0.85	0	131	219	4e-57	--	DOCK2_HUMAN Dedicator of cytokinesis protein 2 OS=Homo sapiens GN=DOCK2 PE=1 SV=2
		Consensus56252	254	2	253	Q92608	1830	1280	1363	0.85	0.94	0	84	154	2e-37	--	DOCK2_HUMAN Dedicator of cytokinesis protein 2 OS=Homo sapiens GN=DOCK2 PE=1 SV=2
		Consensus4848	3934	98	3934	Q8C3J5	1828	1	1276	0.75	0.86	0	1283	1951	0	--	DOCK2_MOUSE Dedicator of cytokinesis protein 2 OS=Mus musculus GN=Dock2 PE=1 SV=2
		Consensus39145	487	487	41	Q8C3J5	1828	1523	1675	0.69	0.84	0.03	154	218	9e-57	--	DOCK2_MOUSE Dedicator of cytokinesis protein 2 OS=Mus musculus GN=Dock2 PE=1 SV=2
DRAM
		Consensus65112	976	158	865	Q9DC58	238	1	236	0.48	0.64	0	236	236	1e-61	--	DRAM_MOUSE Damage-regulated autophagy modulator OS=Mus musculus GN=Dram PE=2 SV=2
Glomulin
		Consensus164	2310	2222	759	Q92990	594	1	481	0.46	0.64	0.01	493	414	1e-115	--	GLMN_HUMAN Glomulin OS=Homo sapiens GN=GLMN PE=1 SV=2
		Consensus114911	159	3	155	Q8BZM1	596	473	523	0.45	0.72	0	51	49.7	4e-06	--	GLMN_MOUSE Glomulin OS=Mus musculus GN=Glmn PE=2 SV=1
HDAC
	HDAC1	Consensus641	2427	79	1521	O42227	480	1	479	0.9	0.95	0	482	913	0	--	HDA1B_XENLA Probable histone deacetylase 1-B OS=Xenopus laevis GN=hdac1-B PE=1 SV=1
		Consensus39109	307	224	3	O42227	480	1	73	0.95	0.97	0	74	154	1e-37	--	HDA1B_XENLA Probable histone deacetylase 1-B OS=Xenopus laevis GN=hdac1-B PE=1 SV=1
		Consensus128835	285	283	2	P56517	480	357	450	0.85	0.92	0	94	166	3e-41	--	HDAC1_CHICK Histone deacetylase 1 OS=Gallus gallus GN=HDAC1 PE=2 SV=1
		Consensus13411	518	518	3	Q4QQW4	482	117	288	0.95	0.99	0	172	347	2e-95	--	HDAC1_RAT Histone deacetylase 1 OS=Rattus norvegicus GN=Hdac1 PE=2 SV=1
		Consensus114171	156	1	156	P56518	576	91	142	0.96	0.98	0	52	110	3e-24	--	HDAC1_STRPU Histone deacetylase 1 OS=Strongylocentrotus purpuratus GN=HDAC1 PE=2 SV=1
	HDAC2	Consensus71483	406	1	354	Q92769	488	364	481	0.73	0.91	0	118	187	2e-47	--	HDAC2_HUMAN Histone deacetylase 2 OS=Homo sapiens GN=HDAC2 PE=1 SV=2
		Consensus42901	940	872	9	P70288	488	1	287	0.93	0.97	0	288	575	1e-163	--	HDAC2_MOUSE Histone deacetylase 2 OS=Mus musculus GN=Hdac2 PE=1 SV=1
	HDAC3	Consensus38542	1874	533	1408	Q803C3	428	137	428	0.95	0.98	0	292	589	0	--	HDAC3_DANRE Histone deacetylase 3 OS=Danio rerio GN=hdac3 PE=2 SV=1
	HDAC4	Consensus14380	1739	1	354	P83038	1080	964	1080	0.67	0.83	0	118	161	1e-38	--	HDAC4_CHICK Histone deacetylase 4 OS=Gallus gallus GN=HDAC4 PE=2 SV=1
		Consensus110661	145	1	144	P83038	1080	250	298	0.83	0.89	0.02	49	80.9	2e-15	--	HDAC4_CHICK Histone deacetylase 4 OS=Gallus gallus GN=HDAC4 PE=2 SV=1
		Consensus96072	122	120	1	P56524	1084	207	247	0.85	0.95	0.02	41	73.9	2e-13	--	HDAC4_HUMAN Histone deacetylase 4 OS=Homo sapiens GN=HDAC4 PE=1 SV=2
		Consensus119831	184	18	179	P56524	1084	367	422	0.51	0.58	0.1	60	50.1	3e-06	--	HDAC4_HUMAN Histone deacetylase 4 OS=Homo sapiens GN=HDAC4 PE=1 SV=2
		Consensus132331	102	1	102	Q6NZM9	1076	945	978	0.94	0.97	0	34	67.4	2e-11	--	HDAC4_MOUSE Histone deacetylase 4 OS=Mus musculus GN=Hdac4 PE=1 SV=1
		Consensus151322	126	3	122	Q99P99	1077	299	340	0.57	0.71	0.04	42	49.7	4e-06	--	HDAC4_RAT Histone deacetylase 4 OS=Rattus norvegicus GN=Hdac4 PE=1 SV=2
		Consensus21083	416	416	66	Q99P99	1077	961	1074	0.49	0.72	0	117	112	4e-25	--	HDAC4_RAT Histone deacetylase 4 OS=Rattus norvegicus GN=Hdac4 PE=1 SV=2
		Consensus48293	268	267	1	Q99P99	1077	784	872	0.95	1	0	89	187	1e-47	--	HDAC4_RAT Histone deacetylase 4 OS=Rattus norvegicus GN=Hdac4 PE=1 SV=2
		Consensus60106	254	3	248	Q99P99	1077	487	579	0.54	0.66	0.13	95	90.5	2e-18	--	HDAC4_RAT Histone deacetylase 4 OS=Rattus norvegicus GN=Hdac4 PE=1 SV=2
		Consensus81742	108	106	2	Q99P99	1077	123	157	0.82	0.85	0	35	59.7	4e-09	--	HDAC4_RAT Histone deacetylase 4 OS=Rattus norvegicus GN=Hdac4 PE=1 SV=2
		Consensus87742	114	3	113	Q99P99	1077	104	140	0.72	0.86	0	37	61.2	1e-09	--	HDAC4_RAT Histone deacetylase 4 OS=Rattus norvegicus GN=Hdac4 PE=1 SV=2
		Consensus95435	122	122	6	Q99P99	1077	632	670	0.82	0.87	0	39	72.4	6e-13	--	HDAC4_RAT Histone deacetylase 4 OS=Rattus norvegicus GN=Hdac4 PE=1 SV=2
		Consensus105824	134	134	33	Q99P99	1077	872	905	0.88	0.97	0	34	69.3	5e-12	--	HDAC4_RAT Histone deacetylase 4 OS=Rattus norvegicus GN=Hdac4 PE=1 SV=2
		Consensus127002	328	320	3	Q99P99	1077	728	833	0.9	0.96	0	106	198	8e-51	--	HDAC4_RAT Histone deacetylase 4 OS=Rattus norvegicus GN=Hdac4 PE=1 SV=2
	HDAC5	Consensus61965	461	461	3	Q9UQL6	1122	556	716	0.42	0.55	0.07	165	120	2e-27	--	HDAC5_HUMAN Histone deacetylase 5 OS=Homo sapiens GN=HDAC5 PE=1 SV=1
		Consensus87569	114	2	112	Q9UQL6	1122	313	350	0.73	0.81	0.02	38	53.9	2e-07	--	HDAC5_HUMAN Histone deacetylase 5 OS=Homo sapiens GN=HDAC5 PE=1 SV=1
		Consensus154055	131	2	130	Q9Z2V6	1113	711	753	0.88	0.97	0	43	83.2	4e-16	--	HDAC5_MOUSE Histone deacetylase 5 OS=Mus musculus GN=Hdac5 PE=1 SV=2
	HDAC6	Consensus69835	1871	1861	5	Q9UBN7	1215	71	696	0.53	0.67	0.01	627	673	0	--	HDAC6_HUMAN Histone deacetylase 6 OS=Homo sapiens GN=HDAC6 PE=1 SV=2
		Consensus65233	1850	3	1196	Q9Z2V5	1149	710	1146	0.44	0.57	0.09	439	335	4e-91	--	HDAC6_MOUSE Histone deacetylase 6 OS=Mus musculus GN=Hdac6 PE=1 SV=2
	HDAC7	Consensus129456	3034	3033	706	Q8WUI4	952	187	947	0.57	0.69	0.02	793	818	0	--	HDAC7_HUMAN Histone deacetylase 7 OS=Homo sapiens GN=HDAC7 PE=1 SV=2
		Consensus8504	3543	2365	968	Q8WUI4	952	476	947	0.7	0.81	0.01	472	669	0	--	HDAC7_HUMAN Histone deacetylase 7 OS=Homo sapiens GN=HDAC7 PE=1 SV=2
		Consensus22129	1438	1418	3	Q8WUI4	952	389	841	0.62	0.73	0	472	572	1e-162	--	HDAC7_HUMAN Histone deacetylase 7 OS=Homo sapiens GN=HDAC7 PE=1 SV=2
		Consensus42136	1197	272	1189	Q8WUI4	952	1	336	0.38	0.52	0.12	348	149	3e-35	--	HDAC7_HUMAN Histone deacetylase 7 OS=Homo sapiens GN=HDAC7 PE=1 SV=2
		Consensus67647	474	363	7	Q99P96	238	8	123	0.47	0.63	0.04	125	82.8	7e-16	--	HDAC7_RAT Histone deacetylase 7 (Fragment) OS=Rattus norvegicus GN=Hdac7 PE=2 SV=1
	HDAC8	Consensus41918	1261	146	1225	Q9BY41	377	18	377	0.75	0.89	0	360	606	1e-173	--	HDAC8_HUMAN Histone deacetylase 8 OS=Homo sapiens GN=HDAC8 PE=1 SV=2
	HDAC9	Consensus20358	200	95	196	Q6PBI4	582	1	34	0.82	0.91	0	34	62	9e-10	--	HDA9B_DANRE Histone deacetylase 9-B OS=Danio rerio GN=hdac9b PE=2 SV=1
		Consensus32942	781	780	19	Q6PBI4	582	155	413	0.7	0.81	0.02	260	359	1e-98	--	HDA9B_DANRE Histone deacetylase 9-B OS=Danio rerio GN=hdac9b PE=2 SV=1
		Consensus63885	618	9	512	Q6PBI4	582	425	582	0.67	0.81	0	168	213	5e-55	--	HDA9B_DANRE Histone deacetylase 9-B OS=Danio rerio GN=hdac9b PE=2 SV=1
	HDAC10	Consensus66334	403	242	403	Q969S8	669	1	54	0.51	0.68	0	54	61.2	1e-09	--	HDA10_HUMAN Histone deacetylase 10 OS=Homo sapiens GN=HDAC10 PE=1 SV=1
		Consensus43172	1441	1	1140	Q6P3E7	666	288	664	0.32	0.48	0.04	397	167	2e-40	--	HDA10_MOUSE Histone deacetylase 10 OS=Mus musculus GN=Hdac10 PE=2 SV=1
		Consensus35234	751	751	2	Q569C4	588	30	279	0.66	0.82	0	250	356	6e-98	--	HDA10_RAT Histone deacetylase 10 OS=Rattus norvegicus GN=Hdac10 PE=2 SV=1
	HDAC11	Consensus62507	294	293	3	Q9GKU5	347	208	304	0.75	0.84	0	97	149	5e-36	--	HDA11_MACFA Histone deacetylase 11 OS=Macaca fascicularis GN=HDAC11 PE=2 SV=2
		Consensus65078	356	86	355	Q91WA3	347	4	93	0.73	0.85	0	90	142	7e-34	--	HDA11_MOUSE Histone deacetylase 11 OS=Mus musculus GN=Hdac11 PE=2 SV=1
		Consensus82975	110	2	109	Q91WA3	347	136	171	1	1	0	36	81.3	1e-15	--	HDA11_MOUSE Histone deacetylase 11 OS=Mus musculus GN=Hdac11 PE=2 SV=1
		Consensus121746	200	195	91	Q91WA3	347	294	328	0.85	0.91	0	35	62	9e-10	--	HDA11_MOUSE Histone deacetylase 11 OS=Mus musculus GN=Hdac11 PE=2 SV=1
HLA
		Consensus169473	310	71	310	P20036	260	118	197	0.42	0.57	0	80	73.2	4e-13	--	HA2Q_HUMAN HLA class II histocompatibility antigen, DP alpha chain OS=Homo sapiens GN=HLA-DPA1 PE=2 SV=1
JAG
	JAG1	Consensus169812	441	1	441	P78504	1218	529	675	0.65	0.81	0	147	245	5e-65	--	JAG1_HUMAN Protein jagged-1 OS=Homo sapiens GN=JAG1 PE=1 SV=3
		Consensus6335	487	476	3	P78504	1218	1091	1196	0.36	0.49	0	158	80.5	4e-15	--	JAG1_HUMAN Protein jagged-1 OS=Homo sapiens GN=JAG1 PE=1 SV=3
		Consensus128941	306	162	31	P78504	1218	1174	1218	0.64	0.82	0.02	45	61.2	2e-12	--	JAG1_HUMAN Protein jagged-1 OS=Homo sapiens GN=JAG1 PE=1 SV=3
		Consensus133782	104	104	3	Q63722	1219	794	827	1	1	0	34	83.6	3e-16	--	JAG1_RAT Protein jagged-1 OS=Rattus norvegicus GN=Jag1 PE=2 SV=2
		Consensus163406	169	168	1	Q63722	1219	162	217	0.58	0.73	0	56	82.4	6e-16	--	JAG1_RAT Protein jagged-1 OS=Rattus norvegicus GN=Jag1 PE=2 SV=2
		Consensus57957	228	3	227	Q63722	1219	353	427	0.73	0.9	0	75	147	2e-35	--	JAG1_RAT Protein jagged-1 OS=Rattus norvegicus GN=Jag1 PE=2 SV=2
		Consensus65302	381	379	2	Q63722	1219	672	797	0.87	0.92	0	126	271	7e-73	--	JAG1_RAT Protein jagged-1 OS=Rattus norvegicus GN=Jag1 PE=2 SV=2
		Consensus73152	100	100	5	Q63722	1219	746	777	0.71	0.84	0	32	62.8	5e-10	--	JAG1_RAT Protein jagged-1 OS=Rattus norvegicus GN=Jag1 PE=2 SV=2
		Consensus106499	135	132	1	Q63722	1219	381	424	0.86	0.9	0	44	95.5	7e-20	--	JAG1_RAT Protein jagged-1 OS=Rattus norvegicus GN=Jag1 PE=2 SV=2
		Consensus122009	202	200	3	Q63722	1219	72	131	0.56	0.69	0	66	83.6	3e-16	--	JAG1_RAT Protein jagged-1 OS=Rattus norvegicus GN=Jag1 PE=2 SV=2
		Consensus147728	121	119	3	Q90Y57	1242	626	664	0.82	0.97	0	39	86.3	4e-17	--	JAG1A_DANRE Protein jagged-1a OS=Danio rerio GN=jag1a PE=2 SV=1
		Consensus166035	193	1	186	Q90Y57	1242	852	913	0.62	0.82	0	62	104	1e-22	--	JAG1A_DANRE Protein jagged-1a OS=Danio rerio GN=jag1a PE=2 SV=1
		Consensus23871	358	358	2	Q90Y57	1242	952	1072	0.63	0.79	0.01	121	148	7e-36	--	JAG1A_DANRE Protein jagged-1a OS=Danio rerio GN=jag1a PE=2 SV=1
		Consensus115579	162	4	147	Q90Y57	1242	478	525	0.6	0.7	0	48	70.9	2e-12	--	JAG1A_DANRE Protein jagged-1a OS=Danio rerio GN=jag1a PE=2 SV=1
		Consensus147561	121	2	118	Q90Y54	1213	508	546	0.82	0.87	0	39	79.7	4e-15	--	JAG1B_DANRE Protein jagged-1b OS=Danio rerio GN=jag1b PE=2 SV=1
		Consensus159704	149	125	3	Q90Y54	1213	1	46	0.6	0.67	0.1	46	49.7	4e-06	--	JAG1B_DANRE Protein jagged-1b OS=Danio rerio GN=jag1b PE=2 SV=1
		Consensus160534	152	3	119	Q90Y54	1213	69	107	0.61	0.79	0	39	57.4	2e-08	--	JAG1B_DANRE Protein jagged-1b OS=Danio rerio GN=jag1b PE=2 SV=1
		Consensus164692	179	3	179	Q90Y54	1213	426	484	0.83	0.91	0	59	125	5e-29	--	JAG1B_DANRE Protein jagged-1b OS=Danio rerio GN=jag1b PE=2 SV=1
		Consensus165388	185	184	2	Q90Y54	1213	273	333	0.9	0.93	0	61	140	2e-33	--	JAG1B_DANRE Protein jagged-1b OS=Danio rerio GN=jag1b PE=2 SV=1
		Consensus167956	227	226	2	Q90Y54	1213	124	198	0.82	0.88	0	75	137	1e-32	--	JAG1B_DANRE Protein jagged-1b OS=Danio rerio GN=jag1b PE=2 SV=1
		Consensus12891	340	3	338	Q90Y54	1213	543	654	0.89	0.94	0	112	235	6e-62	--	JAG1B_DANRE Protein jagged-1b OS=Danio rerio GN=jag1b PE=2 SV=1
		Consensus47861	179	1	177	Q90Y54	1213	820	878	0.77	0.83	0	59	113	3e-25	--	JAG1B_DANRE Protein jagged-1b OS=Danio rerio GN=jag1b PE=2 SV=1
		Consensus64880	2575	2560	1130	Q90Y54	1213	108	590	0.53	0.68	0.01	484	634	0	--	JAG1B_DANRE Protein jagged-1b OS=Danio rerio GN=jag1b PE=2 SV=1
		Consensus67063	446	440	6	Q90Y54	1213	903	1046	0.68	0.82	0	145	214	1e-55	--	JAG1B_DANRE Protein jagged-1b OS=Danio rerio GN=jag1b PE=2 SV=1
		Consensus69681	778	776	264	Q90Y54	1213	1048	1213	0.67	0.77	0.01	174	231	3e-60	--	JAG1B_DANRE Protein jagged-1b OS=Danio rerio GN=jag1b PE=2 SV=1
		Consensus115218	161	1	159	Q90Y54	1213	684	736	0.84	0.9	0	53	116	4e-26	--	JAG1B_DANRE Protein jagged-1b OS=Danio rerio GN=jag1b PE=2 SV=1
	JAG2	Consensus167317	213	6	212	Q9QYE5	1247	961	1029	0.57	0.73	0	69	84.7	1e-16	--	JAG2_MOUSE Protein jagged-2 OS=Mus musculus GN=Jag2 PE=2 SV=1
		Consensus54983	197	188	39	Q9QYE5	1247	1085	1133	0.66	0.82	0	50	76.3	4e-14	--	JAG2_MOUSE Protein jagged-2 OS=Mus musculus GN=Jag2 PE=2 SV=1
		Consensus97371	123	2	118	Q9QYE5	1247	691	729	0.79	0.84	0	39	78.6	9e-15	--	JAG2_MOUSE Protein jagged-2 OS=Mus musculus GN=Jag2 PE=2 SV=1
		Consensus115800	163	161	9	Q9QYE5	1247	1083	1133	0.66	0.78	0	51	80.5	2e-15	--	JAG2_MOUSE Protein jagged-2 OS=Mus musculus GN=Jag2 PE=2 SV=1
		Consensus133736	104	92	3	P97607	1202	80	109	0.76	0.9	0	30	58.9	7e-09	--	JAG2_RAT Protein jagged-2 (Fragment) OS=Rattus norvegicus GN=Jag2 PE=2 SV=1
		Consensus157265	139	95	6	P97607	1202	78	107	0.7	0.86	0	30	53.5	3e-07	--	JAG2_RAT Protein jagged-2 (Fragment) OS=Rattus norvegicus GN=Jag2 PE=2 SV=1
		Consensus158868	145	1	144	P97607	1202	384	431	0.7	0.83	0	48	89	6e-18	--	JAG2_RAT Protein jagged-2 (Fragment) OS=Rattus norvegicus GN=Jag2 PE=2 SV=1
		Consensus168153	233	233	6	P97607	1202	663	738	0.72	0.81	0	76	138	7e-33	--	JAG2_RAT Protein jagged-2 (Fragment) OS=Rattus norvegicus GN=Jag2 PE=2 SV=1
		Consensus101929	128	1	123	P97607	1202	155	195	0.6	0.75	0	41	68.9	7e-12	--	JAG2_RAT Protein jagged-2 (Fragment) OS=Rattus norvegicus GN=Jag2 PE=2 SV=1
Kinesin-like protein KIF
	KIF13A	Consensus163226	167	5	166	Q9H1H9	1805	980	1033	0.74	0.88	0	54	91.3	1e-18	--	KI13A_HUMAN Kinesin-like protein KIF13A OS=Homo sapiens GN=KIF13A PE=1 SV=2
		Consensus163974	173	3	173	Q9H1H9	1805	1208	1264	0.82	0.91	0	57	103	3e-22	--	KI13A_HUMAN Kinesin-like protein KIF13A OS=Homo sapiens GN=KIF13A PE=1 SV=2
		Consensus90510	117	3	110	Q9H1H9	1805	803	838	0.88	1	0	36	68.6	9e-12	--	KI13A_HUMAN Kinesin-like protein KIF13A OS=Homo sapiens GN=KIF13A PE=1 SV=2
		Consensus121193	195	194	3	Q9H1H9	1805	1233	1296	0.87	0.93	0	64	114	1e-25	--	KI13A_HUMAN Kinesin-like protein KIF13A OS=Homo sapiens GN=KIF13A PE=1 SV=2
		Consensus151102	126	126	1	Q9EQW7	1749	698	739	0.95	0.97	0	42	80.9	2e-15	--	KI13A_MOUSE Kinesin-like protein KIF13A OS=Mus musculus GN=Kif13a PE=1 SV=1
		Consensus161503	157	156	1	Q9EQW7	1749	222	273	0.82	0.9	0	52	86.7	3e-17	--	KI13A_MOUSE Kinesin-like protein KIF13A OS=Mus musculus GN=Kif13a PE=1 SV=1
		Consensus77293	104	19	102	Q9EQW7	1749	1027	1054	0.82	0.96	0	28	49.7	4e-06	--	KI13A_MOUSE Kinesin-like protein KIF13A OS=Mus musculus GN=Kif13a PE=1 SV=1
		Consensus98765	125	123	1	Q9EQW7	1749	574	614	0.87	0.95	0	41	75.9	6e-14	--	KI13A_MOUSE Kinesin-like protein KIF13A OS=Mus musculus GN=Kif13a PE=1 SV=1
		Consensus108132	138	26	136	Q9EQW7	1749	1	37	0.91	0.97	0	37	70.9	2e-12	--	KI13A_MOUSE Kinesin-like protein KIF13A OS=Mus musculus GN=Kif13a PE=1 SV=1
	KIF13B	Consensus152121	127	3	125	Q9NQT8	1826	391	431	0.9	0.95	0	41	75.9	6e-14	--	KI13B_HUMAN Kinesin-like protein KIF13B OS=Homo sapiens GN=KIF13B PE=1 SV=1
		Consensus153583	130	130	2	Q9NQT8	1826	495	537	0.67	0.83	0	43	66.2	5e-11	--	KI13B_HUMAN Kinesin-like protein KIF13B OS=Homo sapiens GN=KIF13B PE=1 SV=1
		Consensus165623	188	175	14	Q9NQT8	1826	860	913	0.75	0.9	0	54	92.4	6e-19	--	KI13B_HUMAN Kinesin-like protein KIF13B OS=Homo sapiens GN=KIF13B PE=1 SV=1
		Consensus8379	673	621	1	Q9NQT8	1826	1530	1757	0.37	0.49	0.13	239	130	5e-30	--	KI13B_HUMAN Kinesin-like protein KIF13B OS=Homo sapiens GN=KIF13B PE=1 SV=1
		Consensus9643	437	63	374	Q9NQT8	1826	541	648	0.58	0.76	0.03	108	124	1e-28	--	KI13B_HUMAN Kinesin-like protein KIF13B OS=Homo sapiens GN=KIF13B PE=1 SV=1
		Consensus38106	4703	2	2881	Q9NQT8	1826	661	1645	0.59	0.72	0.02	989	1092	0	--	KI13B_HUMAN Kinesin-like protein KIF13B OS=Homo sapiens GN=KIF13B PE=1 SV=1
		Consensus58992	326	12	158	Q9NQT8	1826	1721	1769	0.48	0.77	0	49	63.2	4e-10	--	KI13B_HUMAN Kinesin-like protein KIF13B OS=Homo sapiens GN=KIF13B PE=1 SV=1
		Consensus59012	240	21	215	Q9NQT8	1826	1415	1492	0.42	0.55	0.16	78	58.2	1e-08	--	KI13B_HUMAN Kinesin-like protein KIF13B OS=Homo sapiens GN=KIF13B PE=1 SV=1
		Consensus77338	104	103	2	Q9NQT8	1826	1191	1224	0.76	0.97	0	34	62.8	5e-10	--	KI13B_HUMAN Kinesin-like protein KIF13B OS=Homo sapiens GN=KIF13B PE=1 SV=1
		Consensus78352	105	9	104	Q9NQT8	1826	174	205	0.75	0.84	0	32	55.5	8e-08	--	KI13B_HUMAN Kinesin-like protein KIF13B OS=Homo sapiens GN=KIF13B PE=1 SV=1
		Consensus78634	105	105	1	Q9NQT8	1826	169	203	0.82	0.91	0	35	63.2	4e-10	--	KI13B_HUMAN Kinesin-like protein KIF13B OS=Homo sapiens GN=KIF13B PE=1 SV=1
		Consensus97945	124	119	3	Q9NQT8	1826	1340	1378	0.79	0.94	0	39	64.3	2e-10	--	KI13B_HUMAN Kinesin-like protein KIF13B OS=Homo sapiens GN=KIF13B PE=1 SV=1
		Consensus111512	147	4	138	Q9NQT8	1826	798	842	0.86	0.93	0	45	81.3	1e-15	--	KI13B_HUMAN Kinesin-like protein KIF13B OS=Homo sapiens GN=KIF13B PE=1 SV=1
		Consensus112775	151	1	150	Q9NQT8	1826	1030	1086	0.47	0.77	0.12	57	58.9	7e-09	--	KI13B_HUMAN Kinesin-like protein KIF13B OS=Homo sapiens GN=KIF13B PE=1 SV=1
		Consensus113845	155	3	155	Q9NQT8	1826	698	748	0.66	0.9	0	51	72.4	6e-13	--	KI13B_HUMAN Kinesin-like protein KIF13B OS=Homo sapiens GN=KIF13B PE=1 SV=1
		Consensus117377	170	1	168	Q9NQT8	1826	416	471	0.89	0.96	0	56	104	2e-22	--	KI13B_HUMAN Kinesin-like protein KIF13B OS=Homo sapiens GN=KIF13B PE=1 SV=1
		Consensus122386	206	205	2	Q9NQT8	1826	951	1018	0.73	0.85	0	68	109	4e-24	--	KI13B_HUMAN Kinesin-like protein KIF13B OS=Homo sapiens GN=KIF13B PE=1 SV=1
Cytoplasmic protein (NCK)
	NCK1	Consensus66435	1358	159	1331	P16333	377	1	377	0.75	0.84	0	391	594	1e-169	--	NCK1_HUMAN Cytoplasmic protein NCK1 OS=Homo sapiens GN=NCK1 PE=1 SV=1
	NCK2	Consensus10150	1930	1745	552	O43639	380	1	379	0.75	0.85	0	398	615	1e-175	--	NCK2_HUMAN Cytoplasmic protein NCK2 OS=Homo sapiens GN=NCK2 PE=1 SV=2
	NCKP/NCKAP	Consensus3605	3718	3019	494	Q9Y2A7	1128	287	1128	0.96	0.98	0	842	1613	0	--	NCKP1_HUMAN Nck-associated protein 1 OS=Homo sapiens GN=NCKAP1 PE=1 SV=1
		Consensus24613	255	37	255	P55161	1128	1	73	0.93	0.98	0	73	142	6e-34	--	NCKP1_RAT Nck-associated protein 1 OS=Rattus norvegicus GN=Nckap1 PE=2 SV=1
		Consensus164580	178	1	174	P55160	1127	668	725	0.51	0.72	0	58	62	8e-10	--	NCKPL_HUMAN Nck-associated protein 1-like OS=Homo sapiens GN=NCKAP1L PE=2 SV=2
		Consensus35569	2216	80	1570	P55160	1127	7	503	0.66	0.82	0	497	686	0	--	NCKPL_HUMAN Nck-associated protein 1-like OS=Homo sapiens GN=NCKAP1L PE=2 SV=2
		Consensus129053	300	3	299	P55160	1127	836	934	0.71	0.9	0	99	154	2e-37	--	NCKPL_HUMAN Nck-associated protein 1-like OS=Homo sapiens GN=NCKAP1L PE=2 SV=2
Homeobox protein/NKX
	NKX23	Consensus42682	337	5	337	P97334	362	111	220	0.73	0.79	0.01	113	154	1e-37	--	NKX23_MOUSE Homeobox protein Nkx-2.3 OS=Mus musculus GN=Nkx2-3 PE=2 SV=2
	NKX25	Consensus72290	699	699	364	Q90788	294	189	294	0.53	0.67	0	113	119	2e-26	--	NKX25_CHICK Homeobox protein Nkx-2.5 OS=Gallus gallus GN=NKX-2.5 PE=2 SV=1
		Consensus88117	115	2	109	P42583	299	228	264	0.56	0.81	0.02	37	50.4	3e-06	--	NKX25_XENLA Homeobox protein Nkx-2.5 OS=Xenopus laevis GN=nkx-2.5 PE=2 SV=1
		Consensus129374	787	776	441	Q90788	294	189	294	0.53	0.67	0	113	119	2e-26	--	NKX25_CHICK Homeobox protein Nkx-2.5 OS=Gallus gallus GN=NKX-2.5 PE=2 SV=1
PAWR
		Consensus24498	253	230	18	Q925B0	333	1	74	0.48	0.55	0.04	74	55.1	1e-07	--	PAWR_MOUSE PRKC apoptosis WT1 regulator protein OS=Mus musculus GN=Pawr PE=1 SV=2
		Consensus33574	658	658	329	Q62627	332	216	332	0.61	0.74	0.05	117	130	5e-30	--	PAWR_RAT PRKC apoptosis WT1 regulator protein OS=Rattus norvegicus GN=Pawr PE=1 SV=1
		Consensus65187	384	15	377	Q96IZ0	340	110	229	0.53	0.72	0.01	123	124	2e-28	--	PAWR_HUMAN PRKC apoptosis WT1 regulator protein OS=Homo sapiens GN=PAWR PE=1 SV=1
Protein kinase C delta
		Consensus50747	1510	54	1508	Q5PU49	674	1	474	0.7	0.81	0.01	494	698	0	--	KPCD_CANFA Protein kinase C delta type OS=Canis familiaris GN=PRKCD PE=2 SV=1
		Consensus128464	282	3	269	Q5PU49	674	586	674	0.67	0.8	0	89	132	5e-31	--	KPCD_CANFA Protein kinase C delta type OS=Canis familiaris GN=PRKCD PE=2 SV=1
		Consensus43545	1649	115	1491	Q05655	676	1	451	0.75	0.86	0.01	468	711	0	--	KPCD_HUMAN Protein kinase C delta type OS=Homo sapiens GN=PRKCD PE=1 SV=2
		Consensus43595	1281	3	428	Q05655	676	534	675	0.78	0.9	0	142	248	7e-65	--	KPCD_HUMAN Protein kinase C delta type OS=Homo sapiens GN=PRKCD PE=1 SV=2
		Consensus7688	312	2	310	P09215	673	443	545	0.92	0.96	0	103	204	8e-53	--	KPCD_RAT Protein kinase C delta type OS=Rattus norvegicus GN=Prkcd PE=1 SV=1
		Consensus51312	165	165	4	P09215	673	538	591	0.83	0.92	0	54	100	2e-21	--	KPCD_RAT Protein kinase C delta type OS=Rattus norvegicus GN=Prkcd PE=1 SV=1
Prolactin receptor
		Consensus150304	125	123	1	Q91513	630	262	302	0.87	0.97	0	41	80.9	2e-15	--	PRLR_ORENI Prolactin receptor OS=Oreochromis niloticus GN=prlr PE=2 SV=1
		Consensus160186	151	150	1	Q91513	630	44	93	0.84	0.96	0	50	105	7e-23	--	PRLR_ORENI Prolactin receptor OS=Oreochromis niloticus GN=prlr PE=2 SV=1
		Consensus24893	259	242	6	Q91513	630	400	479	0.53	0.64	0.03	82	83.6	3e-16	--	PRLR_ORENI Prolactin receptor OS=Oreochromis niloticus GN=prlr PE=2 SV=1
		Consensus25426	268	26	193	Q91513	630	575	630	0.44	0.58	0	56	50.4	3e-06	--	PRLR_ORENI Prolactin receptor OS=Oreochromis niloticus GN=prlr PE=2 SV=1
		Consensus44603	316	315	7	Q04594	831	236	337	0.46	0.6	0.01	105	97.4	2e-20	--	PRLR_CHICK Prolactin receptor OS=Gallus gallus GN=PRLR PE=2 SV=1
RAG1
		Consensus7756	3201	3200	102	Q91187	1073	34	1073	0.78	0.85	0	1041	1656	0	--	RAG1_ONCMY V(D)J recombination-activating protein 1 OS=Oncorhynchus mykiss GN=rag1 PE=2 SV=1
RAG2
		Consensus49398	552	552	169	O13034	530	403	530	0.77	0.88	0	128	226	7e-59	--	RAG2_DANRE V(D)J recombination-activating protein 2 OS=Danio rerio GN=rag2 PE=2 SV=1
		Consensus36208	1417	180	1415	Q91193	533	1	412	0.75	0.86	0	412	666	0	--	RAG2_ONCMY V(D)J recombination-activating protein 2 OS=Oncorhynchus mykiss GN=rag2 PE=3 SV=1
RGS
	RGS1	Consensus16402	702	475	2	Q6RG78	196	18	180	0.48	0.67	0.03	164	163	7e-40	--	RGS1_HORSE Regulator of G-protein signaling 1 OS=Equus caballus GN=RGS1 PE=2 SV=1
		Consensus61032	268	267	13	Q08116	196	73	156	0.43	0.74	0	85	80.5	2e-15	--	RGS1_HUMAN Regulator of G-protein signaling 1 OS=Homo sapiens GN=RGS1 PE=1 SV=2
		Consensus26270	283	9	128	Q9JL25	196	150	189	0.5	0.75	0	40	48.5	1e-05	--	RGS1_MOUSE Regulator of G-protein signaling 1 OS=Mus musculus GN=Rgs1 PE=2 SV=1
	RGS11	Consensus151858	127	3	125	O94810	467	13	53	0.68	0.87	0	41	63.9	2e-10	--	RGS11_HUMAN Regulator of G-protein signaling 11 OS=Homo sapiens GN=RGS11 PE=1 SV=2
		Consensus84344	111	11	109	O94810	467	21	53	0.69	0.96	0	33	56.6	4e-08	--	RGS11_HUMAN Regulator of G-protein signaling 11 OS=Homo sapiens GN=RGS11 PE=1 SV=2
		Consensus29277	347	2	346	Q9Z2H1	443	199	313	0.67	0.8	0	115	171	8e-43	--	RGS11_MOUSE Regulator of G-protein signaling 11 OS=Mus musculus GN=Rgs11 PE=1 SV=2
		Consensus32824	481	10	477	Q9Z2H1	443	49	204	0.67	0.84	0	156	238	1e-62	--	RGS11_MOUSE Regulator of G-protein signaling 11 OS=Mus musculus GN=Rgs11 PE=1 SV=2
	RGS12	Consensus150368	125	3	113	O14924	1447	880	917	0.63	0.73	0.02	38	48.5	1e-05	--	RGS12_HUMAN Regulator of G-protein signaling 12 OS=Homo sapiens GN=RGS12 PE=1 SV=1
		Consensus166635	201	201	1	O14924	1447	851	917	0.6	0.72	0.01	68	77.4	2e-14	--	RGS12_HUMAN Regulator of G-protein signaling 12 OS=Homo sapiens GN=RGS12 PE=1 SV=1
		Consensus166812	204	200	3	O14924	1447	1024	1089	0.87	0.93	0	66	115	5e-26	--	RGS12_HUMAN Regulator of G-protein signaling 12 OS=Homo sapiens GN=RGS12 PE=1 SV=1
		Consensus167455	215	213	1	O14924	1447	1010	1080	0.83	0.88	0	71	114	1e-25	--	RGS12_HUMAN Regulator of G-protein signaling 12 OS=Homo sapiens GN=RGS12 PE=1 SV=1
		Consensus167496	216	196	2	O14924	1447	248	312	0.5	0.64	0	65	68.6	9e-12	--	RGS12_HUMAN Regulator of G-protein signaling 12 OS=Homo sapiens GN=RGS12 PE=1 SV=1
		Consensus905	1010	592	1002	O14924	1447	761	903	0.37	0.51	0.04	143	89.7	2e-17	--	RGS12_HUMAN Regulator of G-protein signaling 12 OS=Homo sapiens GN=RGS12 PE=1 SV=1
		Consensus18024	175	10	168	O14924	1447	620	670	0.56	0.64	0	53	48.9	7e-06	--	RGS12_HUMAN Regulator of G-protein signaling 12 OS=Homo sapiens GN=RGS12 PE=1 SV=1
		Consensus111406	147	25	144	O14924	1447	735	774	0.77	0.92	0	40	72	8e-13	--	RGS12_HUMAN Regulator of G-protein signaling 12 OS=Homo sapiens GN=RGS12 PE=1 SV=1
		Consensus126983	326	325	62	O14924	1447	1055	1145	0.57	0.68	0.03	91	91.7	1e-18	--	RGS12_HUMAN Regulator of G-protein signaling 12 OS=Homo sapiens GN=RGS12 PE=1 SV=1
		Consensus153002	129	129	1	O08774	1387	762	804	0.76	0.86	0	43	69.7	4e-12	--	RGS12_RAT Regulator of G-protein signaling 12 OS=Rattus norvegicus GN=Rgs12 PE=2 SV=1
		Consensus168654	249	191	90	O08774	1387	1340	1373	0.67	0.82	0	34	50.8	2e-06	--	RGS12_RAT Regulator of G-protein signaling 12 OS=Rattus norvegicus GN=Rgs12 PE=2 SV=1
		Consensus55709	204	203	3	O08774	1387	800	865	0.76	0.83	0	67	102	8e-22	--	RGS12_RAT Regulator of G-protein signaling 12 OS=Rattus norvegicus GN=Rgs12 PE=2 SV=1
		Consensus89746	116	1	111	O08774	1387	1188	1224	0.81	0.94	0	37	64.3	2e-10	--	RGS12_RAT Regulator of G-protein signaling 12 OS=Rattus norvegicus GN=Rgs12 PE=2 SV=1
		Consensus91284	118	114	4	O08774	1387	549	585	0.78	0.86	0	37	68.2	1e-11	--	RGS12_RAT Regulator of G-protein signaling 12 OS=Rattus norvegicus GN=Rgs12 PE=2 SV=1
		Consensus105175	133	132	1	O08774	1387	310	348	0.63	0.7	0	44	54.7	1e-07	--	RGS12_RAT Regulator of G-protein signaling 12 OS=Rattus norvegicus GN=Rgs12 PE=2 SV=1
	RGS14	Consensus23504	239	239	3	O43566	596	262	339	0.39	0.59	0	79	53.5	3e-07	--	RGS14_HUMAN Regulator of G-protein signaling 14 OS=Homo sapiens GN=RGS14 PE=1 SV=3
		Consensus62399	587	2	307	O08773	544	255	354	0.45	0.6	0	102	86.7	8e-17	--	RGS14_RAT Regulator of G-protein signaling 14 OS=Rattus norvegicus GN=Rgs14 PE=1 SV=1
		Consensus66270	400	110	388	O08773	544	8	109	0.5	0.66	0.08	102	92.8	4e-19	--	RGS14_RAT Regulator of G-protein signaling 14 OS=Rattus norvegicus GN=Rgs14 PE=1 SV=1
	RGS16	Consensus68881	647	646	281	P56700	199	72	193	0.53	0.72	0	122	142	1e-33	--	RGS16_RAT Regulator of G-protein signaling 16 OS=Rattus norvegicus GN=Rgs16 PE=2 SV=1
	RGS18	Consensus8239	851	25	504	Q99PG4	235	75	234	0.49	0.7	0	160	169	1e-41	--	RGS18_MOUSE Regulator of G-protein signaling 18 OS=Mus musculus GN=Rgs18 PE=2 SV=1
	RGS19	Consensus183	1132	1003	452	O70521	216	37	216	0.66	0.83	0	184	273	2e-72	--	RGS19_RAT Regulator of G-protein signaling 19 OS=Rattus norvegicus GN=Rgs19 PE=1 SV=1
	RGS2	Consensus41693	1234	66	581	O08849	211	22	200	0.46	0.66	0.03	179	171	8e-42	--	RGS2_MOUSE Regulator of G-protein signaling 2 OS=Mus musculus GN=Rgs2 PE=2 SV=2
	RGS20	Consensus78324	105	1	99	P79348	374	193	226	0.67	0.88	0.02	34	62.8	5e-10	--	RGS20_BOVIN Regulator of G-protein signaling 20 OS=Bos taurus GN=RGS20 PE=1 SV=2
		Consensus116438	166	165	55	P79348	374	328	364	0.67	0.91	0	37	60.5	2e-09	--	RGS20_BOVIN Regulator of G-protein signaling 20 OS=Bos taurus GN=RGS20 PE=1 SV=2
	RGS3	Consensus11228	411	3	410	P49796	1198	896	1027	0.54	0.69	0	137	137	2e-32	--	RGS3_HUMAN Regulator of G-protein signaling 3 OS=Homo sapiens GN=RGS3 PE=1 SV=2
		Consensus24337	293	293	33	P49796	1198	322	406	0.55	0.72	0.01	88	96.7	3e-20	--	RGS3_HUMAN Regulator of G-protein signaling 3 OS=Homo sapiens GN=RGS3 PE=1 SV=2
		Consensus42452	783	609	205	P49796	1198	1061	1195	0.85	0.94	0	135	243	8e-64	--	RGS3_HUMAN Regulator of G-protein signaling 3 OS=Homo sapiens GN=RGS3 PE=1 SV=2
		Consensus80566	107	1	105	P49796	1198	523	557	0.71	0.82	0	35	59.7	4e-09	--	RGS3_HUMAN Regulator of G-protein signaling 3 OS=Homo sapiens GN=RGS3 PE=1 SV=2
		Consensus83028	110	2	109	P49796	1198	592	627	0.69	0.91	0	36	55.8	6e-08	--	RGS3_HUMAN Regulator of G-protein signaling 3 OS=Homo sapiens GN=RGS3 PE=1 SV=2
		Consensus153902	131	3	131	Q9DC04	966	787	829	0.69	0.86	0	43	66.2	5e-11	--	RGS3_MOUSE Regulator of G-protein signaling 3 OS=Mus musculus GN=Rgs3 PE=1 SV=2
		Consensus1372	749	90	629	Q9DC04	966	787	966	0.44	0.66	0.02	184	162	2e-39	--	RGS3_MOUSE Regulator of G-protein signaling 3 OS=Mus musculus GN=Rgs3 PE=1 SV=2
		Consensus166211	195	194	3	P49797	967	326	389	0.5	0.81	0	64	77.4	2e-14	--	RGS3_RAT Regulator of G-protein signaling 3 OS=Rattus norvegicus GN=Rgs3 PE=1 SV=2
		Consensus8740	959	111	701	Q4R525	205	1	198	0.48	0.66	0.01	200	190	1e-47	--	RGS4_MACFA Regulator of G-protein signaling 4 OS=Macaca fascicularis GN=RGS4 PE=2 SV=1
	RGS4	Consensus44275	3372	3276	2734	Q864Z2	181	1	180	0.7	0.89	0	181	273	6e-72	--	RGS5_PIG Regulator of G-protein signaling 5 OS=Sus scrofa GN=RGS5 PE=2 SV=1
	RGS5	Consensus59840	825	820	485	Q864Z2	181	66	178	0.56	0.76	0	113	134	5e-31	--	RGS5_PIG Regulator of G-protein signaling 5 OS=Sus scrofa GN=RGS5 PE=2 SV=1
		Consensus21041	306	196	5	P49800	181	1	71	0.45	0.64	0.09	71	61.6	1e-09	--	RGS5_RAT Regulator of G-protein signaling 5 OS=Rattus norvegicus GN=Rgs5 PE=2 SV=2
		Consensus56426	213	84	176	P49800	181	1	31	0.67	0.83	0	31	48.9	7e-06	--	RGS5_RAT Regulator of G-protein signaling 5 OS=Rattus norvegicus GN=Rgs5 PE=2 SV=2
	RGS7	Consensus79237	106	2	106	P49803	477	374	408	0.91	0.97	0	35	68.6	9e-12	--	RGS7_RAT Regulator of G-protein signaling 7 OS=Rattus norvegicus GN=Rgs7 PE=2 SV=2
	RGS8	Consensus120568	190	1	174	P57771	180	79	136	0.48	0.74	0	58	65.5	8e-11	--	RGS8_HUMAN Regulator of G-protein signaling 8 OS=Homo sapiens GN=RGS8 PE=1 SV=1
	RGS9	Consensus10138	492	491	78	P49805	677	334	471	0.57	0.7	0.01	140	161	2e-39	--	RGS9_RAT Regulator of G-protein signaling 9 OS=Rattus norvegicus GN=Rgs9 PE=2 SV=3
SFTPD/SP-D
		Consensus5587	1208	1052	387	Q9N1X4	378	154	377	0.35	0.5	0.01	226	124	8e-28	--	SFTPD_PIG Pulmonary surfactant-associated protein D OS=Sus scrofa GN=SFTPD PE=2 SV=1
TYK
	TYK2	Consensus9722	4154	2071	3636	P29597	1187	655	1180	0.61	0.77	0	526	677	0	--	TYK2_HUMAN Non-receptor tyrosine-protein kinase TYK2 OS=Homo sapiens GN=TYK2 PE=1 SV=3
VAV oncogene family (1-3)
		Consensus43198	2900	2848	1310	Q08DN7	844	1	511	0.63	0.79	0	514	667	0	--	VAV_BOVIN Proto-oncogene vav OS=Bos taurus GN=VAV1 PE=2 SV=1
	VAV1	Consensus43378	901	5	901	Q08DN7	844	10	308	0.68	0.82	0	299	424	1e-118	--	VAV_BOVIN Proto-oncogene vav OS=Bos taurus GN=VAV1 PE=2 SV=1
		Consensus49945	1353	1351	215	Q08DN7	844	285	637	0.62	0.76	0.01	383	490	1e-138	--	VAV_BOVIN Proto-oncogene vav OS=Bos taurus GN=VAV1 PE=2 SV=1
		Consensus128659	245	239	3	P27870	845	681	761	0.64	0.83	0.02	81	108	8e-24	--	VAV_MOUSE Proto-oncogene vav OS=Mus musculus GN=Vav1 PE=1 SV=1
	VAV2	Consensus9761	2684	1882	173	P52735	878	281	878	0.76	0.85	0.05	601	936	0	--	VAV2_HUMAN Guanine nucleotide exchange factor VAV2 OS=Homo sapiens GN=VAV2 PE=1 SV=2
		Consensus125022	243	88	5	Q60992	868	1	28	0.96	1	0	28	68.9	7e-12	--	VAV2_MOUSE Guanine nucleotide exchange factor VAV2 OS=Mus musculus GN=Vav2 PE=2 SV=1
	VAV3	Consensus60596	304	6	302	Q9UKW4	847	736	835	0.63	0.82	0.01	100	137	2e-32	--	VAV3_HUMAN Guanine nucleotide exchange factor VAV3 OS=Homo sapiens GN=VAV3 PE=1 SV=1
		Consensus119331	181	173	3	Q9UKW4	847	150	204	0.58	0.72	0.01	58	67.8	2e-11	--	VAV3_HUMAN Guanine nucleotide exchange factor VAV3 OS=Homo sapiens GN=VAV3 PE=1 SV=1
		Consensus18450	230	2	229	Q9R0C8	847	659	734	0.75	0.86	0	76	124	2e-28	--	VAV3_MOUSE Guanine nucleotide exchange factor VAV3 OS=Mus musculus GN=Vav3 PE=2 SV=2
		Consensus56328	210	210	16	Q9R0C8	847	104	168	0.63	0.76	0	65	86.7	3e-17	--	VAV3_MOUSE Guanine nucleotide exchange factor VAV3 OS=Mus musculus GN=Vav3 PE=2 SV=2
		Consensus61156	270	270	1	Q9R0C8	847	520	622	0.54	0.63	0.12	103	106	4e-23	--	VAV3_MOUSE Guanine nucleotide exchange factor VAV3 OS=Mus musculus GN=Vav3 PE=2 SV=2
		Consensus63035	305	303	4	Q9R0C8	847	377	476	0.68	0.82	0	100	148	7e-36	--	VAV3_MOUSE Guanine nucleotide exchange factor VAV3 OS=Mus musculus GN=Vav3 PE=2 SV=2
		Consensus100401	126	126	1	Q9R0C8	847	447	488	0.54	0.71	0	42	58.9	7e-09	--	VAV3_MOUSE Guanine nucleotide exchange factor VAV3 OS=Mus musculus GN=Vav3 PE=2 SV=2
WAS proteins
		Consensus158025	142	141	1	Q5BJU7	559	317	367	0.49	0.58	0.07	51	49.3	6e-06	--	WASF1_RAT Wiskott-Aldrich syndrome protein family member 1 OS=Rattus norvegicus GN=Wasf1 PE=2 SV=1
		Consensus83909	111	1	111	Q5BJU7	559	29	65	0.94	1	0	37	73.2	4e-13	--	WASF1_RAT Wiskott-Aldrich syndrome protein family member 1 OS=Rattus norvegicus GN=Wasf1 PE=2 SV=1
		Consensus556	743	139	741	Q9Y6W5	498	1	200	0.82	0.9	0	201	333	6e-91	--	WASF2_HUMAN Wiskott-Aldrich syndrome protein family member 2 OS=Homo sapiens GN=WASF2 PE=1 SV=3
		Consensus37076	519	518	3	Q9Y6W5	498	183	369	0.46	0.57	0.11	194	152	9e-37	--	WASF2_HUMAN Wiskott-Aldrich syndrome protein family member 2 OS=Homo sapiens GN=WASF2 PE=1 SV=3
		Consensus9282	1105	1	315	Q8BH43	497	390	497	0.68	0.74	0.06	112	144	7e-34	--	WASF2_MOUSE Wiskott-Aldrich syndrome protein family member 2 OS=Mus musculus GN=Wasf2 PE=1 SV=1
		Consensus14260	1117	735	764	Q8BH43	497	387	396	1	1	0	10	30.4	4e-06	--	WASF2_MOUSE Wiskott-Aldrich syndrome protein family member 2 OS=Mus musculus GN=Wasf2 PE=1 SV=1
		Consensus37182	1429	1425	1327	Q8BH43	497	465	497	0.87	0.93	0	33	62.4	6e-09	--	WASF2_MOUSE Wiskott-Aldrich syndrome protein family member 2 OS=Mus musculus GN=Wasf2 PE=1 SV=1
		Consensus4774	677	559	20	Q9UPY6	502	302	502	0.58	0.65	0.1	201	207	4e-53	--	WASF3_HUMAN Wiskott-Aldrich syndrome protein family member 3 OS=Homo sapiens GN=WASF3 PE=2 SV=2
		Consensus42743	603	2	565	Q9UPY6	502	72	259	0.76	0.85	0.01	190	285	2e-76	--	WASF3_HUMAN Wiskott-Aldrich syndrome protein family member 3 OS=Homo sapiens GN=WASF3 PE=2 SV=2
		Consensus60989	267	161	3	Q9UPY6	502	1	53	0.9	0.94	0	53	99	6e-21	--	WASF3_HUMAN Wiskott-Aldrich syndrome protein family member 3 OS=Homo sapiens GN=WASF3 PE=2 SV=2
		Consensus39307	1565	1443	235	A8K0Z3	468	1	401	0.67	0.76	0	406	522	1e-147	--	WASH1_HUMAN WAS protein family homolog 1 OS=Homo sapiens GN=WASH1 PE=2 SV=1
WASL
		Consensus33140	501	3	500	Q95107	505	52	206	0.64	0.77	0	166	215	1e-55	--	WASL_BOVIN Neural Wiskott-Aldrich syndrome protein OS=Bos taurus GN=WASL PE=2 SV=1
		Consensus164303	175	2	175	O00401	505	9	66	0.7	0.86	0	58	94	2e-19	--	WASL_HUMAN Neural Wiskott-Aldrich syndrome protein OS=Homo sapiens GN=WASL PE=1 SV=2
		Consensus69046	633	2	631	O00401	505	85	289	0.79	0.85	0	211	335	1e-91	--	WASL_HUMAN Neural Wiskott-Aldrich syndrome protein OS=Homo sapiens GN=WASL PE=1 SV=2
		Consensus31457	415	5	337	Q91YD9	501	390	501	0.78	0.84	0.01	113	167	1e-41	--	WASL_MOUSE Neural Wiskott-Aldrich syndrome protein OS=Mus musculus GN=Wasl PE=1 SV=1
		Consensus65250	363	15	326	Q91YD9	501	398	501	0.75	0.85	0	104	159	4e-39	--	WASL_MOUSE Neural Wiskott-Aldrich syndrome protein OS=Mus musculus GN=Wasl PE=1 SV=1
		Consensus77962	105	105	1	O08816	501	33	67	0.71	0.88	0	35	60.8	2e-09	--	WASL_RAT Neural Wiskott-Aldrich syndrome protein OS=Rattus norvegicus GN=Wasl PE=1 SV=2
		Consensus81895	109	107	3	O08816	501	238	272	0.94	0.94	0	35	65.5	8e-11	--	WASL_RAT Neural Wiskott-Aldrich syndrome protein OS=Rattus norvegicus GN=Wasl PE=1 SV=2
WASP
		Consensus149934	124	122	6	P42768	502	103	141	0.64	0.82	0	39	58.9	7e-09	--	WASP_HUMAN Wiskott-Aldrich syndrome protein OS=Homo sapiens GN=WAS PE=1 SV=4
		Consensus51318	256	240	1	P42768	502	20	99	0.53	0.75	0	80	100	3e-21	--	WASP_HUMAN Wiskott-Aldrich syndrome protein OS=Homo sapiens GN=WAS PE=1 SV=4
		Consensus162552	163	153	4	P70315	520	384	437	0.54	0.54	0.09	55	55.5	8e-08	--	WASP_MOUSE Wiskott-Aldrich syndrome protein homolog OS=Mus musculus GN=Was PE=1 SV=1
		Consensus57721	230	3	230	P70315	520	226	306	0.64	0.76	0.07	82	103	3e-22	--	WASP_MOUSE Wiskott-Aldrich syndrome protein homolog OS=Mus musculus GN=Was PE=1 SV=1
		Consensus60693	1052	839	1051	P70315	520	371	438	0.46	0.53	0	71	62	5e-09	--	WASP_MOUSE Wiskott-Aldrich syndrome protein homolog OS=Mus musculus GN=Was PE=1 SV=1
WWP
		Consensus2269	6140	6031	3164	Q9H0M0	922	1	922	0.7	0.78	0.01	969	1357	0	--	WWP1_HUMAN NEDD4-like E3 ubiquitin-protein ligase WWP1 OS=Homo sapiens GN=WWP1 PE=1 SV=1
		Consensus1672	3400	3345	673	O00308	870	1	870	0.74	0.81	0	898	1324	0	--	WWP2_HUMAN NEDD4-like E3 ubiquitin-protein ligase WWP2 OS=Homo sapiens GN=WWP2 PE=1 SV=2
CD involved in the immune functions
CD9
		Consensus47172	726	725	261	P30409	228	75	228	0.64	0.77	0	155	212	1e-54	--	CD9_CERAE CD9 antigen OS=Cercopithecus aethiops GN=CD9 PE=2 SV=2
		Consensus69085	640	639	19	P40239	226	4	226	0.55	0.68	0.08	227	237	3e-62	--	CD9_FELCA CD9 antigen OS=Felis silvestris catus GN=CD9 PE=2 SV=2
		Consensus114960	159	158	6	P40239	226	12	62	0.68	0.82	0	51	78.6	9e-15	--	CD9_FELCA CD9 antigen OS=Felis silvestris catus GN=CD9 PE=2 SV=2
		Consensus277	1635	1492	845	P21926	228	1	217	0.35	0.51	0.01	219	125	7e-28	--	CD9_HUMAN CD9 antigen OS=Homo sapiens GN=CD9 PE=1 SV=4
		Consensus15509	1688	1535	861	P40241	226	3	226	0.61	0.75	0	225	291	1e-77	--	CD9_RAT CD9 antigen OS=Rattus norvegicus GN=Cd9 PE=1 SV=2
CD44
		Consensus37082	1262	790	11	Q05078	359	97	314	0.27	0.4	0	262	57.4	3e-09	--	CD44_HORSE CD44 antigen OS=Equus caballus GN=CD44 PE=2 SV=1
CD45
		Consensus5318	194	3	194	P08575	1304	592	654	0.57	0.78	0	64	73.2	4e-13	--	CD45_HUMAN Leukocyte common antigen OS=Homo sapiens GN=PTPRC PE=1 SV=2
CD48
		Consensus37082	1262	790	11	Q05078	359	97	314	0.27	0.4	0	262	57.4	3e-09	--	CD44_HORSE CD44 antigen OS=Equus caballus GN=CD44 PE=2 SV=1
CD79
		Consensus169410	300	254	6	P11912	226	89	172	0.39	0.61	0.01	84	63.9	2e-10	--	CD79A_HUMAN B-cell antigen receptor complex-associated protein alpha-chain OS=Homo sapiens GN=CD79A PE=1 SV=2
		Consensus26107	1386	283	777	P40259	229	45	202	0.3	0.47	0.03	171	57	3e-07	--	CD79B_HUMAN B-cell antigen receptor complex-associated protein beta-chain OS=Homo sapiens GN=CD79B PE=1 SV=1
CD81
		Consensus2194	791	637	2	P35762	236	1	209	0.65	0.77	0.02	218	282	1e-75	--	CD81_MOUSE CD81 antigen OS=Mus musculus GN=Cd81 PE=1 SV=1
		Consensus882	911	130	831	P60034	236	1	233	0.65	0.74	0	236	297	6e-80	--	CD81_PANTR CD81 antigen OS=Pan troglodytes GN=CD81 PE=2 SV=1
CD82
		Consensus9247	1478	84	848	P40237	266	1	266	0.5	0.67	0.04	266	290	2e-77	--	CD82_MOUSE CD82 antigen OS=Mus musculus GN=Cd82 PE=2 SV=1
		Consensus40605	964	835	71	O70352	266	1	266	0.51	0.69	0.04	266	294	4e-79	--	CD82_RAT CD82 antigen OS=Rattus norvegicus GN=Cd82 PE=1 SV=1
CD83
		Consensus5925	1240	979	497	Q01151	205	23	185	0.27	0.43	0.02	165	58.2	1e-07	--	CD83_HUMAN CD83 antigen OS=Homo sapiens GN=CD83 PE=1 SV=1
CD97
		Consensus10354	568	567	163	P48960	835	684	818	0.45	0.63	0.01	137	132	1e-30	--	CD97_HUMAN CD97 antigen OS=Homo sapiens GN=CD97 PE=1 SV=4
		Consensus23608	1768	7	1767	P48960	835	133	743	0.35	0.5	0.07	636	349	3e-95	--	CD97_HUMAN CD97 antigen OS=Homo sapiens GN=CD97 PE=1 SV=4
		Consensus54070	189	188	6	P48960	835	737	797	0.57	0.8	0	61	82.4	6e-16	--	CD97_HUMAN CD97 antigen OS=Homo sapiens GN=CD97 PE=1 SV=4
CD99
		Consensus28491	327	272	54	P14209	185	39	112	0.5	0.57	0.03	76	60.1	3e-09	--	CD99_HUMAN CD99 antigen OS=Homo sapiens GN=CD99 PE=1 SV=1
CD151
		Consensus169938	1482	1481	954	Q9QZA6	253	78	253	0.73	0.86	0	176	285	5e-76	--	CD151_RAT CD151 antigen OS=Rattus norvegicus GN=Cd151 PE=1 SV=2
		Consensus10798	2077	2077	1385	Q9QZA6	253	23	253	0.73	0.86	0	231	363	2e-99	--	CD151_RAT CD151 antigen OS=Rattus norvegicus GN=Cd151 PE=1 SV=2
		Consensus82932	110	2	109	Q9QZA6	253	72	107	0.66	0.86	0	36	54.7	1e-07	--	CD151_RAT CD151 antigen OS=Rattus norvegicus GN=Cd151 PE=1 SV=2
CD166
		Consensus40687	1060	1059	1	Q90304	555	129	483	0.58	0.75	0	355	415	1e-115	--	CD166_CARAU CD166 antigen homolog OS=Carassius auratus GN=alcam PE=1 SV=2
		Consensus68487	552	158	550	Q90304	555	1	131	0.51	0.66	0	131	137	4e-32	--	CD166_CARAU CD166 antigen homolog OS=Carassius auratus GN=alcam PE=1 SV=2
		Consensus125704	261	261	1	Q90304	555	346	432	0.6	0.74	0	87	109	4e-24	--	CD166_CARAU CD166 antigen homolog OS=Carassius auratus GN=alcam PE=1 SV=2
		Consensus164256	175	18	173	Q90460	564	500	551	0.78	0.88	0	52	89	7e-18	--	CD166_DANRE CD166 antigen homolog OS=Danio rerio GN=alcam PE=2 SV=1
		Consensus55965	475	2	466	Q90460	564	183	337	0.51	0.7	0	155	169	7e-42	--	CD166_DANRE CD166 antigen homolog OS=Danio rerio GN=alcam PE=2 SV=1
		Consensus120252	188	187	65	Q90460	564	520	560	0.87	0.95	0	41	80.9	2e-15	--	CD166_DANRE CD166 antigen homolog OS=Danio rerio GN=alcam PE=2 SV=1
		Consensus124291	230	3	230	Q90460	564	431	505	0.55	0.69	0	76	83.2	4e-16	--	CD166_DANRE CD166 antigen homolog OS=Danio rerio GN=alcam PE=2 SV=1
		Consensus127603	598	132	596	Q90460	564	10	165	0.51	0.71	0	156	164	3e-40	--	CD166_DANRE CD166 antigen homolog OS=Danio rerio GN=alcam PE=2 SV=1
CD226
		Consensus3168	1234	1139	216	O18906	336	26	327	0.27	0.46	0.02	317	111	7e-24	--	CD226_MACMU CD226 antigen OS=Macaca mulatta GN=CD226 PE=2 SV=1
CD302
		Consensus1780	635	2	352	Q8IX05	232	117	228	0.33	0.49	0.03	121	57.4	6e-08	--	CD302_HUMAN CD302 antigen OS=Homo sapiens GN=CD302 PE=2 SV=1
Antigen processing and regulators of apoptosis
ADORA
	ADORA2A	Consensus32083	442	299	3	Q6TLI7	412	4	102	0.45	0.66	0	99	92.4	7e-19	--	AA2AR_HORSE Adenosine receptor A2a OS=Equus caballus GN=ADORA2A PE=2 SV=1
		Consensus4907	2457	1808	837	P29274	412	8	322	0.67	0.76	0	327	431	1e-120	--	AA2AR_HUMAN Adenosine receptor A2a OS=Homo sapiens GN=ADORA2A PE=2 SV=2
		Consensus42763	1904	1904	1182	P29274	412	93	340	0.67	0.8	0.02	248	337	1e-91	--	AA2AR_HUMAN Adenosine receptor A2a OS=Homo sapiens GN=ADORA2A PE=2 SV=2
		Consensus140690	112	2	112	Q60613	410	73	109	0.59	0.78	0	37	49.7	4e-06	--	AA2AR_MOUSE Adenosine receptor A2a OS=Mus musculus GN=Adora2a PE=2 SV=2
		Consensus25322	1066	748	1065	Q60613	410	3	108	0.82	0.92	0	106	173	2e-42	--	AA2AR_MOUSE Adenosine receptor A2a OS=Mus musculus GN=Adora2a PE=2 SV=2
	ADORA2B	Consensus146564	120	1	120	O13076	340	103	142	0.7	0.82	0	40	64.3	2e-10	--	AA2BR_CHICK Adenosine receptor A2b OS=Gallus gallus GN=ADORA2B PE=2 SV=1
		Consensus102850	129	108	1	O13076	340	4	39	0.72	0.94	0	36	59.3	6e-09	--	AA2BR_CHICK Adenosine receptor A2b OS=Gallus gallus GN=ADORA2B PE=2 SV=1
		Consensus125705	261	3	239	O13076	340	235	314	0.65	0.82	0.02	81	109	4e-24	--	AA2BR_CHICK Adenosine receptor A2b OS=Gallus gallus GN=ADORA2B PE=2 SV=1
		Consensus157314	139	139	2	P29275	332	49	94	0.8	0.84	0	46	76.6	3e-14	--	AA2BR_HUMAN Adenosine receptor A2b OS=Homo sapiens GN=ADORA2B PE=2 SV=1
		Consensus162054	160	155	36	Q60614	332	179	218	0.77	0.85	0	40	65.1	1e-10	--	AA2BR_MOUSE Adenosine receptor A2b OS=Mus musculus GN=Adora2b PE=2 SV=1
		Consensus124541	235	1	234	Q32ZE2	332	112	176	0.44	0.55	0	78	68.6	9e-12	--	AA2BR_RABIT Adenosine receptor A2b OS=Oryctolagus cuniculus GN=ADORA2B PE=2 SV=1
Apoptotic relevent
		Consensus31974	2024	396	1961	Q9JIX8	1338	54	559	0.31	0.45	0.03	540	182	8e-45	--	ACINU_MOUSE Apoptotic chromatin condensation inducer in the nucleus OS=Mus musculus GN=Acin1 PE=1 SV=2
		Consensus32415	3370	144	2144	Q9JIX8	1338	726	1338	0.48	0.61	0	671	547	1e-154	--	ACINU_MOUSE Apoptotic chromatin condensation inducer in the nucleus OS=Mus musculus GN=Acin1 PE=1 SV=2
		Consensus41572	1695	10	714	Q9JIX8	1338	57	305	0.45	0.59	0.05	249	185	8e-46	--	ACINU_MOUSE Apoptotic chromatin condensation inducer in the nucleus OS=Mus musculus GN=Acin1 PE=1 SV=2
		Consensus66093	745	390	4	Q9JIX8	1338	817	944	0.52	0.68	0.04	135	121	3e-27	--	ACINU_MOUSE Apoptotic chromatin condensation inducer in the nucleus OS=Mus musculus GN=Acin1 PE=1 SV=2
		Consensus71809	790	785	6	Q9JIX8	1338	978	1243	0.69	0.78	0.06	278	366	1e-101	--	ACINU_MOUSE Apoptotic chromatin condensation inducer in the nucleus OS=Mus musculus GN=Acin1 PE=1 SV=2
		Consensus128480	1006	945	136	Q9JIX8	1338	966	1255	0.5	0.62	0.07	293	246	1e-64	--	ACINU_MOUSE Apoptotic chromatin condensation inducer in the nucleus OS=Mus musculus GN=Acin1 PE=1 SV=2
		Consensus7204	1027	855	292	Q9I9H8	1261	1	188	0.67	0.82	0	188	261	6e-96	--	APAF_DANRE Apoptotic protease-activating factor 1 OS=Danio rerio GN=apaf1 PE=2 SV=1
		Consensus35470	1234	1231	2	Q9I9H8	1261	253	662	0.74	0.86	0	410	620	1e-177	--	APAF_DANRE Apoptotic protease-activating factor 1 OS=Danio rerio GN=apaf1 PE=2 SV=1
		Consensus65544	2756	2	1825	Q9I9H8	1261	648	1256	0.68	0.82	0	610	889	0	--	APAF_DANRE Apoptotic protease-activating factor 1 OS=Danio rerio GN=apaf1 PE=2 SV=1
		Consensus34281	599	547	17	Q0IIF6	201	25	201	0.8	0.91	0	177	302	9e-82	--	FAIM1_BOVIN Fas apoptotic inhibitory molecule OS=Bos taurus GN=FAIM PE=2 SV=1
		Consensus32144	445	3	431	Q9WUD8	179	37	179	0.67	0.86	0	143	217	1e-56	--	FAIM1_MOUSE Fas apoptotic inhibitory molecule 1 OS=Mus musculus GN=Faim PE=2 SV=1
		Consensus162164	161	160	77	O88407	316	289	316	0.78	0.89	0	28	52	9e-07	--	FAIM2_RAT Fas apoptotic inhibitory molecule 2 OS=Rattus norvegicus GN=Faim2 PE=2 SV=1
		Consensus39526	1199	203	781	Q90ZN1	177	1	175	0.38	0.51	0.01	195	103	3e-21	--	NR13_CHICK Anti-apoptotic protein NR13 OS=Gallus gallus GN=NR13 PE=1 SV=1
ASPP
	ASPP1	Consensus23741	1466	1	1059	Q96KQ4	1090	736	1090	0.63	0.7	0.06	379	454	1e-127	--	ASPP1_HUMAN Apoptosis-stimulating of p53 protein 1 OS=Homo sapiens GN=PPP1R13B PE=1 SV=2
		Consensus72150	2599	226	2154	Q96KQ4	1090	446	1090	0.63	0.71	0.04	674	773	0	--	ASPP1_HUMAN Apoptosis-stimulating of p53 protein 1 OS=Homo sapiens GN=PPP1R13B PE=1 SV=2
		Consensus162918	165	2	163	Q62415	1087	878	931	0.92	0.96	0	54	107	2e-23	--	ASPP1_MOUSE Apoptosis-stimulating of p53 protein 1 OS=Mus musculus GN=Ppp1r13b PE=1 SV=2
		Consensus169696	361	361	2	Q62415	1087	932	1051	0.92	0.96	0	120	233	2e-61	--	ASPP1_MOUSE Apoptosis-stimulating of p53 protein 1 OS=Mus musculus GN=Ppp1r13b PE=1 SV=2
		Consensus169707	368	183	368	Q62415	1087	546	611	0.62	0.74	0.06	66	76.3	2e-17	--	ASPP1_MOUSE Apoptosis-stimulating of p53 protein 1 OS=Mus musculus GN=Ppp1r13b PE=1 SV=2
		Consensus26022	278	85	2	Q62415	1087	1	28	0.82	0.92	0	28	51.6	1e-06	--	ASPP1_MOUSE Apoptosis-stimulating of p53 protein 1 OS=Mus musculus GN=Ppp1r13b PE=1 SV=2
		Consensus26456	671	1	669	Q62415	1087	39	262	0.74	0.89	0	225	337	3e-92	--	ASPP1_MOUSE Apoptosis-stimulating of p53 protein 1 OS=Mus musculus GN=Ppp1r13b PE=1 SV=2
		Consensus42740	1918	1918	2	Q62415	1087	233	877	0.53	0.62	0.07	690	583	1e-165	--	ASPP1_MOUSE Apoptosis-stimulating of p53 protein 1 OS=Mus musculus GN=Ppp1r13b PE=1 SV=2
		Consensus53120	260	260	3	Q62415	1087	266	345	0.58	0.75	0	86	90.9	2e-18	--	ASPP1_MOUSE Apoptosis-stimulating of p53 protein 1 OS=Mus musculus GN=Ppp1r13b PE=1 SV=2
		Consensus62671	297	35	295	Q62415	1087	122	207	0.78	0.86	0	87	125	8e-29	--	ASPP1_MOUSE Apoptosis-stimulating of p53 protein 1 OS=Mus musculus GN=Ppp1r13b PE=1 SV=2
		Consensus105182	133	131	3	Q62415	1087	671	713	0.83	0.93	0	43	77.8	2e-14	--	ASPP1_MOUSE Apoptosis-stimulating of p53 protein 1 OS=Mus musculus GN=Ppp1r13b PE=1 SV=2
	ASPP2	Consensus150731	125	125	3	Q13625	1128	102	143	0.78	0.88	0.02	42	63.5	3e-10	--	ASPP2_HUMAN Apoptosis-stimulating of p53 protein 2 OS=Homo sapiens GN=TP53BP2 PE=1 SV=2
		Consensus160550	152	1	150	Q13625	1128	1034	1083	0.84	0.9	0	50	98.6	8e-21	--	ASPP2_HUMAN Apoptosis-stimulating of p53 protein 2 OS=Homo sapiens GN=TP53BP2 PE=1 SV=2
		Consensus167114	209	208	86	Q13625	1128	349	389	0.58	0.68	0	41	48.9	7e-06	--	ASPP2_HUMAN Apoptosis-stimulating of p53 protein 2 OS=Homo sapiens GN=TP53BP2 PE=1 SV=2
		Consensus24921	416	1	411	Q13625	1128	474	628	0.48	0.56	0.14	161	120	2e-27	--	ASPP2_HUMAN Apoptosis-stimulating of p53 protein 2 OS=Homo sapiens GN=TP53BP2 PE=1 SV=2
		Consensus45767	206	195	1	Q13625	1128	862	925	0.76	0.87	0	65	108	8e-24	--	ASPP2_HUMAN Apoptosis-stimulating of p53 protein 2 OS=Homo sapiens GN=TP53BP2 PE=1 SV=2
		Consensus52396	450	2	379	Q13625	1128	1003	1128	0.87	0.93	0	126	242	4e-64	--	ASPP2_HUMAN Apoptosis-stimulating of p53 protein 2 OS=Homo sapiens GN=TP53BP2 PE=1 SV=2
		Consensus67937	512	60	512	Q13625	1128	689	854	0.51	0.61	0.12	172	149	9e-36	--	ASPP2_HUMAN Apoptosis-stimulating of p53 protein 2 OS=Homo sapiens GN=TP53BP2 PE=1 SV=2
		Consensus109450	142	2	142	Q13625	1128	15	61	0.8	0.91	0	47	89.7	4e-18	--	ASPP2_HUMAN Apoptosis-stimulating of p53 protein 2 OS=Homo sapiens GN=TP53BP2 PE=1 SV=2
		Consensus112107	149	2	148	Q13625	1128	200	248	0.89	0.97	0	49	89	7e-18	--	ASPP2_HUMAN Apoptosis-stimulating of p53 protein 2 OS=Homo sapiens GN=TP53BP2 PE=1 SV=2
		Consensus149452	123	123	1	Q8CG79	1128	959	999	0.97	0.97	0	41	88.6	9e-18	--	ASPP2_MOUSE Apoptosis-stimulating of p53 protein 2 OS=Mus musculus GN=Tp53bp2 PE=1 SV=3
		Consensus169451	307	2	106	Q8CG79	1128	1094	1128	0.88	0.91	0	35	72.8	5e-13	--	ASPP2_MOUSE Apoptosis-stimulating of p53 protein 2 OS=Mus musculus GN=Tp53bp2 PE=1 SV=3
		Consensus18261	178	3	176	Q8CG79	1128	260	317	0.89	0.94	0	58	105	7e-23	--	ASPP2_MOUSE Apoptosis-stimulating of p53 protein 2 OS=Mus musculus GN=Tp53bp2 PE=1 SV=3
		Consensus87181	114	114	1	Q8CG79	1128	937	974	0.94	0.97	0	38	78.6	9e-15	--	ASPP2_MOUSE Apoptosis-stimulating of p53 protein 2 OS=Mus musculus GN=Tp53bp2 PE=1 SV=3
AGT
	AGT2	Consensus130771	101	101	3	Q17QF0	514	281	313	0.69	0.84	0	33	53.5	3e-07	--	AGT2_BOVIN Alanine--glyoxylate aminotransferase 2, mitochondrial OS=Bos taurus GN=AGXT2 PE=2 SV=1
		Consensus162183	161	148	2	Q17QF0	514	374	422	0.61	0.81	0	49	68.9	7e-12	--	AGT2_BOVIN Alanine--glyoxylate aminotransferase 2, mitochondrial OS=Bos taurus GN=AGXT2 PE=2 SV=1
		Consensus168717	252	3	224	Q3UEG6	513	438	511	0.54	0.74	0	74	90.9	2e-18	--	AGT2_MOUSE Alanine--glyoxylate aminotransferase 2, mitochondrial OS=Mus musculus GN=Agxt2 PE=2 SV=1
		Consensus157416	140	3	137	Q5RFA3	514	170	214	0.64	0.82	0	45	64.3	2e-10	--	AGT2_PONAB Alanine--glyoxylate aminotransferase 2, mitochondrial OS=Pongo abelii GN=AGXT2 PE=2 SV=1
Caspase
	CASP	Consensus5145	2435	61	1329	Q13948	678	1	425	0.8	0.89	0	425	647	0	--	CASP_HUMAN Protein CASP OS=Homo sapiens GN=CUX1 PE=1 SV=2
	CASP1	Consensus69748	824	614	366	P55867	382	4	88	0.35	0.61	0.02	85	54.7	6e-07	--	CAS1B_XENLA Caspase-1-B OS=Xenopus laevis GN=casp1-B PE=2 SV=1
		Consensus42397	1262	94	891	Q9MZV6	410	150	409	0.38	0.56	0	266	174	1e-42	--	CASP1_FELCA Caspase-1 OS=Felis silvestris catus GN=CASP1 PE=2 SV=1
		Consensus62371	381	1	276	Q9TV13	405	1	92	0.42	0.54	0	92	67.8	2e-11	--	CASP1_HORSE Caspase-1 OS=Equus caballus GN=CASP1 PE=2 SV=1
		Consensus65790	999	448	200	Q9TV13	405	6	89	0.41	0.52	0.01	84	53.1	2e-06	--	CASP1_HORSE Caspase-1 OS=Equus caballus GN=CASP1 PE=2 SV=1
[truncated: 799 more rows]
[truncated: 206 more columns]
