# Supplementary material for: Deep sequencing-based transcriptome profiling analysis of bacteria-challenged Lateolabrax japonicus reveals insight into the immune-relevant genes in marine fish
Source: BMC Genomics. 2010 Aug 13;11:472. doi: 10.1186/1471-2164-11-472 (PMC3091668; doi:10.1186/1471-2164-11-472)
Supplement: Additional file 2 — Table S2: Summary of tag mapping in DGE analysis for experimental and control groups. [file 1471-2164-11-472-S2.XLS]

## Sheet: A and B result
DGE results for the bacterial-challenged and mock-challenged groups
Mock-challenged group								Bacteria-challenged group
1 Reference Tag Database								1 Reference Tag Database
Reference Gene	169950							Reference Gene	169950
Genes With CATG Site	98301	0.5784						Genes With CATG Site	98301	0.5784
# of Total Reference Tags	257828							# of Total Reference Tags	257828
# of Unambiguous Tags	251656	0.9761						# of Unambiguous Tags	251656	0.9761
# of Ambiguous tags	6172							# of Ambiguous tags	6172
Note: We take all CATG*** tags in a gene, not only the 3' end one, as its reference tags.								Note: We take all CATG*** tags in a gene, not only the 3' end one, as its reference tags.
2 Solexa Tag Library								2 Solexa Tag Library
	Distinct Tag		Total Tag Number						Distinct Tag		Total Tag Number
Raw Data	268252	1	3222883	1				Raw Data	325130	1	3437580	1
Tags Containing N	0	0	0	0				Tags Containing N	0	0	0	0
Adaptors	18947	0.0706	80987	0.0251				Adaptors	19227	0.0591	75807	0.0221
Tag CopyNum <2	122135	0.4553	122135	0.0379				Tag CopyNum <2	154618	0.4756	154618	0.045
Clean Tag	127170	0.4741	3019761	0.937				Clean Tag	151285	0.4653	3207155	0.933
CopyNum >=2	127170	1	3019761	1				CopyNum >=2	151285	1	3207155	1
CopyNum >5	56342	0.443	2813134	0.9316				CopyNum >5	63971	0.4229	2955739	0.9216
CopyNum >10	35251	0.2772	2652866	0.8785				CopyNum >10	39661	0.2622	2771347	0.8641
CopyNum >20	20438	0.1607	2436568	0.8069				CopyNum >20	22916	0.1515	2526115	0.7876
CopyNum >50	8605	0.0677	2060907	0.6825				CopyNum >50	9602	0.0635	2104003	0.656
CopyNum >100	4032	0.0317	1741307	0.5766				CopyNum >100	4441	0.0294	1743389	0.5436
3 Tag Mapping								3 Tag Mapping
	Distinct Tag		Total Tag Number		Number of Gene				Distinct Tag		Total Tag Number		Number of Gene
Clean Tag	127170		3019761		169950			Clean Tag	151285		3207155		169950
Perfect Match(Sense)								Perfect Match(Sense)
1 tag->1 gene	44925	0.3533	686903	0.2275	22673	0.1334		1 tag->1 gene	51421	0.3399	806141	0.2514	25585	0.1505
1 tag->n gene	1181	0.0093	20306	0.0067	1569	0.0092		1 tag->n gene	1371	0.0091	22578	0.007	1790	0.0105
1bp MisMatch(Sense)								1bp MisMatch(Sense)
1 tag->1 gene	3556	0.028	162523	0.0538	3076	0.0181		1 tag->1 gene	3927	0.026	75671	0.0236	3415	0.0201
1 tag->n gene	364	0.0029	4413	0.0015	607	0.0036		1 tag->n gene	384	0.0025	4245	0.0013	699	0.0041
Perfect Match(AntiSense)								Perfect Match(AntiSense)
1 tag->1 gene	40879	0.3215	663116	0.2196	20602	0.1212		1 tag->1 gene	46477	0.3072	757942	0.2363	23277	0.137
1 tag->n gene	979	0.0077	14390	0.0048	1207	0.0071		1 tag->n gene	1168	0.0077	15550	0.0048	1462	0.0086
1bp MisMatch(AntiSense)								1bp MisMatch(AntiSense)
1 tag->1 gene	2803	0.022	28149	0.0093	2432	0.0143		1 tag->1 gene	3098	0.0205	32881	0.0103	2723	0.016
1 tag->n gene	98	0.0008	3270	0.0011	183	0.0011		1 tag->n gene	105	0.0007	1858	0.0006	205	0.0012
All Tag Mapping to Sense Gene	50026	0.3934	874145	0.2895	24608	0.1448		All Tag Mapping to Sense Gene	57103	0.3775	908635	0.2833	27837	0.1638
Unambiguous Tag Mapping to Sense Gene	48481	0.3812	849426	0.2813	23359	0.1374		Unambiguous Tag Mapping to Sense Gene	55348	0.3659	881812	0.275	26394	0.1553
All Tag Mapping to Anti-Sense Gene	44759	0.352	708925	0.2348	21925	0.129		All Tag Mapping to Anti-Sense Gene	50848	0.3361	808231	0.252	24878	0.1464
Unambiguous Tag Mapping to Anti-Sense Gene	43682	0.3435	691265	0.2289	21046	0.1238		Unambiguous Tag Mapping to Anti-Sense Gene	49575	0.3277	790823	0.2466	23790	0.14
All Tag Mapping to Gene (Sense & Anti-Senese)	94785	0.7453	1583070	0.5242	34840	0.205		All Tag Mapping to Gene (Sense & Anti-Senese)	107951	0.7136	1716866	0.5353	38586	0.227
Unambiguous Tag Mapping to Gene (Sense & Anti-Sense)	92163	0.7247	1540691	0.5102	33270	0.1958		Unambiguous Tag Mapping to Gene (Sense & Anti-Sense)	104923	0.6935	1672635	0.5215	36782	0.2164
Unknown Tag	32385	0.2547	1436691	0.4758				Unknown Tag	43334	0.2864	1490289	0.4647
Copy Num >=2	32385	1	1436691	1				Copy Num >=2	43334	1	1490289	1
Copy Num >5	13867	0.4282	1384873	0.9639				Copy Num >5	14893	0.3437	1413839	0.9487
Copy Num >10	9376	0.2895	1350755	0.9402				Copy Num >10	9687	0.2235	1374744	0.9225
Copy Num >20	6184	0.191	1303882	0.9076				Copy Num >20	6311	0.1456	1325305	0.8893
Copy Num >50	3212	0.0992	1207837	0.8407				Copy Num >50	3372	0.0778	1230731	0.8258
Copy Num >100	1845	0.057	1111613	0.7737				Copy Num >100	1912	0.0441	1127382	0.7565
