# Supplementary material for: Deep sequencing-based transcriptome profiling analysis of bacteria-challenged Lateolabrax japonicus reveals insight into the immune-relevant genes in marine fish
Source: BMC Genomics. 2010 Aug 13;11:472. doi: 10.1186/1471-2164-11-472 (PMC3091668; doi:10.1186/1471-2164-11-472)
Supplement: Additional file 4 — Table S3: Summary of differentially expressed CD-containing consensus sequences. [file 1471-2164-11-472-S4.XLS]

## Sheet: sheet1
ALL differentially expressed genes (1224)
Annotated differentially expressed genes (1183)
Gene	RawIntensity-A	RawIntensity-B	TPM-A	TPM-B	log2 Ratio(B/A)	Up-Down-Regulation(B/A)	P-Value	FDR	Description
Consensus1130	0	34	0.01	11.26	10.137	Up	2e-11	1.67e-09	Swissprot: P79749 0.0 PGFRB_FUGRU Beta-type platelet-derived growth factor receptor OS=Fugu rubripes GN=pdgfrb PE=3 SV=1|Nr: gb|ABD48800.1| 0.0 platelet-derived growth factor receptor beta a [Astatotilapia burtoni]|Cog: YAR019c 9e-15 --|Kegg: gga:770488 0.0 PDGFRB, LOC770488; platelet-derived growth factor receptor, beta polypeptide [EC:2.7.10.1]; K05089 platelet-derived growth factor receptor, b…
Consensus69477	0	21	0.01	6.95	9.44087	Up	2.43e-07	8.9e-06	Swissprot: Q96QE3 1e-17 ATAD5_HUMAN ATPase family AAA domain-containing protein 5 OS=Homo sapiens GN=ATAD5 PE=1 SV=3|Nr: gb|AAI55054.1| 2e-21 Si:ch211-11k18.10 protein [Danio rerio]
Consensus36081	0	19	0.01	6.29	9.29692	Up	1.04e-06	3.17e-05	Swissprot: Q8VCM5 1e-131 MUL1_MOUSE Mitochondrial ubiquitin ligase activator of NFKB 1 OS=Mus musculus GN=Mul1 PE=2 SV=2|Kegg: rno:311866 1e-07 RGD1564403_predicted; similar to Leucine rich repeat and sterile alpha motif containing 1 (predicted) [EC:6.3.2.19]; K10641 E3 ubiquitin-protein ligase LRSAM1
Consensus64148	0	18	0.01	5.96	9.21917	Up	2.13e-06	6.09e-05	Swissprot: Q5PR66 4e-25 TTC26_DANRE Tetratricopeptide repeat protein 26 OS=Danio rerio GN=ttc26 PE=2 SV=1|Nr: emb|CAG10786.1| 1e-25 unnamed protein product [Tetraodon nigroviridis]
Consensus1401	0	17	0.01	5.63	9.13699	Up	4.4e-06	0.000114548	Swissprot: Q24145 2e-06 SHARK_DROME Tyrosine-protein kinase shark OS=Drosophila melanogaster GN=shark PE=2 SV=2|Nr: ref|XP_001381266.1| 1e-06 PREDICTED: similar to ankyrin repeat and kinase domain containing 1, [Monodelphis domestica]|Kegg: dme:Dmel_CG18247 5e-06 shark; Src homology 2, ankyrin repeat, tyrosine kinase [EC:2.7.10.2]; K08253 non-specific protein-tyrosine kinase
Consensus38240	0	16	0.01	5.3	9.04985	Up	9.08e-06	0.000215396	Swissprot: Q8N8E2 1e-118 ZN513_HUMAN Zinc finger protein 513 OS=Homo sapiens GN=ZNF513 PE=2 SV=1|Nr: ref|XP_696624.1| 1e-145 PREDICTED: zinc finger protein 513 [Danio rerio]|Cog: SPAC144.09c 1e-09 --|Kegg: mcc:709957 3e-49 LOC709957; similar to zinc finger protein 135 (clone pHZ-17); K09228 KRAB domain-containing zinc finger protein
Consensus129418	0	14	0.01	4.64	8.85798	Up	3.86e-05	0.000732705	Swissprot: Q2KJC6 1e-111 METK1_BOVIN S-adenosylmethionine synthetase isoform type-1 OS=Bos taurus GN=MAT1A PE=2 SV=1|Nr: ref|NP_001035469.1| 1e-139 methionine adenosyltransferase-like [Danio rerio] gb|AAI15301.1| Zgc:136871 [Danio rerio]|Cog: SPBC14F5.05c 1e-100 --|Kegg: dre:678634 1e-140 zgc:136871; zgc:136871 [EC:2.5.1.6]; K00789 S-adenosylmethionine synthetase
Consensus8399	0	13	0.01	4.3	8.74819	Up	7.96e-05	0.00135591	Swissprot: Q9BGS7 1e-13 MOG_MACFA Myelin-oligodendrocyte glycoprotein OS=Macaca fascicularis GN=MOG PE=2 SV=1|Nr: gb|ACO08513.1| 1e-22 Myelin-oligodendrocyte glycoprotein precursor [Oncorhynchus mykiss]|Kegg: hsa:11118 3e-13 BTN3A2; butyrophilin, subfamily 3, member A2; K06712 butyrophilin
Consensus8227	0	12	0.01	3.97	8.633	Up	0.000164106	0.00246456	Swissprot: Q9D6X5 1e-132 CT054_MOUSE Uncharacterized protein C20orf54 homolog OS=Mus musculus PE=2 SV=2|Nr: emb|CAG12834.1| 0.0 unnamed protein product [Tetraodon nigroviridis]
Consensus58239	0	12	0.01	3.97	8.633	Up	0.000164106	0.00246208	Swissprot: Q99MD6 2e-64 TRXR3_MOUSE Thioredoxin reductase 3 (Fragment) OS=Mus musculus GN=Txnrd3 PE=1 SV=2|Cog: SPAC4F10.20 3e-15 --|Kegg: dre:352924 5e-82 txnrd1; thioredoxin reductase 1 [EC:1.8.1.9]; K00384 thioredoxin reductase (NADPH)
Consensus39119	0	11	0.01	3.64	8.50779	Up	0.000338396	0.00453942	Swissprot: Q6P0F0 3e-54 TMM93_DANRE Transmembrane protein 93 OS=Danio rerio GN=tmem93 PE=2 SV=1|Nr: gb|ACO13402.1| 2e-53 Transmembrane protein 93 [Esox lucius]
Consensus39539	0	11	0.01	3.64	8.50779	Up	0.000338396	0.00452117	Swissprot: Q803Y4 1e-39 UFM1_DANRE Ubiquitin-fold modifier 1 OS=Danio rerio GN=ufm1 PE=2 SV=1|Nr: gb|ACO09101.1| 1e-39 Ubiquitin-fold modifier 1 precursor [Osmerus mordax]
Consensus55784	0	10	0.01	3.31	8.37069	Up	0.00069779	0.00804962	Swissprot: Q8CFN2 1e-106 CDC42_RAT Cell division control protein 42 homolog OS=Rattus norvegicus GN=Cdc42 PE=1 SV=2|Cog: SPAC110.03 1e-88 --|Kegg: xla:379055 1e-106 cdc42; cell division cycle 42 (GTP binding protein, 25kDa); K04393 cell division control protein 42
Consensus32310	0	10	0.01	3.31	8.37069	Up	0.00069779	0.00804652	Swissprot: P18714 1e-11 ZG20_XENLA Gastrula zinc finger protein xFG20-1 OS=Xenopus laevis PE=3 SV=2|Nr: ref|XP_001660817.1| 2e-13 hypothetical protein AaeL_AAEL010332 [Aedes aegypti] gb|EAT37708.1| conserved hypothetical protein [Aedes aegypti]|Kegg: cfa:490045 2e-12 ZSCAN10, LOC490045; zinc finger and SCAN domain containing 10; K09230 SCAN domain-containing zinc finger protein
Consensus62884	0	10	0.01	3.31	8.37069	Up	0.00069779	0.00804341	Swissprot: Q8IYL2 1e-141 U383_HUMAN Putative methyltransferase UPF0383 OS=Homo sapiens GN=C4orf23 PE=2 SV=2|Nr: gb|EAW82338.1| 1e-141 hCG1648444 [Homo sapiens]
Consensus70222	0	10	0.01	3.31	8.37069	Up	0.00069779	0.00803412	Nr: gb|AAN15747.1| 7e-14 reverse transcriptase-like protein [Paralichthys olivaceus]
Consensus129489	0	10	0.01	3.31	8.37069	Up	0.00069779	0.00803103	Swissprot: Q8N1B4 1e-136 VPS52_HUMAN Vacuolar protein sorting-associated protein 52 homolog OS=Homo sapiens GN=VPS52 PE=1 SV=1|Nr: ref|XP_684689.2| 1e-171 PREDICTED: vacuolar protein sorting 52 (yeast) [Danio rerio]
Consensus39746	0	10	0.01	3.31	8.37069	Up	0.00069779	0.00802794	Swissprot: P02258 4e-17 H5_ANSAN Histone H5 OS=Anser anser anser PE=1 SV=1|Nr: emb|CAG04363.1| 2e-29 unnamed protein product [Tetraodon nigroviridis]
Consensus8895	0	10	0.01	3.31	8.37069	Up	0.00069779	0.00800024	Swissprot: Q8NAA4 1e-125 A16L2_HUMAN Autophagy-related protein 16-2 OS=Homo sapiens GN=ATG16L2 PE=2 SV=2|Nr: ref|XP_001345780.2| 0.0 PREDICTED: similar to autophagy related 16 like 2 [Danio rerio]|Cog: all0438_2 8e-22 --|Kegg: afm:AFUA_7G07100 7e-28 Pfs, NACHT and WD domain protein [EC:2.4.2.-]; K00777
Consensus129454	0	10	0.01	3.31	8.37069	Up	0.00069779	0.00798799	Swissprot: Q8QG60 1e-166 CRY2_CHICK Cryptochrome-2 OS=Gallus gallus GN=CRY2 PE=2 SV=2|Nr: dbj|BAA96850.1| 1e-175 cryptochrome3 [Danio rerio]|Cog: SPy1505 6e-46 --|Kegg: dre:83774 1e-176 cry3; cryptochrome 3; K02295 cryptochrome
Consensus39861	0	9	0.01	2.98	8.21917	Up	0.00143888	0.0144376	Swissprot: Q9WTZ1 9e-25 RBX2_MOUSE RING-box protein 2 OS=Mus musculus GN=Rnf7 PE=2 SV=1|Nr: ref|NP_001012516.1| 2e-26 ring finger protein 7 [Danio rerio] gb|AAH90163.1| Ring finger protein 7 [Danio rerio] emb|CAQ14515.1| ring finger protein 7 [Danio rerio]|Cog: YOL133w 5e-09 --|Kegg: dre:503534 3e-27 rnf7; ring finger protein 7; K10611 RING-box protein 2
Consensus17559	0	9	0.01	2.98	8.21917	Up	0.00143888	0.0144328	Swissprot: Q9EPC5 1e-31 RET7_MOUSE Retinoid-binding protein 7 OS=Mus musculus GN=Rbp7 PE=2 SV=1|Nr: ref|NP_001122222.1| 5e-37 hypothetical protein LOC569308 [Danio rerio] gb|AAI62798.1| Similar to retinol binding protein 7, cellular [Danio rerio] gb|AAI62816.1| Similar to retinol binding protein 7, cellular [Danio rerio]|Kegg: gga:396246 8e-09 FABP7; fatty acid binding protein 7, brain; K08756 fa…
Consensus12164	0	9	0.01	2.98	8.21917	Up	0.00143888	0.0144279	Swissprot: O43325 1e-38 LYRM1_HUMAN LYR motif-containing protein 1 OS=Homo sapiens GN=LYRM1 PE=2 SV=1
Consensus39738	0	9	0.01	2.98	8.21917	Up	0.00143888	0.0144183	Swissprot: Q96HQ2 3e-26 C2AIL_HUMAN CDKN2AIP N-terminal-like protein OS=Homo sapiens GN=CDKN2AIPNL PE=2 SV=1|Nr: emb|CAG08802.1| 8e-41 unnamed protein product [Tetraodon nigroviridis]
Consensus71595	0	9	0.01	2.98	8.21917	Up	0.00143888	0.0144038	Swissprot: P54842 1e-29 MAFB_RAT Transcription factor MafB OS=Rattus norvegicus GN=Mafb PE=1 SV=1|Nr: gb|AAC18821.1| 1e-32 transcription factor Val [Danio rerio]|Kegg: dre:30210 2e-33 mafb; v-maf musculoaponeurotic fibrosarcoma oncogene family, protein B (avian); K09036 transcription factor MAFB
Consensus8810	0	9	0.01	2.98	8.21917	Up	0.00143888	0.0143941	Swissprot: P84089 1e-55 ERH_MOUSE Enhancer of rudimentary homolog OS=Mus musculus GN=Erh PE=1 SV=1|Nr: pdb|1WWQ|A 5e-55 Chain A, Solution Structure Of Mouse Er
Consensus39759	0	9	0.01	2.98	8.21917	Up	0.00143888	0.0143893	Swissprot: Q810J8 0.0 ZFYV1_MOUSE Zinc finger FYVE domain-containing protein 1 OS=Mus musculus GN=Zfyve1 PE=2 SV=1|Nr: emb|CAG06443.1| 0.0 unnamed protein product [Tetraodon nigroviridis]|Kegg: cre:CHLREDRAFT_195580 1e-09 FAB-like protein, FYVE-domain PI-3,4-kinase [EC:2.7.1.68]; K00889 1-phosphatidylinositol-4-phosphate 5-kinase
Consensus34174	0	9	0.01	2.98	8.21917	Up	0.00143888	0.0143797	Swissprot: Q96EH3 3e-49 CG030_HUMAN Uncharacterized protein C7orf30 OS=Homo sapiens GN=C7orf30 PE=2 SV=1|Nr: ref|NP_001134987.1| 1e-67 CG030 protein [Salmo salar] gb|ACI69755.1| C7orf30 [Salmo salar]|Cog: XF2180 1e-13 --|Kegg: rle:RL4689 1e-14 hypothetical protein; K09710 hypothetical protein
Consensus42900	0	9	0.01	2.98	8.21917	Up	0.00143888	0.0143749	Swissprot: O00566 1e-61 MPP10_HUMAN U3 small nucleolar ribonucleoprotein protein MPP10 OS=Homo sapiens GN=MPHOSPH10 PE=1 SV=2|Cog: YJR002w 9e-13 --|Kegg: mpe:MYPE6470 6e-15 parC; DNA topoisomerase IV subunit A [EC:5.99.1.-]; K02621 topoisomerase IV subunit A
Consensus169765	0	9	0.01	2.98	8.21917	Up	0.00143888	0.0143461	Swissprot: Q62470 4e-26 ITA3_MOUSE Integrin alpha-3 OS=Mus musculus GN=Itga3 PE=1 SV=1|Nr: gb|AAH92363.1| 1e-28 Im:7145180 protein [Danio rerio]|Kegg: dre:407685 3e-27 LOC407685; hypothetical protein LOC407685; K06482 integrin alpha 3
Consensus47979	0	9	0.01	2.98	8.21917	Up	0.00143888	0.0143127	Swissprot: Q6NYY9 1e-26 TMM49_DANRE Transmembrane protein 49 OS=Danio rerio GN=tmem49 PE=2 SV=1|Nr: ref|XP_001362603.1| 7e-26 PREDICTED: hypothetical protein [Monodelphis domestica]
Consensus26198	0	8	0.01	2.65	8.04985	Up	0.00296706	0.0254498	Swissprot: Q86VI3 0.0 IQGA3_HUMAN Ras GTPase-activating-like protein IQGAP3 OS=Homo sapiens GN=IQGAP3 PE=1 SV=1|Nr: emb|CAF95047.1| 0.0 unnamed protein product [Tetraodon nigroviridis]|Cog: SPAC4F8.13c 3e-40 --|Kegg: hsa:128239 0.0 IQGAP3; IQ motif containing GTPase activating protein 3; K05767 IQ motif containing GTPase activating protein
Consensus63053	0	8	0.01	2.65	8.04985	Up	0.00296706	0.0254134	Swissprot: Q9P2S5 1e-07 WDR8_HUMAN WD repeat-containing protein 8 OS=Homo sapiens GN=WDR8 PE=1 SV=1|Nr: emb|CAG03194.1| 4e-13 unnamed protein product [Tetraodon nigroviridis]
Consensus29	0	8	0.01	2.65	8.04985	Up	0.00296706	0.0253915	Swissprot: Q61727 7e-07 I10R1_MOUSE Interleukin-10 receptor alpha chain OS=Mus musculus GN=Il10ra PE=2 SV=1|Nr: emb|CAD67768.1| 1e-155 helical cytokine receptor CRFB7 [Tetraodon nigroviridis] emb|CAD67781.1| helical cytokine receptor CRFB7 [Tetraodon nigroviridis]|Kegg: gga:419771 4e-12 IL10RA; interleukin 10 receptor, alpha; K05134 interleukin 10 receptor, alpha
Consensus9539	0	8	0.01	2.65	8.04985	Up	0.00296706	0.025348	Swissprot: Q969X1 7e-86 TMBI1_HUMAN Transmembrane BAX inhibitor motif-containing protein 1 OS=Homo sapiens GN=TMBIM1 PE=1 SV=2|Nr: ref|NP_001134878.1| 9e-97 Transmembrane BAX inhibitor motif-containing protein 1 [Salmo salar] gb|ACI69266.1| Transmembrane BAX inhibitor motif-containing protein 1 [Salmo salar]|Cog: SPCC576.04 5e-21 --|Kegg: gga:424218 5e-89 TMBIM1; transmembrane BAX inhibitor motif…
Consensus19569	0	8	0.01	2.65	8.04985	Up	0.00296706	0.0253263	Swissprot: A0AUR5 4e-51 CARP_DANRE Protein CARP OS=Danio rerio GN=carp PE=2 SV=1|Nr: emb|CAG11956.1| 5e-54 unnamed protein product [Tetraodon nigroviridis]
Consensus69022	0	8	0.01	2.65	8.04985	Up	0.00296706	0.0253046	Swissprot: Q8TDJ6 0.0 DMXL2_HUMAN DmX-like protein 2 OS=Homo sapiens GN=DMXL2 PE=1 SV=1|Cog: all0283_3 4e-08 --|Kegg: ehi:106.t00026 3e-07 G protein beta subunit; K07972 guanine nucleotide binding protein (G protein), beta, other
Consensus69363	0	8	0.01	2.65	8.04985	Up	0.00296706	0.025283	Swissprot: O95872 6e-17 BAT4_HUMAN Protein BAT4 OS=Homo sapiens GN=BAT4 PE=2 SV=1
Consensus46193	0	8	0.01	2.65	8.04985	Up	0.00296706	0.0252327	Swissprot: Q8BHC1 1e-58 RB39B_MOUSE Ras-related protein Rab-39B OS=Mus musculus GN=Rab39b PE=2 SV=1|Nr: ref|XP_001340802.1| 1e-90 PREDICTED: similar to RAB39B, member RAS oncogene family [Danio rerio]|Cog: SPAC18G6.03 1e-31 --|Kegg: mmu:67790 2e-58 Rab39b; RAB39B, member RAS oncogene family; K07925 Ras-related protein Rab-39B
Consensus71876	0	8	0.01	2.65	8.04985	Up	0.00296706	0.025204	Swissprot: O44441 3e-11 ATIF2_CAEEL Probable ATPase inhibitor B0546.1, mitochondrial OS=Caenorhabditis elegans GN=B0546.1 PE=2 SV=1|Nr: gb|ACO09438.1| 2e-33 ATPase inhibitor, mitochondrial precursor [Osmerus mordax]
Consensus13898	0	8	0.01	2.65	8.04985	Up	0.00296706	0.0251611	Swissprot: Q4R318 5e-07 BRF2_MACFA Transcription factor IIIB 50 kDa subunit OS=Macaca fascicularis GN=BRF2 PE=2 SV=1|Nr: emb|CAF99281.1| 1e-10 unnamed protein product [Tetraodon nigroviridis]
Consensus41234	0	8	0.01	2.65	8.04985	Up	0.00296706	0.0251326	Swissprot: Q9BUJ2 8e-84 HNRL1_HUMAN Heterogeneous nuclear ribonucleoprotein U-like protein 1 OS=Homo sapiens GN=HNRNPUL1 PE=1 SV=2|Nr: emb|CAG12761.1| 1e-116 unnamed protein product [Tetraodon nigroviridis]|Cog: YLR106c 1e-11 --|Kegg: mpe:MYPE6470 2e-18 parC; DNA topoisomerase IV subunit A [EC:5.99.1.-]; K02621 topoisomerase IV subunit A
Consensus9656	0	8	0.01	2.65	8.04985	Up	0.00296706	0.0251113	Swissprot: A4IIX9 3e-63 WDR37_XENTR WD repeat-containing protein 37 OS=Xenopus tropicalis GN=wdr37 PE=2 SV=1|Nr: emb|CAF98780.1| 5e-67 unnamed protein product [Tetraodon nigroviridis]
Consensus7426	0	8	0.01	2.65	8.04985	Up	0.00296706	0.0250687	Swissprot: Q32LD1 4e-34 CQ049_BOVIN Uncharacterized potential DNA-binding protein C17orf49 homolog OS=Bos taurus PE=2 SV=1|Nr: emb|CAF93941.1| 3e-56 unnamed protein product [Tetraodon nigroviridis]
Consensus38374	0	7	0.01	2.32	7.85798	Up	0.00611824	0.0432998	Swissprot: Q9H4Z2 4e-31 ZN335_HUMAN Zinc finger protein 335 OS=Homo sapiens GN=ZNF335 PE=1 SV=1|Nr: emb|CAG07488.1| 0.0 unnamed protein product [Tetraodon nigroviridis]
Consensus7025	0	7	0.01	2.32	7.85798	Up	0.00611824	0.0432895	Nr: gb|ACJ65023.1| 1e-12 CC chemokine [Larimichthys crocea]
Consensus42320	0	7	0.01	2.32	7.85798	Up	0.00611824	0.0432793	Swissprot: Q2KID6 0.0 PLRG1_BOVIN Pleiotropic regulator 1 OS=Bos taurus GN=PLRG1 PE=2 SV=1|Cog: all0438_2 9e-38 --|Kegg: ava:Ava_2851 9e-35 serine/threonine protein kinase with WD40 repeats [EC:2.7.11.17]; K00908 Ca2+/calmodulin-dependent protein kinase
Consensus68066	0	7	0.01	2.32	7.85798	Up	0.00611824	0.0431568	Swissprot: Q9XT26 0.0 CCNT1_HORSE Cyclin-T1 OS=Equus caballus GN=CCNT1 PE=1 SV=1|Cog: SPBC32F12.06 2e-25 --|Kegg: dme:Dmel_CG6146 7e-10 Top1; Topoisomerase 1 [EC:5.99.1.2]; K03163 DNA topoisomerase I
Consensus1353	0	7	0.01	2.32	7.85798	Up	0.00611824	0.0430755	Swissprot: P30408 2e-42 T4S1_HUMAN Transmembrane 4 L6 family member 1 OS=Homo sapiens GN=TM4SF1 PE=1 SV=1|Nr: ref|NP_001134067.1| 4e-87 Transmembrane 4 L6 family member 1 [Salmo salar] gb|ACI66111.1| Transmembrane 4 L6 family member 1 [Salmo salar]
Consensus67935	0	7	0.01	2.32	7.85798	Up	0.00611824	0.0430653	Swissprot: Q90339 5e-79 MYSS_CYPCA Myosin heavy chain, fast skeletal muscle OS=Cyprinus carpio PE=2 SV=2|Cog: aq_629 7e-09 --|Kegg: dre:334274 9e-78 myhc4; myosin heavy chain 4; K10352 myosin heavy chain
Consensus36435	0	7	0.01	2.32	7.85798	Up	0.00611824	0.0430552	Swissprot: P97363 0.0 SPTC2_MOUSE Serine palmitoyltransferase 2 OS=Mus musculus GN=Sptlc2 PE=2 SV=2|Cog: YDR062w 1e-130 --|Kegg: mmu:20773 0.0 Sptlc2; serine palmitoyltransferase, long chain base subunit 2 [EC:2.3.1.50]; K00654 serine palmitoyltransferase
Consensus38340	0	7	0.01	2.32	7.85798	Up	0.00611824	0.0430248	Swissprot: Q7Z6J2 2e-16 GRASP_HUMAN General receptor for phosphoinositides 1-associated scaffold protein OS=Homo sapiens GN=GRASP PE=1 SV=1|Nr: ref|NP_001035013.1| 8e-41 GRP1 (general receptor for phosphoinositides 1)-associated scaffold protein like [Danio rerio] gb|AAI14299.1| GRP1 (general receptor for phosphoinositides 1)-associated scaffold protein like [Danio rerio]
Consensus69153	0	7	0.01	2.32	7.85798	Up	0.00611824	0.0428635	Swissprot: P17706 2e-67 PTN2_HUMAN Tyrosine-protein phosphatase non-receptor type 2 OS=Homo sapiens GN=PTPN2 PE=1 SV=1|Cog: SPAC19D5.01 2e-13 --|Kegg: dre:561613 8e-83 ptpn2l; protein tyrosine phosphatase, non-receptor type 2, like [EC:3.1.3.48]; K01104 protein-tyrosine phosphatase
Consensus58041	0	7	0.01	2.32	7.85798	Up	0.00611824	0.0428234	Swissprot: P59041 4e-11 DJC30_MOUSE DnaJ homolog subfamily C member 30 OS=Mus musculus GN=Dnajc30 PE=2 SV=1
Consensus41263	0	7	0.01	2.32	7.85798	Up	0.00611824	0.0427733	Swissprot: Q33DR2 1e-134 DPS1_MOUSE Decaprenyl-diphosphate synthase subunit 1 OS=Mus musculus GN=Pdss1 PE=1 SV=1|Cog: SPBPJ4664.01 2e-65 --|Kegg: mcc:707598 1e-134 LOC707598; similar to prenyl diphosphate synthase, subunit 1 [EC:2.5.1.-]; K00810
Consensus60970	0	7	0.01	2.32	7.85798	Up	0.00611824	0.0426835	Swissprot: Q6Q2Z6 8e-22 ACOT5_MOUSE Acyl-coenzyme A thioesterase 5 OS=Mus musculus GN=Acot5 PE=1 SV=1|Nr: emb|CAG09186.1| 6e-38 unnamed protein product [Tetraodon nigroviridis]|Kegg: mmu:217698 2e-21 Acot5; acyl-CoA thioesterase 5 [EC:3.1.2.2]; K01068 palmitoyl-CoA hydrolase
Consensus35011	0	7	0.01	2.32	7.85798	Up	0.00611824	0.0426735	Swissprot: Q567E6 1e-107 CQ10B_DANRE Protein COQ10 B, mitochondrial OS=Danio rerio GN=coq10b PE=2 SV=1|Nr: ref|NP_001017747.1| 1e-106 coenzyme Q10 homolog B [Danio rerio] sp|Q567E6.1|CQ10B_DANRE RecName: Full=Protein COQ10 B, mitochondrial; Flags: Precursor gb|AAH93204.1| Coenzyme Q10 homolog B (S. cerevisiae) [Danio rerio]|Cog: SPCC16A11.07 2e-10 --
Consensus21323	2	71	0.62	23.51	5.24486	Up	0.000121846	0.00192056	Nr: emb|CAG10411.1| 8e-08 unnamed protein product [Tetraodon nigroviridis]
Consensus3552	4	105	1.25	34.77	4.79784	Up	5.16e-05	0.00094342	Swissprot: P13497 0.0 BMP1_HUMAN Bone morphogenetic protein 1 OS=Homo sapiens GN=BMP1 PE=1 SV=2|Nr: gb|AAI63535.1| 0.0 Bmp1a protein [Danio rerio]|Kegg: cfa:486127 0.0 BMP1, LOC486127; bone morphogenetic protein 1 [EC:3.4.24.19]; K05502 bone morphogenetic protein 1
Consensus7065	3	57	0.94	18.88	4.32805	Up	8.02e-05	0.00136469	Swissprot: P52164 4e-38 MAX_RAT Protein max OS=Rattus norvegicus GN=Max PE=1 SV=1|Nr: gb|ACI33548.1| 3e-40 max [Salmo salar]|Kegg: rno:60661 9e-38 Max; Max protein; K04453 Max protein
Consensus31973	74	1304	23.07	431.82	4.22634	Up	2.53e-14	4.4e-12	Nr: emb|CAG12463.1| 8e-08 unnamed protein product [Tetraodon nigroviridis]
Consensus8448	2	28	0.62	9.27	3.90223	Up	0.000122047	0.00191869	Swissprot: Q8BY87 0.0 UBP47_MOUSE Ubiquitin carboxyl-terminal hydrolase 47 OS=Mus musculus GN=Usp47 PE=1 SV=2|Nr: emb|CAF99624.1| 0.0 unnamed protein product [Tetraodon nigroviridis]|Cog: YMR304w 1e-62 --|Kegg: mmu:74996 0.0 Usp47; ubiquitin specific peptidase 47 [EC:3.1.2.15]; K01072 ubiquitin thiolesterase
Consensus6346	2	22	0.62	7.29	3.55558	Up	0.000132006	0.00204197	Swissprot: Q812D3 6e-84 PPIL3_RAT Peptidyl-prolyl cis-trans isomerase-like 3 OS=Rattus norvegicus GN=Ppil3 PE=2 SV=1|Nr: ref|NP_001134782.1| 3e-87 Peptidyl-prolyl cis-trans isomerase-like 3 [Salmo salar] gb|ACI68849.1| Peptidyl-prolyl cis-trans isomerase-like 3 [Salmo salar]|Cog: SPAC21E11.05c 2e-40 --|Kegg: dre:415236 2e-86 zgc:86715; zgc:86715 [EC:5.2.1.8]; K01802 peptidylprolyl isomerase
Consensus64130	8	82	2.49	27.15	3.44673	Up	6.63e-06	0.000163487	Swissprot: Q05916 2e-15 HME1_CHICK Homeobox protein engrailed-1 OS=Gallus gallus GN=EN1 PE=3 SV=1|Nr: ref|NP_001013516.1| 2e-26 hypothetical protein LOC541371 [Danio rerio] gb|AAH91669.1| Zgc:113499 [Danio rerio] gb|AAI65537.1| Zgc:113499 protein [Danio rerio]|Kegg: ptr:749965 7e-10 EN1, LOC749965; engrailed homeobox 1; K09319 homeobox protein engrailed
Consensus43392	4	41	1.25	13.58	3.44148	Up	5.16e-05	0.000941149	Swissprot: Q9H814 3e-96 RNUXA_HUMAN RNA U small nuclear RNA export adapter protein OS=Homo sapiens GN=RNUXA PE=1 SV=1|Nr: ref|NP_001003995.1| 1e-117 phosphorylated adaptor for RNA export [Danio rerio] gb|AAH80257.1| Phosphorylated adaptor for RNA export [Danio rerio]
Consensus128696	2	20	0.62	6.62	3.41649	Up	0.00015854	0.0023942	Swissprot: O60271 5e-42 JIP4_HUMAN C-jun-amino-terminal kinase-interacting protein 4 OS=Homo sapiens GN=SPAG9 PE=1 SV=4|Nr: emb|CAF97926.1| 6e-86 unnamed protein product [Tetraodon nigroviridis]|Kegg: mcc:702388 4e-41 MAPK8IP3; mitogen-activated protein kinase 8 interacting protein 3; K04436 mitogen-activated protein kinase 8 interacting protein 3
Consensus37641	7	69	2.18	22.85	3.38979	Up	1.14e-05	0.000262268	Swissprot: Q8VCP8 2e-76 KAD6_MOUSE Adenylate kinase isoenzyme 6 OS=Mus musculus GN=Ak6 PE=2 SV=1|Nr: emb|CAM14035.1| 6e-86 novel protein (zgc:86811) [Danio rerio]|Cog: SPCC830.11c 6e-41 --|Kegg: gga:425215 1e-78 RCJMB04_1f9, LOC425215; similar to UPF0101 protein CGI-137 (Protein AD-004); K03133 transcription initiation factor TFIID subunit D7
Consensus6969	18	167	5.61	55.3	3.30121	Up	1.93e-08	9.32e-07	Swissprot: Q2HXL6 0.0 EDEM3_MOUSE ER degradation-enhancing alpha-mannosidase-like 3 OS=Mus musculus GN=Edem3 PE=1 SV=1|Nr: emb|CAF95850.1| 0.0 unnamed protein product [Tetraodon nigroviridis]|Cog: XF1267 4e-06 --|Kegg: dre:100003836 0.0 LOC100003836; hypothetical protein LOC100003836; K10086 ER degradation enhancer, mannosidase alpha-like 3
Consensus8570	17	147	5.3	48.68	3.19926	Up	3.52e-08	1.62e-06	Nr: emb|CAF91276.1| 1e-115 unnamed protein product [Tetraodon nigroviridis]
Consensus41245	2	16	0.62	5.3	3.09565	Up	0.000578784	0.00704938	Swissprot: Q32LJ2 1e-101 ARFRP_BOVIN ADP-ribosylation factor-related protein 1 OS=Bos taurus GN=ARFRP1 PE=2 SV=1|Cog: YDL192w 3e-27 --|Kegg: gga:419261 1e-101 ARFRP1; ADP-ribosylation factor related protein 1; K07952 ADP-ribosylation factor related protein 1
Consensus70107	4	32	1.25	10.6	3.08406	Up	5.21e-05	0.000946297	Swissprot: Q6X9E4 3e-17 FBW12_HUMAN F-box/WD repeat-containing protein 12 OS=Homo sapiens GN=FBXW12 PE=2 SV=1|Nr: gb|ACO09351.1| 4e-72 F-box/WD repeat protein 12 [Osmerus mordax]|Kegg: rno:361219 6e-32 RGD1566133_predicted; similar to Fbxw17 protein (predicted); K10267 F-box and WD-40 domain protein 12/13/14/15/16/17/19
Consensus4522	2	15	0.62	4.97	3.00291	Up	0.000970032	0.0106362	Swissprot: P30305 1e-131 MPIP2_HUMAN M-phase inducer phosphatase 2 OS=Homo sapiens GN=CDC25B PE=1 SV=2|Cog: SPAC24H6.05 2e-28 --|Kegg: hsa:994 1e-131 CDC25B; cell division cycle 25 homolog B (S. pombe) [EC:3.1.3.48]; K05866 cell division cycle 25B
Consensus13738	2	15	0.62	4.97	3.00291	Up	0.000970032	0.0106323	Swissprot: P11024 0.0 NNTM_BOVIN NAD(P) transhydrogenase, mitochondrial OS=Bos taurus GN=NNT PE=1 SV=3|Nr: emb|CAF99856.1| 0.0 unnamed protein product [Tetraodon nigroviridis]|Cog: slr1434 1e-130 --|Kegg: xla:447528 0.0 MGC83563; MGC83563 protein [EC:1.6.1.2]; K00324 NAD(P) transhydrogenase subunit alpha; K00325 NAD(P) transhydrogenase subunit beta
Consensus5031	8	57	2.49	18.88	2.92264	Up	6.63e-06	0.000163354	Swissprot: Q9UPR0 0.0 PLCL2_HUMAN Inactive phospholipase C-like protein 2 OS=Homo sapiens GN=PLCL2 PE=2 SV=2|Cog: YBR112c 4e-07 --|Kegg: nve:NEMVE_v1g114299 1e-143 NEMVEDRAFT_v1g114299; predicted protein [EC:3.1.4.11]; K05857 phospholipase C, delta
Consensus6648	2	14	0.62	4.64	2.90378	Up	0.00168717	0.0161848	Swissprot: Q90889 4e-68 MAFG_CHICK Transcription factor MafG OS=Gallus gallus GN=MAFG PE=1 SV=1|Nr: emb|CAG06027.1| 6e-84 unnamed protein product [Tetraodon nigroviridis]|Kegg: dre:405877 1e-69 mafg2; v-maf musculoaponeurotic fibrosarcoma oncogene homolog g (avian), 2; K09037 transcription factor MAFF/G/K
Consensus128251	3	21	0.94	6.95	2.88628	Up	0.000166901	0.00249028	Swissprot: Q6ZQP7 3e-06 YV021_HUMAN Uncharacterized protein LOC284861 OS=Homo sapiens PE=2 SV=1|Nr: emb|CAP27875.1| 4e-06 C. briggsae CBR-RSR-1 protein [Caenorhabditis briggsae]
Consensus36412	2	13	0.62	4.3	2.794	Up	0.00299198	0.0252222	Swissprot: Q07352 5e-40 TISB_HUMAN Butyrate response factor 1 OS=Homo sapiens GN=ZFP36L1 PE=1 SV=1|Cog: SPBC1718.07c 1e-20 --|Kegg: sce:YIR019C 4e-09 MUC1, STA4, FLO11; GPI-anchored cell surface glycoprotein (flocculin) required for pseudohyphal formation, invasive growth, flocculation, and biofilms; transcriptionally regulated by the MAPK pathway (via Ste12p and Tec1p) and the cAMP pathway (via …
Consensus12347	2	13	0.62	4.3	2.794	Up	0.00299198	0.025208	Swissprot: O14668 4e-10 TMG1_HUMAN Transmembrane gamma-carboxyglutamic acid protein 1 OS=Homo sapiens GN=PRRG1 PE=2 SV=1
Consensus36305	2	13	0.62	4.3	2.794	Up	0.00299198	0.0251725	Swissprot: Q3SZI7 0.0 COG6_BOVIN Conserved oligomeric Golgi complex subunit 6 OS=Bos taurus GN=COG6 PE=2 SV=1
Consensus37779	19	121	5.92	40.07	2.75885	Up	1.05e-08	5.42e-07	Swissprot: P02457 2e-38 CO1A1_CHICK Collagen alpha-1(I) chain OS=Gallus gallus GN=COL1A1 PE=1 SV=3|Nr: emb|CAG02093.1| 2e-41 unnamed protein product [Tetraodon nigroviridis]|Kegg: dre:325675 2e-39 col1a3; collagen, type I, alpha 3; K06236 collagen, type I/II/III/V/XI, alpha
Consensus8463	3	19	0.94	6.29	2.74233	Up	0.000367414	0.00475792	Swissprot: Q8NDX5 1e-52 PHC3_HUMAN Polyhomeotic-like protein 3 OS=Homo sapiens GN=PHC3 PE=1 SV=1|Nr: emb|CAF89586.1| 2e-73 unnamed protein product [Tetraodon nigroviridis]|Cog: Cgl1939 6e-12 --|Kegg: sen:SACE_5926 2e-11 infB; translation initiation factor IF-2 [EC:3.6.5.3]; K06029
Consensus6300	5	31	1.56	10.27	2.71882	Up	3.52e-05	0.000683432	Swissprot: Q07120 8e-18 GFI1_RAT Zinc finger protein Gfi-1 OS=Rattus norvegicus GN=Gfi1 PE=2 SV=1|Nr: emb|CAQ13679.1| 8e-17 novel protein similar to growth factor independent 1 (gfi1, zgc:113277) [Danio rerio]|Kegg: dre:394238 9e-18 gfi1; growth factor independent 1; K09223 growth factor independent 1
Consensus27909	20	123	6.24	40.73	2.70647	Up	5.72e-09	3.09e-07	Swissprot: O70377 9e-11 SNP23_RAT Synaptosomal-associated protein 23 OS=Rattus norvegicus GN=Snap23 PE=1 SV=1|Nr: gb|ABP38355.1| 9e-31 SNAP-23 [Lateolabrax japonicus]|Kegg: dre:393159 1e-16 zgc:56072; zgc:56072; K08508 synaptosomal-associated protein, 23kDa
Consensus40327	2	12	0.62	3.97	2.6788	Up	0.00534622	0.0392673	Swissprot: Q9CQ00 3e-13 CI123_MOUSE Transmembrane protein C9orf123 homolog OS=Mus musculus PE=2 SV=1|Nr: ref|NP_001134452.1| 3e-26 CI123 protein [Salmo salar] gb|ACI67580.1| C9orf123 homolog [Salmo salar]
Consensus39204	2	12	0.62	3.97	2.6788	Up	0.00534622	0.0392577	Swissprot: Q96EE4 1e-38 CC126_HUMAN Coiled-coil domain-containing protein 126 OS=Homo sapiens GN=CCDC126 PE=2 SV=2|Nr: gb|ACO09376.1| 2e-66 Alpha-1,6-mannosylglycoprotein 6-beta-N-acetylglucosaminyltransferase V [Osmerus mordax]|Kegg: ptr:459625 2e-23 MGAT5; mannosyl (alpha-1,6-)-glycoprotein beta-1,6-N-acetyl-glucosaminyltransferase [EC:2.4.1.155]; K00744 alpha-1,3(6)-mannosylglycoprotein beta-1…
Consensus7306	2	12	0.62	3.97	2.6788	Up	0.00534622	0.0392192	Swissprot: Q9CR68 1e-107 UCRI_MOUSE Cytochrome b-c1 complex subunit Rieske, mitochondrial OS=Mus musculus GN=Uqcrfs1 PE=1 SV=1|Nr: gb|ACI68002.1| 1e-135 Cytochrome b-c1 complex subunit Rieske, mitochondrial precursor [Salmo salar]|Cog: YEL024w 2e-58 --|Kegg: dre:406359 1e-130 uqcrfs1; ubiquinol-cytochrome c reductase, Rieske iron-sulfur polypeptide 1 [EC:1.10.2.2]; K00411 ubiquinol-cytochrome c r…
Consensus41352	2	12	0.62	3.97	2.6788	Up	0.00534622	0.0391903	Swissprot: Q9I922 1e-105 RGN_XENLA Regucalcin OS=Xenopus laevis GN=rgn PE=2 SV=1|Cog: SMa0717_2 5e-47 --|Kegg: pub:SAR11_0777 5e-32 gnl; gluconolactonase [EC:3.1.1.17]; K01053 gluconolactonase
Consensus76559	2	12	0.62	3.97	2.6788	Up	0.00534622	0.0391711	Swissprot: P09207 2e-10 TBB6_CHICK Tubulin beta-6 chain OS=Gallus gallus PE=1 SV=1|Nr: ref|XP_002195424.1| 1e-09 PREDICTED: similar to beta tubulin 1, class VI [Taeniopygia guttata]|Cog: YFL037w 9e-08 --|Kegg: dre:558552 2e-10 LOC558552; similar to Tubulin beta-6 chain (Beta-tubulin class-VI); K07375 tubulin beta
Consensus10238	3	18	0.94	5.96	2.66458	Up	0.000598744	0.00725407	Swissprot: Q8VC51 1e-37 WDR79_MOUSE WD repeat-containing protein 79 OS=Mus musculus GN=Wdr79 PE=2 SV=1|Nr: emb|CAF91983.1| 2e-66 unnamed protein product [Tetraodon nigroviridis]|Cog: XF1267 1e-13 --|Kegg: rno:83686 2e-20 Cngb1; cyclic nucleotide gated channel beta 1; K04952 cyclic nucleotide gated channel beta 1
Consensus37457	5	29	1.56	9.6	2.62149	Up	4.23e-05	0.000789648	Swissprot: Q99PP9 1e-49 TRI16_MOUSE Tripartite motif-containing protein 16 OS=Mus musculus GN=Trim16 PE=2 SV=2|Nr: gb|ACI34046.1| 1e-121 Tripartite motif-containing protein 16 [Salmo salar]|Kegg: mcc:712588 2e-20 LOC712588; similar to tripartite motif-containing 25; K10652 tripartite motif-containing protein 25
Consensus56643	4	23	1.25	7.62	2.60786	Up	0.000147989	0.00225422	Swissprot: P82951 2e-24 HEPC_MORCS Hepcidin OS=Morone chrysops x Morone saxatilis GN=hamp PE=1 SV=1
Consensus7310	17	96	5.3	31.79	2.58451	Up	3.52e-08	1.62e-06	Swissprot: Q9DB27 1e-95 MCTS1_MOUSE Malignant T cell amplified sequence 1 OS=Mus musculus GN=Mcts1 PE=2 SV=1|Nr: ref|NP_081178.1| 3e-94 malignant T cell amplified sequence 1 [Mus musculus] sp|Q9DB27.1|MCTS1_MOUSE RecName: Full=Malignant T cell amplified sequence 1; Short=MCT-1; AltName: Full=Multiple copies T-cell malignancies 1 dbj|BAB23936.1| unnamed protein product [Mus musculus] gb|AAH10486.1…
Consensus7030	3	17	0.94	5.63	2.5824	Up	0.00101071	0.0109776	Swissprot: Q68FT3 1e-27 CJ033_RAT Probable oxidoreductase C10orf33 homolog OS=Rattus norvegicus PE=2 SV=1|Nr: emb|CAF98714.1| 3e-35 unnamed protein product [Tetraodon nigroviridis]|Cog: CC3121 8e-21 --|Kegg: mcc:707797 6e-25 LOC707797; similar to F37C4.6; K02292 beta-carotene ketolase (CrtO type)
Consensus9488	3	17	0.94	5.63	2.5824	Up	0.00101071	0.0109736	Swissprot: Q9HD47 5e-42 MOG1_HUMAN Ran guanine nucleotide release factor OS=Homo sapiens GN=RANGRF PE=1 SV=1|Nr: ref|NP_001093465.1| 5e-62 hypothetical protein LOC559102 [Danio rerio] emb|CAM46933.1| novel protein [Danio rerio] emb|CAM56737.1| novel protein [Danio rerio]
Consensus65709	2	11	0.62	3.64	2.5536	Up	0.00955354	0.0615647	Swissprot: Q8QZZ7 1e-47 TPRKB_MOUSE TP53RK-binding protein OS=Mus musculus GN=Tprkb PE=2 SV=1|Nr: emb|CAG01171.1| 1e-70 unnamed protein product [Tetraodon nigroviridis]|Cog: TVN0190 7e-09 --|Kegg: mse:Msed_0011 9e-11 threonine dehydratase [EC:4.3.1.19]; K01754 threonine dehydratase
Consensus128723	2	11	0.62	3.64	2.5536	Up	0.00955354	0.0614985	Swissprot: Q8BID8 2e-28 FXL14_MOUSE F-box/LRR-repeat protein 14 OS=Mus musculus GN=Fbxl14 PE=2 SV=1|Nr: emb|CAG03382.1| 9e-34 unnamed protein product [Tetraodon nigroviridis]|Kegg: dre:324835 6e-32 fbxl14; F-box and leucine-rich repeat protein 14b; K10280 F-box and leucine-rich repeat protein 14
Consensus5034	2	11	0.62	3.64	2.5536	Up	0.00955354	0.061472	Swissprot: Q99N91 5e-15 RM34_MOUSE 39S ribosomal protein L34, mitochondrial OS=Mus musculus GN=Mrpl34 PE=2 SV=1|Cog: SPBC21C3.04c 2e-08 --|Kegg: sfu:Sfum_2594 2e-06 ribosomal protein L34; K02914 large subunit ribosomal protein L34
Consensus293	2	11	0.62	3.64	2.5536	Up	0.00955354	0.0614323	Swissprot: Q501R9 1e-28 NBR1_RAT Next to BRCA1 gene 1 protein OS=Rattus norvegicus GN=Nbr1 PE=1 SV=1|Nr: ref|XP_001920616.1| 1e-159 PREDICTED: neighbor of BRCA1 gene 1 [Danio rerio]|Kegg: hsa:6874 1e-06 TAF4; TAF4 RNA polymerase II, TATA box binding protein (TBP)-associated factor, 135kDa; K03129 transcription initiation factor TFIID subunit D3
Consensus69962	4	22	1.25	7.29	2.54399	Up	0.000223088	0.00317042	Swissprot: Q5RHY1 1e-101 MCM10_DANRE Protein MCM10 homolog OS=Danio rerio GN=mcm10 PE=3 SV=1|Nr: emb|CAF96288.1| 1e-127 unnamed protein product [Tetraodon nigroviridis]|Kegg: dre:553396 1e-101 si:ch211-206k18.2; si:ch211-206k18.2; K10736 minichromosome maintenance protein 10
Consensus43593	13	71	4.05	23.51	2.53728	Up	3.82e-07	1.32e-05	Swissprot: Q96F63 1e-67 CCD97_HUMAN Coiled-coil domain-containing protein 97 OS=Homo sapiens GN=CCDC97 PE=1 SV=1|Nr: emb|CAG02547.1| 1e-115 unnamed protein product [Tetraodon nigroviridis]|Kegg: pyo:PY00162 1e-08 hypothetical protein [EC:2.7.7.7]; K02331 DNA polymerase phi subunit
Consensus865	7	38	2.18	12.58	2.52873	Up	1.21e-05	0.000275093	Swissprot: Q9BYC8 2e-48 RM32_HUMAN 39S ribosomal protein L32, mitochondrial OS=Homo sapiens GN=MRPL32 PE=2 SV=1|Nr: emb|CAG11974.1| 2e-64 unnamed protein product [Tetraodon nigroviridis]
Consensus60479	4	21	1.25	6.95	2.47508	Up	0.000355004	0.00470731	Swissprot: P20004 0.0 ACON_BOVIN Aconitate hydratase, mitochondrial OS=Bos taurus GN=ACO2 PE=1 SV=4|Nr: ref|NP_944590.1| 0.0 aconitase 2, mitochondrial [Danio rerio] gb|AAH58049.1| Aconitase 2, mitochondrial [Danio rerio]|Cog: SPAC24C9.06c 0.0 --|Kegg: dre:322670 0.0 aco2; aconitase 2, mitochondrial [EC:4.2.1.3]; K01680 aconitate hydratase
Consensus128088	40	208	12.47	68.88	2.46562	Up	1.56e-13	2.21e-11	Swissprot: Q3SZC4 2e-34 NSF1C_BOVIN NSFL1 cofactor p47 OS=Bos taurus GN=NSFL1C PE=2 SV=1|Nr: emb|CAF89858.1| 2e-36 unnamed protein product [Tetraodon nigroviridis]
Consensus1450	33	169	10.29	55.96	2.44315	Up	2.31e-12	2.27e-10	Swissprot: Q62384 1e-175 ZPR1_MOUSE Zinc finger protein ZPR1 OS=Mus musculus GN=Znf259 PE=1 SV=1|Nr: gb|ACO08988.1| 0.0 Zinc-finger protein ZPR1 [Osmerus mordax]|Cog: YGR211w 1e-108 --|Kegg: dre:406382 0.0 znf259; zinc finger protein 259; K06874
Consensus61316	6	30	1.87	9.93	2.40876	Up	3.82e-05	0.000728356	Swissprot: Q14BN4 2e-21 SLMAP_HUMAN Sarcolemmal membrane-associated protein OS=Homo sapiens GN=SLMAP PE=1 SV=1|Nr: emb|CAG11298.1| 3e-33 unnamed protein product [Tetraodon nigroviridis]|Kegg: xla:398149 6e-06 LOC398149; cingulin; K06102 cingulin
Consensus70153	3	15	0.94	4.97	2.40251	Up	0.0030151	0.0252888	Swissprot: Q3T075 4e-77 STX8_BOVIN Syntaxin-8 OS=Bos taurus GN=STX8 PE=2 SV=1|Nr: ref|NP_956669.1| 1e-100 syntaxin 8 [Danio rerio] gb|AAH53241.1| Syntaxin 8 [Danio rerio] gb|AAI65067.1| Stx8 protein [Danio rerio]|Kegg: dre:393346 1e-101 stx8; syntaxin 8; K08501 syntaxin 8
Consensus35461	3	15	0.94	4.97	2.40251	Up	0.0030151	0.0252746	Swissprot: Q4KLZ1 7e-34 TM186_RAT Transmembrane protein 186 OS=Rattus norvegicus GN=Tmem186 PE=2 SV=1|Nr: gb|ACM09651.1| 1e-71 Transmembrane protein 186 [Salmo salar]
Consensus32224	3	15	0.94	4.97	2.40251	Up	0.0030151	0.0252675	Swissprot: Q5R8W6 1e-134 CROP_PONAB Cisplatin resistance-associated overexpressed protein OS=Pongo abelii GN=CROP PE=2 SV=1|Nr: gb|AAI39883.1| 1e-148 Zgc:136380 protein [Danio rerio]|Cog: SPCC16A11.13 2e-29 --|Kegg: gga:427310 1e-12 RCJMB04_5a23, RNF20; ring finger protein 20 [EC:6.3.2.19]; K10624 E3 ubiquitin-protein ligase BRE1A
Consensus7477	3	15	0.94	4.97	2.40251	Up	0.0030151	0.0252604	Swissprot: Q5RE15 2e-38 PSMD8_PONAB 26S proteasome non-ATPase regulatory subunit 8 OS=Pongo abelii GN=PSMD8 PE=2 SV=1|Nr: gb|ACO09246.1| 2e-41 26S proteasome non-ATPase regulatory subunit 8 [Osmerus mordax]|Kegg: mmu:57296 4e-38 Psmd8; proteasome (prosome, macropain) 26S subunit, non-ATPase, 8; K03031 26S proteasome regulatory subunit N12
Consensus2925	3	15	0.94	4.97	2.40251	Up	0.0030151	0.0252463	Swissprot: P38646 0.0 GRP75_HUMAN Stress-70 protein, mitochondrial OS=Homo sapiens GN=HSPA9 PE=1 SV=2|Nr: gb|ACN11027.1| 0.0 Stress-70 protein, mitochondrial precursor [Salmo salar]|Cog: BMEI2002 0.0 --|Kegg: dre:373085 0.0 hspa9; heat shock protein 9; K04043 molecular chaperone DnaK
Consensus46559	26	128	8.11	42.39	2.38595	Up	1.46e-10	1.05e-08	Swissprot: O35912 1e-45 EMP3_MOUSE Epithelial membrane protein 3 OS=Mus musculus GN=Emp3 PE=2 SV=1|Nr: emb|CAG07025.1| 5e-77 unnamed protein product [Tetraodon nigroviridis]
Consensus70424	8	39	2.49	12.91	2.37427	Up	7.85e-06	0.000189785	Swissprot: Q49LS5 1e-79 XK_PANTR Membrane transport protein XK OS=Pan troglodytes GN=XK PE=2 SV=1|Nr: ref|NP_001027881.1| 1e-120 XK-related protein 1 [Takifugu rubripes] gb|AAT07113.1| XK-related protein 1 [Takifugu rubripes]
Consensus10969	6	29	1.87	9.6	2.36	Up	5.21e-05	0.000945612	Swissprot: Q9TR36 1e-133 PIPNB_BOVIN Phosphatidylinositol transfer protein beta isoform OS=Bos taurus GN=PITPNB PE=1 SV=3|Kegg: dme:Dmel_CG11111 7e-56 rdgB; retinal degeneration B [EC:3.6.3.8]; K01537 Ca2+-transporting ATPase
Consensus35520	17	82	5.3	27.15	2.35689	Up	3.52e-08	1.61e-06	Swissprot: P83917 5e-72 CBX1_MOUSE Chromobox protein homolog 1 OS=Mus musculus GN=Cbx1 PE=1 SV=1|Nr: emb|CAF90384.1| 4e-88 unnamed protein product [Tetraodon nigroviridis]|Kegg: gga:420877 6e-09 CDYL, LOC420877; chromodomain protein, Y-like [EC:2.3.1.48]; K00653 histone acetyltransferase
Consensus41606	5	24	1.56	7.95	2.34941	Up	0.000205382	0.00295673	Swissprot: Q503X2 1e-123 RM04_DANRE 39S ribosomal protein L4, mitochondrial OS=Danio rerio GN=mrpl4 PE=2 SV=1|Cog: BH0135 8e-34 --|Kegg: ath:AT2G20060 2e-35 ribosomal protein L4 family protein; K02926 large subunit ribosomal protein L4
Consensus5599	18	86	5.61	28.48	2.34388	Up	1.93e-08	9.31e-07	Swissprot: P48771 9e-12 CX7A2_MOUSE Cytochrome c oxidase polypeptide 7A2, mitochondrial OS=Mus musculus GN=Cox7a2 PE=1 SV=2|Kegg: xla:447180 6e-14 cox7a2a; cytochrome c oxidase subunit VIIa polypeptide 2 (liver) a [EC:1.9.3.1]; K02270 cytochrome c oxidase subunit VIIa
Consensus39636	4	19	1.25	6.29	2.33113	Up	0.000983854	0.0107444	Nr: gb|ACM09542.1| 2e-11 Complement C1q-like protein 4 precursor [Salmo salar]
Consensus9163	4	19	1.25	6.29	2.33113	Up	0.000983854	0.0107405	Swissprot: P50533 2e-80 SMC2_XENLA Structural maintenance of chromosomes protein 2 OS=Xenopus laevis GN=smc2 PE=1 SV=1|Nr: ref|NP_001027796.1| 1e-89 SMC2 protein [Takifugu rubripes] emb|CAD58848.2| SMC2 protein [Takifugu rubripes]|Cog: YFR031c 2e-50 --|Kegg: mmu:14211 2e-75 Smc2; structural maintenance of chromosomes 2; K06674 structural maintenance of chromosome 2
Consensus6615	3	14	0.94	4.64	2.30339	Up	0.00523126	0.0386317	Swissprot: Q4R4T9 1e-76 RANB3_MACFA Ran-binding protein 3 OS=Macaca fascicularis GN=RANBP3 PE=2 SV=1|Nr: emb|CAG07165.1| 1e-104 unnamed protein product [Tetraodon nigroviridis]|Cog: SPBC1773.07c 7e-07 --
Consensus4637	3	14	0.94	4.64	2.30339	Up	0.00523126	0.0386222	Swissprot: P70699 0.0 LYAG_MOUSE Lysosomal alpha-glucosidase OS=Mus musculus GN=Gaa PE=2 SV=2|Cog: alr4773 7e-94 --|Kegg: gga:416462 0.0 GAA, LOC416462; glucosidase, alpha; acid (Pompe disease, glycogen storage disease type II) [EC:3.2.1.20]; K01187 alpha-glucosidase
Consensus43492	5	23	1.56	7.62	2.28824	Up	0.000332308	0.00447785	Swissprot: Q96KF7 4e-34 CF162_HUMAN Uncharacterized protein C6orf162 OS=Homo sapiens GN=C6orf162 PE=2 SV=2|Nr: emb|CAG00905.1| 2e-38 unnamed protein product [Tetraodon nigroviridis]
Consensus31067	5	23	1.56	7.62	2.28824	Up	0.000332308	0.00447381	Swissprot: P70080 1e-169 TPH1_CHICK Tryptophan 5-hydroxylase 1 OS=Gallus gallus GN=TPH1 PE=2 SV=1|Nr: gb|ACE63525.1| 1e-172 tryptophan hydroxylase-1 [Micropogonias undulatus]|Cog: RSc3355 8e-29 --|Kegg: gga:395799 1e-168 SERGEF; secretion regulating guanine nucleotide exchange factor [EC:1.14.16.4]; K00502 tryptophan 5-monooxygenase
Consensus1829	9	41	2.81	13.58	2.27284	Up	5.02e-06	0.000128413	Swissprot: Q0VCX4 0.0 CTNB1_BOVIN Catenin beta-1 OS=Bos taurus GN=CTNNB1 PE=2 SV=1|Nr: emb|CAF95542.1| 0.0 unnamed protein product [Tetraodon nigroviridis]|Kegg: ssc:397657 0.0 CTNNB1; catenin (cadherin-associated protein), beta 1, 88kDa; K02105 catenin (cadherin-associated protein), beta 1
Consensus40479	9	41	2.81	13.58	2.27284	Up	5.02e-06	0.000128303	Swissprot: Q69566 6e-09 U88_HHV6U Uncharacterized protein U88 OS=Human herpesvirus 6A (strain Uganda-1102) GN=U88 PE=4 SV=1|Nr: ref|XP_001750165.1| 2e-10 hypothetical protein [Monosiga brevicollis MX1] gb|EDQ84995.1| predicted protein [Monosiga brevicollis MX1]|Kegg: lma:LmjF25.2440 2e-06 lacc/sav2193/sa1995; tagatose-6-phosphate kinase-like protein [EC:2.7.1.144]; K00917 tagatose 6-phosphate kin…
Consensus9664	6	27	1.87	8.94	2.25724	Up	0.000117033	0.00185743	Swissprot: Q29R99 1e-81 LIPB_DANRE Putative octanoyltransferase, mitochondrial OS=Danio rerio GN=zgc:136925 PE=2 SV=1|Nr: emb|CAG02151.1| 1e-105 unnamed protein product [Tetraodon nigroviridis]|Cog: ML0859 2e-36 --|Kegg: dre:664765 2e-81 zgc:136925; zgc:136925 [EC:2.3.1.181]; K03801 lipoyl(octanoyl) transferase
Consensus50396	136	606	42.41	200.68	2.24242	Up	2.31e-13	3.07e-11	Swissprot: Q9D6F9 1e-10 TBB4_MOUSE Tubulin beta-4 chain OS=Mus musculus GN=Tubb4 PE=1 SV=3|Nr: ref|NP_001070183.1| 4e-10 hypothetical protein LOC767746 [Danio rerio] gb|AAI24349.1| Zgc:153426 [Danio rerio] gb|AAI65578.1| Zgc:153426 protein [Danio rerio]|Kegg: dre:767746 5e-11 zgc:153426; zgc:153426; K07375 tubulin beta
Consensus39525	5	22	1.56	7.29	2.22437	Up	0.000548914	0.00675157	Swissprot: Q3TPJ7 3e-31 MIDN_MOUSE Midnolin OS=Mus musculus GN=Midn PE=2 SV=1|Nr: ref|XP_868605.1| 4e-30 PREDICTED: similar to midnolin isoform 2 [Canis familiaris]
Consensus34019	3	13	0.94	4.3	2.1936	Up	0.00903946	0.058848	Swissprot: O00254 4e-20 PAR3_HUMAN Proteinase-activated receptor 3 OS=Homo sapiens GN=F2RL2 PE=1 SV=1|Nr: emb|CAG05266.1| 3e-41 unnamed protein product [Tetraodon nigroviridis]|Kegg: hsa:2151 9e-20 F2RL2; coagulation factor II (thrombin) receptor-like 2; K04235 coagulation factor II (thrombin) receptor-like 2
Consensus5450	31	133	9.67	44.04	2.18723	Up	7.18e-12	6.46e-10	Swissprot: P83941 3e-46 ELOC_RAT Transcription elongation factor B polypeptide 1 OS=Rattus norvegicus GN=Tceb1 PE=1 SV=1|Kegg: xtr:549174 8e-46 tceb1; transcription elongation factor B (SIII), polypeptide 1 (15kDa, elongin C); K03872 transcription elongation factor B, polypeptide 1
Consensus7758	8	34	2.49	11.26	2.17699	Up	2.46e-05	0.000507232	Swissprot: Q6PGD0 3e-46 APR3_MOUSE Apoptosis-related protein 3 OS=Mus musculus GN=Apr3 PE=2 SV=2|Nr: ref|NP_001134481.1| 1e-87 Apoptosis-related protein 3 [Salmo salar] gb|ACI67700.1| Apoptosis-related protein 3 precursor [Salmo salar]
Consensus22945	4	17	1.25	5.63	2.17121	Up	0.00283594	0.0244232	Swissprot: Q8BGA5 1e-127 KRR1_MOUSE KRR1 small subunit processome component homolog OS=Mus musculus GN=Krr1 PE=2 SV=1|Nr: ref|XP_001371361.1| 1e-129 PREDICTED: similar to NILT2 leucocyte receptor [Monodelphis domestica]|Cog: SPBC25B2.05 8e-90 --|Kegg: mcc:718935 1e-127 KRR1; KRR1, small subunit (SSU) processome component, homolog (yeast); K06961
Consensus448	5	21	1.56	6.95	2.15547	Up	0.000915804	0.0101797	Swissprot: O18806 1e-153 FA8_CANFA Coagulation factor VIII OS=Canis familiaris GN=F8 PE=2 SV=1|Nr: emb|CAG09735.1| 0.0 unnamed protein product [Tetraodon nigroviridis]|Kegg: cfa:403875 1e-153 F8; coagulation factor VIII, procoagulant component (hemophilia A); K03899 coagulation factor VIII
Consensus38080	23	96	7.17	31.79	2.14853	Up	9.17e-10	5.78e-08	Swissprot: Q91VC3 3e-53 IF4A3_MOUSE Eukaryotic initiation factor 4A-III OS=Mus musculus GN=Eif4a3 PE=2 SV=3|Nr: gb|AAI71014.1| 2e-54 Hypothetical protein LOC100135173 [Xenopus tropicalis]|Cog: SPAC1F5.10 3e-34 --|Kegg: dre:394053 9e-55 eif4a3; eukaryotic translation initiation factor 4A, isoform 3; K03257 translation initiation factor eIF-4A
Consensus2076	8	33	2.49	10.93	2.13408	Up	3.7e-05	0.000711882	Swissprot: Q6NX65 4e-87 PDC10_RAT Programmed cell death protein 10 OS=Rattus norvegicus GN=Pdcd10 PE=2 SV=1|Nr: emb|CAG10329.1| 1e-89 unnamed protein product [Tetraodon nigroviridis]
Consensus117946	7	28	2.18	9.27	2.08824	Up	0.000167482	0.00249644	Swissprot: Q53B87 3e-08 NOD2_PANTR Nucleotide-binding oligomerization domain-containing protein 2 OS=Pan troglodytes GN=NOD2 PE=3 SV=1|Nr: ref|NP_001035913.1| 3e-17 caspase recruitment domain family, member 15 [Takifugu rubripes] gb|AAY97878.1| CARD15 [Takifugu rubripes]|Kegg: dre:777696 7e-09 nod2, card15; nucleotide-binding oligomerization domain containing 2; K10165 nucleotide-binding oligomer…
Consensus68058	13	52	4.05	17.22	2.08809	Up	5.89e-07	1.93e-05	Swissprot: P47990 9e-23 XDH_CHICK Xanthine dehydrogenase/oxidase OS=Gallus gallus GN=XDH PE=2 SV=1|Kegg: gga:396025 2e-22 XDH; xanthine dehydrogenase [EC:1.17.1.4 1.17.3.2]; K00087 xanthine dehydrogenase; K00106 xanthine oxidase
Consensus44190	5	20	1.56	6.62	2.08529	Up	0.00153225	0.0150413	Swissprot: Q803M5 1e-146 SAAL1_DANRE Protein saal1 OS=Danio rerio GN=saal1 PE=2 SV=2|Nr: ref|NP_956429.2| 1e-145 serum amyloid A-like 1 [Danio rerio] sp|Q803M5.2|SAAL1_DANRE RecName: Full=Protein saal1
Consensus44161	5	20	1.56	6.62	2.08529	Up	0.00153225	0.0150364	Swissprot: P15062 8e-44 ETS1B_CHICK Transforming protein p68/c-ets-1 OS=Gallus gallus GN=ETS1 PE=2 SV=1|Nr: gb|ACH85320.1| 7e-62 v-ets erythroblastosis virus E26 oncogene homolog 1b-like [Salmo salar]|Kegg: mcc:714697 2e-43 ETS1; v-ets erythroblastosis virus E26 oncogene homolog 1 (avian); K02678 c-ets proto-oncogene protein
Consensus42918	37	147	11.54	48.68	2.07669	Up	3.47e-13	4.3e-11	Swissprot: Q1ED21 5e-55 NR2CA_DANRE Nuclear receptor 2C2-associated protein OS=Danio rerio GN=nr2c2ap PE=2 SV=1|Cog: all2748 2e-09 --|Kegg: dre:558144 2e-44 LOC558144; similar to Regulatory factor X-associated ankyrin-containing protein; K08062 regulatory factor X-associated ankyrin-containing protein
Consensus49723	19	75	5.92	24.84	2.069	Up	1.1e-08	5.61e-07	Swissprot: Q02614 2e-40 S30BP_MOUSE SAP30-binding protein OS=Mus musculus GN=Sap30bp PE=2 SV=2|Nr: emb|CAG02567.1| 2e-48 unnamed protein product [Tetraodon nigroviridis]|Cog: Rv3876 9e-06 --|Kegg: gga:395904 2e-09 ZFHX4; zinc finger homeobox 4; K09380 zinc finger homeobox protein 4
Consensus70094	7	27	2.18	8.94	2.03595	Up	0.000272934	0.00376777	Swissprot: P35329 1e-24 CD22_MOUSE B-cell receptor CD22 OS=Mus musculus GN=Cd22 PE=1 SV=1|Nr: emb|CAG12875.1| 8e-95 unnamed protein product [Tetraodon nigroviridis]|Kegg: rno:308501 5e-29 Cd22_predicted; CD22 antigen (predicted); K06467 CD22 antigen
Consensus8785	7	27	2.18	8.94	2.03595	Up	0.000272934	0.00376604	Swissprot: Q9H079 7e-16 CO029_HUMAN Uncharacterized protein C15orf29 OS=Homo sapiens GN=C15orf29 PE=2 SV=1|Nr: emb|CAH68879.1| 2e-17 novel protein [Danio rerio]
Consensus70282	5	19	1.56	6.29	2.01151	Up	0.00255896	0.0228609	Swissprot: P46094 3e-71 XCR1_HUMAN Chemokine XC receptor 1 OS=Homo sapiens GN=XCR1 PE=1 SV=1|Nr: ref|XP_001332348.1| 6e-96 PREDICTED: chemokine (C motif) receptor 1 [Danio rerio]|Kegg: bta:617880 4e-72 LOC617880; similar to chemokine (C motif) receptor 1; K04193 chemokine (C motif) receptor 1
Consensus7502	5	19	1.56	6.29	2.01151	Up	0.00255896	0.0228404	Nr: gb|ABD61718.1| 2e-15 copper chaperone [Scophthalmus maximus]
Consensus41196	5	19	1.56	6.29	2.01151	Up	0.00255896	0.0228132	Swissprot: P56377 2e-82 AP1S2_HUMAN AP-1 complex subunit sigma-2 OS=Homo sapiens GN=AP1S2 PE=1 SV=1|Nr: ref|NP_001133303.1| 2e-83 AP-1 complex subunit sigma-2 [Salmo salar] gb|ACI32998.1| AP-1 complex subunit sigma-2 [Salmo salar] gb|ACO08963.1| AP-1 complex subunit sigma-2 [Osmerus mordax]|Cog: SPAP27G11.06c 1e-47 --
Consensus3839	8	30	2.49	9.93	1.99565	Up	0.000148726	0.00226428	Swissprot: Q8TBZ5 5e-88 ZN502_HUMAN Zinc finger protein 502 OS=Homo sapiens GN=ZNF502 PE=2 SV=1|Nr: emb|CAF98688.1| 0.0 unnamed protein product [Tetraodon nigroviridis]|Cog: SPAC144.09c 9e-25 --|Kegg: cfa:484365 1e-86 ZNF30, LOC484365; zinc finger protein 30; K09228 KRAB domain-containing zinc finger protein
Consensus71227	12	45	3.74	14.9	1.9942	Up	3.51e-06	9.45e-05	Swissprot: P27105 2e-25 STOM_HUMAN Erythrocyte band 7 integral membrane protein OS=Homo sapiens GN=STOM PE=1 SV=3|Nr: emb|CAG00474.1| 2e-27 unnamed protein product [Tetraodon nigroviridis]|Cog: PAB1933 5e-14 --|Kegg: reh:H16_A2768 1e-09 predicted membrane-bound protease subunit [EC:3.4.-.-]; K01423
Consensus43443	4	15	1.25	4.97	1.99132	Up	0.00809146	0.0538009	Swissprot: O00469 0.0 PLOD2_HUMAN Procollagen-lysine,2-oxoglutarate 5-dioxygenase 2 OS=Homo sapiens GN=PLOD2 PE=1 SV=2|Nr: ref|NP_001093153.1| 0.0 lysyl hydroxylase 2 [Takifugu rubripes] dbj|BAF61138.1| lysyl hydroxylase 2 [Takifugu rubripes]|Kegg: dre:100036767 0.0 plod2; procollagen-lysine, 2-oxoglutarate 5-dioxygenase 2 [EC:1.14.11.4]; K00473 procollagen-lysine,2-oxoglutarate 5-dioxygenase
Consensus9854	4	15	1.25	4.97	1.99132	Up	0.00809146	0.053777	Swissprot: Q5TYV0 1e-84 CO024_DANRE UPF0480 protein C15orf24 homolog OS=Danio rerio GN=si:ch211-150c22.3 PE=2 SV=1|Nr: emb|CAG03528.1| 1e-86 unnamed protein product [Tetraodon nigroviridis]|Kegg: ani:AN8280.2 4e-06 hypothetical protein [EC:6.2.1.3]; K01897 long-chain fatty-acid-CoA ligase
Consensus69469	4	15	1.25	4.97	1.99132	Up	0.00809146	0.0537412	Swissprot: Q8CAI1 1e-31 CC142_MOUSE Coiled-coil domain-containing protein 142 OS=Mus musculus GN=Ccdc142 PE=2 SV=2|Nr: ref|XP_697757.2| 2e-65 PREDICTED: wu:fa03b08 [Danio rerio]
Consensus49142	4	15	1.25	4.97	1.99132	Up	0.00809146	0.0536935	Swissprot: Q9NSI6 0.0 BRWD1_HUMAN Bromodomain and WD repeat-containing protein 1 OS=Homo sapiens GN=BRWD1 PE=2 SV=3|Nr: emb|CAF93201.1| 0.0 unnamed protein product [Tetraodon nigroviridis]|Cog: YDL070w 5e-13 --|Kegg: rno:54244 4e-13 Crebbp; CREB binding protein [EC:2.3.1.48]; K04498 E1A/CREB-binding protein
Consensus10903	4	15	1.25	4.97	1.99132	Up	0.00809146	0.0536816	Swissprot: Q9Y5Z4 1e-44 HEBP2_HUMAN Heme-binding protein 2 OS=Homo sapiens GN=HEBP2 PE=1 SV=1
Consensus14989	4	15	1.25	4.97	1.99132	Up	0.00809146	0.0536577	Swissprot: Q5REG4 3e-75 DTX3_PONAB Protein deltex-3 OS=Pongo abelii GN=DTX3 PE=2 SV=1|Nr: emb|CAG07457.1| 1e-156 unnamed protein product [Tetraodon nigroviridis]|Kegg: dre:393500 1e-139 zgc:66440; zgc:66440; K06058 deltex
Consensus1802	4	15	1.25	4.97	1.99132	Up	0.00809146	0.0536458	Nr: emb|CAG04394.1| 2e-38 unnamed protein product [Tetraodon nigroviridis]
Consensus43465	23	86	7.17	28.48	1.9899	Up	9.98e-10	6.26e-08	Swissprot: Q9NPF5 0.0 DMAP1_HUMAN DNA methyltransferase 1-associated protein 1 OS=Homo sapiens GN=DMAP1 PE=1 SV=1|Nr: emb|CAG08038.1| 0.0 unnamed protein product [Tetraodon nigroviridis]
Consensus37986	11	41	3.43	13.58	1.9852	Up	9.7e-06	0.000228099	Swissprot: Q6DHH7 5e-88 LZIC_DANRE Protein LZIC OS=Danio rerio GN=lzic PE=1 SV=1|Nr: emb|CAG07540.1| 5e-91 unnamed protein product [Tetraodon nigroviridis]
Consensus70433	11	41	3.43	13.58	1.9852	Up	9.7e-06	0.00022792	Swissprot: O43683 1e-26 BUB1_HUMAN Mitotic checkpoint serine/threonine-protein kinase BUB1 OS=Homo sapiens GN=BUB1 PE=1 SV=1|Nr: emb|CAF89934.1| 1e-131 unnamed protein product [Tetraodon nigroviridis]|Kegg: xla:398234 4e-30 LOC398234; spindle checkpoint protein Bub1 [EC:2.7.11.1]; K02178 checkpoint serine/threonine-protein kinase
Consensus35860	11	41	3.43	13.58	1.9852	Up	9.7e-06	0.000227741	Swissprot: Q6DH02 1e-101 RM24_DANRE Probable 39S ribosomal protein L24, mitochondrial OS=Danio rerio GN=mrpl24 PE=2 SV=1|Cog: RP648 8e-16 --|Kegg: fra:Francci3_0593 6e-17 rplX; 50S ribosomal protein L24; K02895 large subunit ribosomal protein L24
Consensus6528	16	59	4.99	19.54	1.96932	Up	1.61e-07	6.11e-06	Swissprot: A2PYL6 1e-156 HXK2_HORSE Hexokinase-2 OS=Equus caballus GN=HK2 PE=2 SV=1|Nr: emb|CAF97272.1| 0.0 unnamed protein product [Tetraodon nigroviridis]|Cog: SPAC24H6.04 5e-72 --|Kegg: gga:374044 1e-156 HK2; hexokinase 2 [EC:2.7.1.1]; K00844 hexokinase
Consensus129406	6	22	1.87	7.29	1.96288	Up	0.00136653	0.0138792	Nr: ref|XP_001893762.1| 5e-06 T-cell receptor beta chain ANA 11 [Brugia malayi] gb|EDP37401.1| T-cell receptor beta chain ANA 11, putative [Brugia malayi]
Consensus53872	18	66	5.61	21.86	1.96222	Up	3.74e-08	1.69e-06	Kegg: dre:114834 8e-11 tfe3a; transcription factor binding to IGHM enhancer 3a; K09105 transcription factor E3-related
Consensus59013	15	55	4.68	18.21	1.96015	Up	4.05e-07	1.38e-05	Swissprot: Q8R2L5 6e-34 RT18C_MOUSE 28S ribosomal protein S18c, mitochondrial OS=Mus musculus GN=Mrps18c PE=2 SV=1|Nr: emb|CAF94328.1| 5e-53 unnamed protein product [Tetraodon nigroviridis]|Cog: TM0605 6e-06 --|Kegg: tfu:Tfu_3093 4e-06 rpsR; 30S ribosomal protein S18; K02963 small subunit ribosomal protein S18
Consensus51628	11	40	3.43	13.25	1.94971	Up	1.52e-05	0.0003349	Swissprot: Q5XI72 3e-22 IF4H_RAT Eukaryotic translation initiation factor 4H OS=Rattus norvegicus GN=Eif4h PE=1 SV=1|Kegg: dpo:Dpse_GA18178 2e-12 GA18178-PA; K03258 translation initiation factor eIF-4B
Consensus70085	5	18	1.56	5.96	1.93377	Up	0.00425264	0.0332875	Swissprot: Q3ZBL5 6e-58 PTH2_BOVIN Peptidyl-tRNA hydrolase 2, mitochondrial OS=Bos taurus GN=PTRH2 PE=2 SV=1|Nr: gb|ACI69416.1| 8e-60 Peptidyl-tRNA hydrolase 2, mitochondrial precursor [Salmo salar]|Cog: SPAC19A8.14 1e-29 --|Kegg: mcc:711736 8e-58 LOC711736; similar to Bcl-2 inhibitor of transcription isoform a [EC:3.1.1.29]; K04794 peptidyl-tRNA hydrolase, PTH2 family
Consensus37393	12	43	3.74	14.24	1.92884	Up	8.3e-06	0.000199114	Swissprot: Q502D1 4e-53 GLOD5_DANRE Glyoxalase domain-containing protein 5 OS=Danio rerio GN=glod5 PE=2 SV=1|Nr: emb|CAF99088.1| 7e-64 unnamed protein product [Tetraodon nigroviridis]|Cog: VCA0463 2e-37 --|Kegg: rle:RL0363 1e-37 putative glyoxalase [EC:1.13.11.39]; K00462 biphenyl-2,3-diol 1,2-dioxygenase
Consensus38089	6	21	1.87	6.95	1.89397	Up	0.00224836	0.0206285	Swissprot: Q535K8 1e-117 GON4L_RAT GON-4-like protein OS=Rattus norvegicus GN=Gon4l PE=2 SV=1|Nr: ref|XP_001922693.1| 1e-167 PREDICTED: wu:fb99g07 [Danio rerio]|Cog: Rv3876 4e-13 --|Kegg: mmu:16681 2e-13 Krt2; keratin 2; K07605 type II keratin, basic
Consensus20261	6	21	1.87	6.95	1.89397	Up	0.00224836	0.0206158	Swissprot: Q14683 1e-173 SMC1A_HUMAN Structural maintenance of chromosomes protein 1A OS=Homo sapiens GN=SMC1A PE=1 SV=2|Nr: emb|CAG07438.1| 0.0 unnamed protein product [Tetraodon nigroviridis]|Cog: SPBC29A10.04 4e-62 --|Kegg: xla:380182 1e-173 smc1l1; SMC-like 1 (yeast); K06636 structural maintenance of chromosome 1
Consensus11511	6	21	1.87	6.95	1.89397	Up	0.00224836	0.0206032	Swissprot: Q00899 7e-18 TYY1_MOUSE Transcriptional repressor protein YY1 OS=Mus musculus GN=Yy1 PE=2 SV=1|Cog: YDR146c 7e-06 --|Kegg: xla:447228 2e-17 MGC83552; MGC83552 protein; K09201 transcription factor YY
Consensus36609	19	66	5.92	21.86	1.88462	Up	5.36e-08	2.31e-06	Swissprot: Q4V885 4e-10 COL12_RAT Collectin-12 OS=Rattus norvegicus GN=Colec12 PE=2 SV=1|Kegg: cfa:485000 1e-10 CLEC4M, LOC485000; C-type lectin domain family 4, member M; K06563 CD209 antigen
Consensus6412	12	41	3.74	13.58	1.86037	Up	2.09e-05	0.000440463	Swissprot: Q3U487 0.0 HECD3_MOUSE Probable E3 ubiquitin-protein ligase HECTD3 OS=Mus musculus GN=Hectd3 PE=2 SV=2|Nr: gb|AAI24338.1| 0.0 HECT domain containing 3 [Danio rerio]|Cog: SPBC16E9.11c 1e-20 --|Kegg: spu:592249 3e-48 LOC592249; similar to p532 [EC:6.3.2.19]; K10594 E3 ubiquitin-protein ligase HERC1
Consensus59786	17	58	5.3	19.21	1.85779	Up	4.08e-07	1.39e-05	Swissprot: Q6EUW1 5e-19 FOXO3_XENLA Forkhead box protein O3 OS=Xenopus laevis GN=foxo3 PE=2 SV=1|Nr: emb|CAG13202.1| 3e-34 unnamed protein product [Tetraodon nigroviridis]|Kegg: dre:494532 7e-20 foxo3a; forkhead box O3A; K09408 forkhead box protein O3/4
Consensus8048	5	17	1.56	5.63	1.85159	Up	0.00701752	0.0476563	Swissprot: Q7ZVE0 4e-89 NOLA1_DANRE H/ACA ribonucleoprotein complex subunit 1 OS=Danio rerio GN=nola1 PE=2 SV=1|Nr: emb|CAG04616.1| 6e-89 unnamed protein product [Tetraodon nigroviridis]|Cog: YHR089c 1e-38 --|Kegg: ptr:461433 7e-84 NOLA1, LOC461433; nucleolar protein family A, member 1 (H/ACA small nucleolar RNPs) [EC:2.7.8.8]; K00998 phosphatidylserine synthase
Consensus38077	5	17	1.56	5.63	1.85159	Up	0.00701752	0.0476131	Swissprot: Q5R7K4 3e-11 PCMD2_PONAB Protein-L-isoaspartate O-methyltransferase domain-containing protein 2 OS=Pongo abelii GN=PCMTD2 PE=2 SV=1|Nr: emb|CAF90321.1| 2e-25 unnamed protein product [Tetraodon nigroviridis]|Cog: XF0818 1e-07 --|Kegg: hsa:55740 1e-10 ENAH; enabled homolog (Drosophila); K05746 enabled
Consensus41338	38	129	11.85	42.72	1.85002	Up	2.92e-13	3.69e-11	Swissprot: Q6NYD7 2e-56 OCAD1_DANRE OCIA domain-containing protein 1 OS=Danio rerio GN=ociad1 PE=2 SV=1
Consensus71222	20	65	6.24	21.52	1.78606	Up	1.63e-07	6.15e-06	Nr: ref|XP_001334188.2| 9e-13 PREDICTED: similar to Tripartite motif-containing protein 16 (Estrogen-responsive B box protein) [Danio rerio]
Consensus9634	38	122	11.85	40.4	1.76947	Up	1.08e-12	1.14e-10	Swissprot: Q6RHW4 1e-112 HYAL1_PIG Hyaluronidase-1 OS=Sus scrofa GN=HYAL1 PE=2 SV=1|Nr: emb|CAG06995.1| 1e-150 unnamed protein product [Tetraodon nigroviridis]|Kegg: cfa:608602 1e-113 HYAL1, LOC608602; hyaluronoglucosaminidase 1 [EC:3.2.1.35]; K01197 hyaluronoglucosaminidase
Consensus35016	15	48	4.68	15.9	1.76445	Up	8.43e-06	0.000201512	Swissprot: Q7SXZ1 1e-81 PIGB_DANRE GPI mannosyltransferase 3 OS=Danio rerio GN=pigb PE=2 SV=1|Nr: emb|CAF99570.1| 3e-96 unnamed protein product [Tetraodon nigroviridis]|Kegg: dre:393448 2e-81 zgc:63658; zgc:63658 [EC:2.4.1.-]; K05286 phosphatidylinositol glycan, class B
Consensus42169	57	182	17.77	60.27	1.762	Up	9.04e-14	1.41e-11	Swissprot: P62335 1e-103 PRS10_SPETR 26S protease regulatory subunit S10B OS=Spermophilus tridecemlineatus GN=PSMC6 PE=2 SV=1|Cog: SPCC1682.16 1e-81 --|Kegg: dre:321585 1e-103 psmc6; proteasome (prosome, macropain) 26S subunit, ATPase, 6; K03064 26S proteasome regulatory subunit T4
Consensus4203	21	67	6.55	22.19	1.76034	Up	1.4e-07	5.37e-06	Swissprot: P56101 1e-57 CSP_TORCA Cysteine string protein OS=Torpedo californica PE=1 SV=1|Nr: ref|NP_955917.1| 3e-73 hypothetical protein LOC322863 [Danio rerio] gb|AAH49534.1| Zgc:56703 [Danio rerio] emb|CAI20954.1| novel protein similar to vertebrate DnaJ (Hsp40) homolog, subfamily C, member 5 (DNAJC5) (zgc:56703) [Danio rerio]|Cog: CAC1283 7e-18 --|Kegg: dre:322863 4e-74 zgc:56703; zgc:56703;…
Consensus72158	16	51	4.99	16.89	1.75906	Up	4.58e-06	0.000118587	Swissprot: P51947 3e-82 CCNH_XENLA Cyclin-H OS=Xenopus laevis GN=ccnh PE=1 SV=1|Nr: ref|NP_001133106.1| 1e-98 cyclin H [Salmo salar] gb|ACH70698.1| cyclin H [Salmo salar] gb|ACM09787.1| Cyclin-H [Salmo salar]|Cog: SPBP16F5.02 1e-18 --|Kegg: dre:541325 8e-91 ccnh; cyclin H; K06634 cyclin H
Consensus30938	101	320	31.49	105.97	1.75069	Up	0	0	Swissprot: O75807 8e-10 PR15A_HUMAN Protein phosphatase 1 regulatory subunit 15A OS=Homo sapiens GN=PPP1R15A PE=1 SV=1|Nr: emb|CAK03692.1| 8e-22 novel protein [Danio rerio]|Kegg: gga:419822 2e-08 PIK3C2B; phosphoinositide-3-kinase, class 2, beta polypeptide [EC:2.7.1.154]; K00923 phosphatidylinositol-4-phosphate 3-kinase
Consensus161555	6	19	1.87	6.29	1.75002	Up	0.00596858	0.0429626	Swissprot: P59999 4e-22 ARPC4_MOUSE Actin-related protein 2/3 complex subunit 4 OS=Mus musculus GN=Arpc4 PE=1 SV=3|Nr: gb|ACI67613.1| 9e-21 Actin-related protein 2/3 complex subunit 4 [Salmo salar] gb|ACI68966.1| Actin-related protein 2/3 complex subunit 4 [Salmo salar] gb|ACO07869.1| Actin-related protein 2/3 complex subunit 4 [Oncorhynchus mykiss] gb|ACO08765.1| Actin-related protein 2/3 comple…
Consensus49451	6	19	1.87	6.29	1.75002	Up	0.00596858	0.0429316	Swissprot: Q8CGZ0 0.0 CHERP_MOUSE Calcium homeostasis endoplasmic reticulum protein OS=Mus musculus GN=Cherp PE=1 SV=1|Nr: gb|AAI71627.1| 0.0 Cherp protein [Danio rerio]|Cog: Rv3876 2e-08 --|Kegg: cfa:479596 1e-20 RERE, LOC479596; arginine-glutamic acid dipeptide (RE) repeats; K05628 arginine-glutamic acid dipeptide (RE) repeats
Consensus70003	7	22	2.18	7.29	1.74159	Up	0.00313034	0.0260652	Swissprot: Q5R6U3 1e-56 FDFT_PONAB Squalene synthetase OS=Pongo abelii GN=FDFT1 PE=2 SV=1|Nr: emb|CAG09159.1| 5e-84 unnamed protein product [Tetraodon nigroviridis]|Cog: SPBC646.05c 4e-26 --|Kegg: gga:422038 5e-58 RCJMB04_8p18, FDFT1; farnesyl-diphosphate farnesyltransferase 1 [EC:2.5.1.21]; K00801 farnesyl-diphosphate farnesyltransferase
Consensus6236	7	22	2.18	7.29	1.74159	Up	0.00313034	0.0260507	Swissprot: P51523 4e-59 ZNF84_HUMAN Zinc finger protein 84 OS=Homo sapiens GN=ZNF84 PE=2 SV=2|Nr: gb|AAI55724.1| 3e-61 Zgc:173573 [Danio rerio]|Cog: SPAC144.09c 1e-17 --|Kegg: bta:512364 6e-60 LOC512364; similar to zinc finger protein; K09228 KRAB domain-containing zinc finger protein
Consensus41118	7	22	2.18	7.29	1.74159	Up	0.00313034	0.0260435	Swissprot: P58557 2e-50 CU057_HUMAN Putative metalloprotease C21orf57 OS=Homo sapiens GN=C21orf57 PE=2 SV=2|Nr: gb|ACM09476.1| 2e-78 metalloprotease C21orf57 [Salmo salar]|Cog: aq_1354 2e-15 --|Kegg: bbk:BARBAKC583_1245 4e-15 conserved hypothetical protein TIGR00043; K07042
Consensus486	7	22	2.18	7.29	1.74159	Up	0.00313034	0.0260362	Swissprot: Q32LH4 1e-84 NIT1_BOVIN Nitrilase homolog 1 OS=Bos taurus GN=NIT1 PE=2 SV=1|Nr: gb|ACO09855.1| 1e-121 Nitrilase homolog 1 [Osmerus mordax]|Cog: SPBC651.02 2e-48 --|Kegg: cfa:478977 4e-84 NIT1, LOC478977; nitrilase 1 [EC:3.5.-.-]; K01506
Consensus39179	38	119	11.85	39.41	1.73367	Up	3.49e-12	3.33e-10	Swissprot: Q6PE01 1e-176 WDR57_MOUSE WD repeat-containing protein 57 OS=Mus musculus GN=Wdr57 PE=2 SV=1|Nr: gb|ACO09549.1| 0.0 WD repeat protein 57 [Osmerus mordax]|Cog: all0438_2 7e-38 --|Kegg: ava:Ava_2851 1e-37 serine/threonine protein kinase with WD40 repeats [EC:2.7.11.17]; K00908 Ca2+/calmodulin-dependent protein kinase
Consensus4186	8	25	2.49	8.28	1.73349	Up	0.00165278	0.0159624	Swissprot: Q8N3X1 2e-11 FNBP4_HUMAN Formin-binding protein 4 OS=Homo sapiens GN=FNBP4 PE=1 SV=2|Nr: ref|XP_001370853.1| 5e-11 PREDICTED: similar to Formin binding protein 4 [Monodelphis domestica]
Consensus2234	17	53	5.3	17.55	1.72741	Up	3.92e-06	0.00010439	Swissprot: Q5R4N8 0.0 A2MG_PONAB Alpha-2-macroglobulin OS=Pongo abelii GN=A2M PE=2 SV=1|Nr: emb|CAG06475.1| 0.0 unnamed protein product [Tetraodon nigroviridis]|Cog: TM0984 4e-13 --|Kegg: xla:447743 0.0 MGC82112; MGC82112 protein; K03910 alpha-2-macroglobulin
Consensus37444	14	43	4.37	14.24	1.70424	Up	3.9e-05	0.00073595	Swissprot: Q5ZIR1 8e-58 SHLB1_CHICK Endophilin-B1 OS=Gallus gallus GN=SH3GLB1 PE=2 SV=1|Nr: emb|CAG12697.1| 2e-59 unnamed protein product [Tetraodon nigroviridis]|Kegg: gga:424522 2e-57 SH3GLB1; SH3-domain GRB2-like endophilin B1 [EC:2.3.1.-]; K00680
Consensus836	48	147	14.97	48.68	1.70125	Up	1.47e-13	2.1e-11	Swissprot: P55081 0.0 MFAP1_HUMAN Microfibrillar-associated protein 1 OS=Homo sapiens GN=MFAP1 PE=1 SV=2|Nr: ref|NP_957311.1| 0.0 microfibrillar-associated protein 1 [Danio rerio] gb|AAH52118.1| Microfibrillar-associated protein 1 [Danio rerio]|Cog: SPAC56F8.03 8e-13 --|Kegg: ehi:22.t00027 4e-17 villin-related protein; K08017 advillin
Consensus36592	32	98	9.98	32.45	1.70111	Up	4.56e-10	3.01e-08	Swissprot: Q6NV83 7e-33 SR140_MOUSE U2-associated protein SR140 OS=Mus musculus GN=Sr140 PE=2 SV=2|Kegg: gga:420879 3e-09 RCJMB04_6j9, PRPF4B; PRP4 pre-mRNA processing factor 4 homolog B (yeast) [EC:2.7.11.1]; K08827 pre-mRNA-processing factor 4
Consensus42251	46	140	14.34	46.36	1.69284	Up	2.05e-13	2.79e-11	Swissprot: Q4R5X9 3e-80 RAD9A_MACFA Cell cycle checkpoint control protein RAD9A OS=Macaca fascicularis GN=RAD9A PE=2 SV=1
Consensus14314	31	94	9.67	31.13	1.68672	Up	1.3e-09	7.89e-08	Swissprot: Q9JIQ3 3e-06 DBLOH_MOUSE Diablo homolog, mitochondrial OS=Mus musculus GN=Diablo PE=1 SV=1|Nr: ref|NP_956640.1| 1e-13 hypothetical protein LOC393317 [Danio rerio] gb|AAH53156.1| Zgc:63938 [Danio rerio]|Kegg: gga:416860 2e-06 DIABLO, LOC416860; diablo homolog (Drosophila); K10522 diablo
Consensus33908	8	24	2.49	7.95	1.67481	Up	0.00263602	0.0228463	Swissprot: Q6NVR9 0.0 ATAD3_XENTR ATPase family AAA domain-containing protein 3 OS=Xenopus tropicalis GN=atad3 PE=2 SV=1|Nr: emb|CAG06848.1| 0.0 unnamed protein product [Tetraodon nigroviridis]|Cog: MJ1494 3e-14 --|Kegg: dme:Dmel_CG6815 0.0 bor; belphegor [EC:3.6.1.15]; K01516 nucleoside-triphosphatase
Consensus29692	8	24	2.49	7.95	1.67481	Up	0.00263602	0.0228397	Swissprot: Q61572 7e-23 FOXC1_MOUSE Forkhead box protein C1 OS=Mus musculus GN=Foxc1 PE=2 SV=2|Kegg: dre:79374 5e-24 foxc1a; forkhead box C1a; K09396 forkhead box protein C
Consensus70410	7	21	2.18	6.95	1.67268	Up	0.00501198	0.0384068	Swissprot: Q6PHD9 0.0 SBP1_DANRE Selenium-binding protein 1 OS=Danio rerio GN=selenbp1 PE=2 SV=1|Nr: emb|CAF90090.1| 0.0 unnamed protein product [Tetraodon nigroviridis]|Kegg: cel:F42G8.8 3e-31 F42G8.8 [EC:3.1.3.16]; K01090 protein phosphatase
Consensus37240	6	18	1.87	5.96	1.67227	Up	0.00960328	0.0616991	Swissprot: Q7SY23 0.0 AL4A1_DANRE Delta-1-pyrroline-5-carboxylate dehydrogenase, mitochondrial OS=Danio rerio GN=aldh4a1 PE=2 SV=1|Nr: ref|NP_957452.1| 0.0 aldehyde dehydrogenase 4 family, member A1 [Danio rerio] sp|Q7SY23.1|AL4A1_DANRE RecName: Full=Delta-1-pyrroline-5-carboxylate dehydrogenase, mitochondrial; Short=P5C dehydrogenase; AltName: Full=Aldehyde dehydrogenase family 4 member A1; Flag…
Consensus80124	12	36	3.74	11.92	1.67227	Up	0.00021208	0.00303417	Swissprot: Q4R8M1 7e-09 SELK_MACFA Selenoprotein K OS=Macaca fascicularis GN=SELK PE=3 SV=3|Nr: emb|CAG03252.1| 1e-07 unnamed protein product [Tetraodon nigroviridis]
Consensus36111	6	18	1.87	5.96	1.67227	Up	0.00960328	0.0616859	Swissprot: A1A4J8 1e-92 SCO1_BOVIN SCO1 protein homolog, mitochondrial OS=Bos taurus GN=SCO1 PE=2 SV=1|Cog: SPBC119.06 7e-47 --|Kegg: cfa:489505 5e-90 SCO1, LOC489505; SCO cytochrome oxidase deficient homolog 1 (yeast); K07152
Consensus41314	11	33	3.43	10.93	1.67201	Up	0.000395928	0.00503344	Swissprot: P30122 4e-70 CEL_BOVIN Bile salt-activated lipase (Fragment) OS=Bos taurus GN=CEL PE=1 SV=2|Cog: DR0415 7e-06 --|Kegg: gga:417165 4e-77 CEL; carboxyl ester lipase (bile salt-stimulated lipase) [EC:3.1.1.13 3.1.1.3]; K01046 triacylglycerol lipase; K01052 cholesterol esterase
Consensus110654	10	30	3.12	9.93	1.67025	Up	0.000741642	0.00842867	Swissprot: Q96G23 1e-16 LASS2_HUMAN LAG1 longevity assurance homolog 2 OS=Homo sapiens GN=LASS2 PE=1 SV=1|Nr: emb|CAG10817.1| 7e-20 unnamed protein product [Tetraodon nigroviridis]
Consensus1073	10	30	3.12	9.93	1.67025	Up	0.000741642	0.00842227	Swissprot: Q0P467 2e-34 RNKA_DANRE Ribonuclease kappa-A OS=Danio rerio GN=rnaseka PE=3 SV=1|Nr: emb|CAF93940.1| 1e-34 unnamed protein product [Tetraodon nigroviridis]
Consensus8932	9	27	2.81	8.94	1.6697	Up	0.00139481	0.0140947	Swissprot: P46198 4e-63 IF2M_BOVIN Translation initiation factor IF-2, mitochondrial OS=Bos taurus GN=MTIF2 PE=1 SV=1|Nr: emb|CAF95571.1| 5e-76 unnamed protein product [Tetraodon nigroviridis]|Cog: mlr5554 2e-29 --|Kegg: gga:421213 4e-63 MTIF2; mitochondrial translational initiation factor 2; K02519 translation initiation factor IF-2
Consensus45358	41	121	12.78	40.07	1.64863	Up	1.24e-11	1.07e-09	Swissprot: Q63413 7e-17 UAP56_RAT Spliceosome RNA helicase Bat1 OS=Rattus norvegicus GN=Bat1 PE=2 SV=3|Nr: dbj|BAG58660.1| 5e-16 unnamed protein product [Homo sapiens] dbj|BAH14840.1| unnamed protein product [Homo sapiens]|Cog: SPAC17G6.14c 1e-13 --|Kegg: dme:Dmel_CG7269 2e-15 Hel25E; Helicase at 25E [EC:3.6.1.3]; K01509 adenosinetriphosphatase
Consensus39199	40	118	12.47	39.08	1.64797	Up	2.23e-11	1.84e-09	Swissprot: P17858 0.0 K6PL_HUMAN 6-phosphofructokinase, liver type OS=Homo sapiens GN=PFKL PE=1 SV=6|Nr: ref|XP_698635.3| 0.0 PREDICTED: similar to 6-phosphofructokinase, liver type (Phosphofructokinase 1) (Phosphohexokinase) (Phosphofructo-1-kinase isozyme B) (PFK-B) [Danio rerio]|Cog: SPBC16H5.02 0.0 --|Kegg: mmu:18641 0.0 Pfkl; phosphofructokinase, liver, B-type [EC:2.7.1.11]; K00850 6-phospho…
Consensus26964	20	59	6.24	19.54	1.64681	Up	2.42e-06	6.8e-05	Swissprot: Q6NWK2 1e-100 AP2MB_DANRE AP-2 complex subunit mu-1-B OS=Danio rerio GN=ap2m1b PE=2 SV=1|Nr: ref|NP_997742.1| 4e-99 adaptor protein complex AP-2, mu1 [Danio rerio] sp|Q6NWK2.1|AP2MB_DANRE RecName: Full=AP-2 complex subunit mu-1-B; AltName: Full=Mu2-adaptin-B; AltName: Full=AP-2 mu-2 chain-B; AltName: Full=Plasma membrane adaptor AP-2 50 kDa protein-B; AltName: Full=Clathrin assembly pr…
Consensus68595	16	47	4.99	15.56	1.64073	Up	2.8e-05	0.000563696	Swissprot: Q8WU76 2e-16 SCFD2_HUMAN Sec1 family domain-containing protein 2 OS=Homo sapiens GN=SCFD2 PE=2 SV=2
Consensus70074	12	35	3.74	11.59	1.63177	Up	0.000333212	0.00448397	Swissprot: P51610 1e-140 HCFC1_HUMAN Host cell factor OS=Homo sapiens GN=HCFC1 PE=1 SV=2|Nr: ref|NP_001038529.1| 1e-175 host cell factor C1a [Danio rerio] emb|CAE30414.1| novel protein similar to mouse and human host cell factor C1 (VP16-accessory protein) (HCFC1) [Danio rerio]|Cog: RSc1775 4e-09 --|Kegg: sce:YIR019C 3e-19 MUC1, STA4, FLO11; GPI-anchored cell surface glycoprotein (flocculin) requ…
Consensus33751	35	102	10.91	33.78	1.63052	Up	6.85e-10	4.4e-08	Swissprot: Q66I84 0.0 DCC1_DANRE Sister chromatid cohesion protein DCC1 OS=Danio rerio GN=dscc1 PE=2 SV=1|Nr: emb|CAG00016.1| 0.0 unnamed protein product [Tetraodon nigroviridis]
Consensus10948	19	55	5.92	18.21	1.62106	Up	6.94e-06	0.0001696	Swissprot: Q7ZY18 0.0 MC6ZB_XENLA Zygotic DNA replication licensing factor mcm6-B OS=Xenopus laevis GN=zmcm6-B PE=1 SV=1|Cog: SPBC211.04c 0.0 --|Kegg: dre:566409 0.0 MGC158377; hypothetical LOC566409; K02542 minichromosome maintenance protein 6
Consensus5067	9	26	2.81	8.61	1.61544	Up	0.00220238	0.0202626	Swissprot: Q9D0V7 2e-90 RCAS1_MOUSE Receptor-binding cancer antigen expressed on SiSo cells OS=Mus musculus GN=Ebag9 PE=1 SV=2
Consensus115644	9	26	2.81	8.61	1.61544	Up	0.00220238	0.0202563	Swissprot: O73817 2e-26 PSB3_ONCMY Proteasome subunit beta type-3 OS=Oncorhynchus mykiss GN=psmb3 PE=2 SV=1|Nr: gb|ACO09022.1| 4e-25 Proteasome subunit beta type 3 [Osmerus mordax]|Cog: YER094c 4e-14 --|Kegg: dre:573095 5e-26 LOC573095; similar to Psmb3 protein [EC:3.4.25.1]; K02735 20S proteasome subunit beta 3
Consensus70015	8	23	2.49	7.62	1.61365	Up	0.004172	0.0327678	Swissprot: Q7L3T8 1e-169 SYPM_HUMAN Probable prolyl-tRNA synthetase, mitochondrial OS=Homo sapiens GN=PARS2 PE=1 SV=1|Nr: emb|CAG11600.1| 0.0 unnamed protein product [Tetraodon nigroviridis]|Cog: SPBC24C6.03 3e-82 --|Kegg: dre:325494 0.0 pars2; prolyl-tRNA synthetase (mitochondrial) [EC:6.1.1.15]; K01881 prolyl-tRNA synthetase
Consensus39107	41	118	12.78	39.08	1.61254	Up	4.52e-11	3.54e-09	Swissprot: P67777 0.0 PP2AA_RABIT Serine/threonine-protein phosphatase 2A catalytic subunit alpha isoform OS=Oryctolagus cuniculus GN=PPP2CA PE=2 SV=1|Nr: ref|NP_989274.1| 0.0 protein phosphatase 2 (formerly 2A), catalytic subunit, alpha isoform [Xenopus (Silurana) tropicalis] gb|AAH64168.1| Protein phosphatase 2 (formerly 2A), catalytic subunit, alpha isoform [Xenopus tropicalis] emb|CAJ82598.1|…
Consensus44083	15	43	4.68	14.24	1.60537	Up	8.08e-05	0.00136809	Swissprot: P49696 0.0 SYVC_FUGRU Valyl-tRNA synthetase OS=Fugu rubripes GN=vars PE=3 SV=1|Nr: emb|CAF97808.1| 0.0 unnamed protein product [Tetraodon nigroviridis]|Cog: YGR094w 0.0 --|Kegg: xla:495303 0.0 LOC495303; hypothetical LOC495303 [EC:6.1.1.9]; K01873 valyl-tRNA synthetase
Consensus127844	57	163	17.77	53.98	1.60298	Up	1.02e-13	1.59e-11	Swissprot: P15999 1e-37 ATPA_RAT ATP synthase subunit alpha, mitochondrial OS=Rattus norvegicus GN=Atp5a1 PE=1 SV=2|Nr: emb|CAF96443.1| 4e-37 unnamed protein product [Tetraodon nigroviridis]|Cog: YBL099w 4e-32 --|Kegg: dre:553755 1e-37 atp5a1; ATP synthase, H+ transporting, mitochondrial F1 complex, alpha subunit 1, cardiac muscle [EC:3.6.3.14]; K02132 F-type H+-transporting ATPase alpha chain
Consensus38348	7	20	2.18	6.62	1.6025	Up	0.00795546	0.0530027	Swissprot: P17248 0.0 SYWC_BOVIN Tryptophanyl-tRNA synthetase, cytoplasmic OS=Bos taurus GN=WARS PE=1 SV=3|Nr: emb|CAG10456.1| 0.0 unnamed protein product [Tetraodon nigroviridis]|Cog: SPAC2F7.13c 1e-128 --|Kegg: dre:393745 0.0 wars; tryptophanyl-tRNA synthetase [EC:6.1.1.2]; K01867 tryptophanyl-tRNA synthetase
Consensus7753	27	77	8.42	25.5	1.59861	Up	1.3e-07	5.08e-06	Swissprot: A5PJN8 1e-140 SF3A2_BOVIN Splicing factor 3A subunit 2 OS=Bos taurus GN=SF3A2 PE=2 SV=1|Nr: gb|ACN10655.1| 1e-152 Splicing factor 3A subunit 2 [Salmo salar]|Cog: SPBC21C3.05 1e-65 --|Kegg: hsa:342184 1e-09 FMN1; formin 1; K10367 formin 1
Consensus42759	18	51	5.61	16.89	1.5901	Up	1.98e-05	0.000423148	Swissprot: P60330 1e-83 ESPL1_MOUSE Separin OS=Mus musculus GN=Espl1 PE=2 SV=1|Cog: SPCC5E4.04 6e-39 --|Kegg: dre:568818 1e-100 LOC568818; hypothetical LOC568818 [EC:3.4.22.49]; K02365 separase
Consensus36313	12	34	3.74	11.26	1.5901	Up	0.000520548	0.0064371	Swissprot: Q7SXP2 0.0 ULA1_DANRE NEDD8-activating enzyme E1 regulatory subunit OS=Danio rerio GN=nae1 PE=2 SV=2|Cog: SPAC323.06c 1e-50 --|Kegg: dre:393471 0.0 appbp1; amyloid beta precursor protein binding protein 1; K04532 amyloid beta precursor protein binding protein 1
Consensus32944	17	48	5.3	15.9	1.58496	Up	3.66e-05	0.000705606	Swissprot: Q7Z449 1e-96 CP2U1_HUMAN Cytochrome P450 2U1 OS=Homo sapiens GN=CYP2U1 PE=1 SV=1|Nr: emb|CAG11477.1| 1e-123 unnamed protein product [Tetraodon nigroviridis]|Cog: Cj1411c 1e-22 --|Kegg: ptr:471267 3e-96 LOC471267; similar to cytochrome P450; K07422 cytochrome P450, family 2, subfamily U
Consensus58913	11	31	3.43	10.27	1.58216	Up	0.000974008	0.0106564	Swissprot: P34943 1e-23 NDUA9_BOVIN NADH dehydrogenase [ubiquinone] 1 alpha subcomplex subunit 9, mitochondrial OS=Bos taurus GN=NDUFA9 PE=1 SV=1|Nr: gb|ACI67333.1| 6e-38 NADH dehydrogenase 1 alpha subcomplex subunit 9, mitochondrial precursor [Salmo salar] gb|ACN10301.1| NADH dehydrogenase 1 alpha subcomplex subunit 9, mitochondrial precursor [Salmo salar] gb|ACN12661.1| NADH dehydrogenase 1 alp…
Consensus6387	89	249	27.75	82.46	1.57121	Up	2.44e-15	4.84e-13	Swissprot: Q69566 3e-16 U88_HHV6U Uncharacterized protein U88 OS=Human herpesvirus 6A (strain Uganda-1102) GN=U88 PE=4 SV=1|Nr: ref|XP_001750807.1| 6e-17 hypothetical protein [Monosiga brevicollis MX1] gb|EDQ84406.1| predicted protein [Monosiga brevicollis MX1]|Cog: PM0926 3e-06 --|Kegg: hso:HS_1256 4e-06 znuA, yebL; high-affinity zinc transporter periplasmic component; K09815 zinc transport syst…
Consensus40844	23	64	7.17	21.19	1.56334	Up	2.24e-06	6.34e-05	Swissprot: Q7T2A5 1e-74 IF3EI_DANRE Eukaryotic translation initiation factor 3 subunit E-interacting protein OS=Danio rerio GN=eif3eip PE=2 SV=1|Nr: emb|CAG04740.1| 9e-74 unnamed protein product [Tetraodon nigroviridis]
Consensus39686	14	39	4.37	12.91	1.56278	Up	0.000232826	0.00329315	Swissprot: Q04467 0.0 IDHP_BOVIN Isocitrate dehydrogenase [NADP], mitochondrial OS=Bos taurus GN=IDH2 PE=1 SV=2|Nr: ref|NP_955858.1| 0.0 isocitrate dehydrogenase 2 (NADP+), mitochondrial [Danio rerio] gb|AAH48041.1| Isocitrate dehydrogenase 2 (NADP+), mitochondrial [Danio rerio] gb|AAH63967.1| Isocitrate dehydrogenase 2 (NADP+), mitochondrial [Danio rerio]|Cog: BMEI0791 1e-161 --|Kegg: xtr:448026…
Consensus26954	13	36	4.05	11.92	1.55739	Up	0.000433194	0.00548156	Swissprot: P29117 2e-21 PPIF_RAT Peptidyl-prolyl cis-trans isomerase, mitochondrial OS=Rattus norvegicus GN=Ppif PE=1 SV=2|Nr: emb|CAF98641.1| 2e-25 unnamed protein product [Tetraodon nigroviridis]|Cog: SPBC28F2.03 4e-16 --|Kegg: dre:447887 6e-25 ppif; peptidylprolyl isomerase F (cyclophilin F) [EC:5.2.1.8]; K01802 peptidylprolyl isomerase
Consensus346	12	33	3.74	10.93	1.54718	Up	0.000808218	0.00910913	Nr: dbj|BAC65225.1| 4e-28 tumor necrosis factor receptor-1 [Paralichthys olivaceus]
Consensus2945	22	60	6.86	19.87	1.53431	Up	6.31e-06	0.000156526	Swissprot: Q5RB79 3e-37 RPP14_PONAB Ribonuclease P protein subunit p14 OS=Pongo abelii GN=RPP14 PE=2 SV=3|Nr: ref|XP_001368716.1| 9e-63 PREDICTED: hypothetical protein [Monodelphis domestica]|Cog: CC0704 8e-25 --|Kegg: ptr:747496 1e-37 LOC747496; hypothetical protein LOC747496 [EC:4.2.1.55]; K01715 3-hydroxybutyryl-CoA dehydratase
Consensus10243	48	130	14.97	43.05	1.52394	Up	3.18e-11	2.56e-09	Swissprot: Q0MQE1 8e-43 NDUB6_PANTR NADH dehydrogenase [ubiquinone] 1 beta subcomplex subunit 6 OS=Pan troglodytes GN=NDUFB6 PE=2 SV=3|Nr: emb|CAG11501.1| 2e-66 unnamed protein product [Tetraodon nigroviridis]|Kegg: dre:393781 2e-50 zgc:73375; zgc:73375 [EC:1.6.5.3 1.6.99.3]; K03962 NADH dehydrogenase (ubiquinone) 1 beta subcomplex 6
Consensus40514	13	35	4.05	11.59	1.51689	Up	0.000668354	0.00792719	Swissprot: Q1JPZ7 1e-163 PRP39_DANRE Pre-mRNA-processing factor 39 OS=Danio rerio GN=prpf39 PE=2 SV=2|Nr: gb|ACN10550.1| 0.0 Pre-mRNA-processing factor 39 [Salmo salar]
Consensus45483	19	51	5.92	16.89	1.5125	Up	3.91e-05	0.000737427	Swissprot: Q9R0Q6 1e-42 ARC1A_MOUSE Actin-related protein 2/3 complex subunit 1A OS=Mus musculus GN=Arpc1a PE=2 SV=1|Nr: gb|AAI55745.1| 3e-63 Zgc:86896 [Danio rerio] emb|CAQ15422.1| novel protein (zgc:86896) [Danio rerio]|Cog: YBR234c 5e-08 --|Kegg: dre:415190 2e-63 zgc:86896; zgc:86896; K05757 actin related protein 2/3 complex, subunit 1A/1B
Consensus127879	12	32	3.74	10.6	1.50295	Up	0.00124666	0.0131348	Nr: ref|XP_001191767.1| 8e-06 PREDICTED: hypothetical protein [Strongylocentrotus purpuratus] ref|XP_001183886.1| PREDICTED: hypothetical protein [Strongylocentrotus purpuratus]
Consensus37829	12	32	3.74	10.6	1.50295	Up	0.00124666	0.0131302	Swissprot: Q8R0W0 1e-108 EPIPL_MOUSE Epiplakin OS=Mus musculus GN=Eppk1 PE=1 SV=2|Nr: emb|CAF90082.1| 1e-169 unnamed protein product [Tetraodon nigroviridis]|Kegg: mmu:18810 1e-102 Plec1; plectin 1; K10388 plectin
Consensus446	12	32	3.74	10.6	1.50295	Up	0.00124666	0.0131209	Swissprot: Q5M7P5 0.0 NOL6_XENTR Nucleolar protein 6 OS=Xenopus tropicalis GN=nol6 PE=2 SV=1|Nr: ref|XP_690830.1| 0.0 PREDICTED: nucleolar protein family 6 (RNA-associated) [Danio rerio]
Consensus2142	216	576	67.35	190.74	1.50186	Up	3.5e-13	4.29e-11	Swissprot: Q20A00 3e-19 DDT4L_ONCMY DNA-damage-inducible transcript 4-like protein OS=Oncorhynchus mykiss GN=ddit4l PE=2 SV=1|Nr: gb|ACN10347.1| 3e-19 DNA-damage-inducible transcript 4-like protein [Salmo salar] gb|ACN12707.1| DNA-damage-inducible transcript 4-like protein [Salmo salar]
Consensus69364	9	24	2.81	7.95	1.50038	Up	0.00536444	0.0392277	Swissprot: Q3UKU1 1e-131 ELL2_MOUSE RNA polymerase II elongation factor ELL2 OS=Mus musculus GN=Ell2 PE=2 SV=1|Cog: Rv3876 9e-08 --|Kegg: gga:396026 5e-13 LOC396026; occludin; K06088 occludin
Consensus28254	9	24	2.81	7.95	1.50038	Up	0.00536444	0.0392181	Swissprot: Q13888 0.0 TF2H2_HUMAN General transcription factor IIH subunit 2 OS=Homo sapiens GN=GTF2H2 PE=1 SV=1|Nr: ref|NP_001135173.1| 0.0 general transcription factor IIE, polypeptide 2-2 [Salmo salar] gb|ACH70943.1| general transcription factor IIE, polypeptide 2-2 [Salmo salar]|Cog: YLR005w 1e-76 --|Kegg: dre:323239 0.0 gtf2h2; general transcription factor IIH, polypeptide 2; K03142 transcri…
Consensus60890	20	53	6.24	17.55	1.49185	Up	3.24e-05	0.000636673	Swissprot: Q9CWK3 1e-23 CD2B2_MOUSE CD2 antigen cytoplasmic tail-binding protein 2 OS=Mus musculus GN=Cd2bp2 PE=1 SV=1|Nr: gb|ACO08847.1| 9e-29 CD2 antigen cytoplasmic tail-binding protein 2 [Osmerus mordax]
Consensus3243	28	74	8.73	24.51	1.48932	Up	9.05e-07	2.82e-05	Swissprot: Q7TN31 1e-176 AGGF1_MOUSE Angiogenic factor with G patch and FHA domains 1 OS=Mus musculus GN=Aggf1 PE=2 SV=1|Nr: ref|NP_001073451.1| 0.0 angiogenic factor with G patch and FHA domains 1 [Danio rerio] gb|AAI24194.1| Zgc:152959 [Danio rerio]|Cog: SPCC825.01 2e-07 --|Kegg: spu:764563 7e-09 LOC764563; similar to cell division cycle 2-like 1 (PITSLRE proteins) [EC:2.7.11.22]; K08818 cell d…
Consensus5199	14	37	4.37	12.25	1.48708	Up	0.000551166	0.00676258	Swissprot: Q5F362 1e-42 CC50A_CHICK Cell cycle control protein 50A OS=Gallus gallus GN=TMEM30A PE=2 SV=1|Cog: SPBC11B10.07c 4e-14 --
Consensus40677	14	37	4.37	12.25	1.48708	Up	0.000551166	0.00675981	Swissprot: Q8K2Y3 9e-49 F176B_MOUSE Protein FAM176B OS=Mus musculus GN=Fam176b PE=2 SV=1|Nr: emb|CAG03498.1| 3e-76 unnamed protein product [Tetraodon nigroviridis]
Consensus2377	11	29	3.43	9.6	1.48483	Up	0.00233272	0.0213109	Swissprot: Q90ZM2 0.0 S61A1_DANRE Protein transport protein Sec61 subunit alpha isoform A OS=Danio rerio GN=sec61aa PE=2 SV=3|Nr: sp|Q90ZM2.3|S61A1_DANRE 0.0 RecName: Full=Protein transport protein Sec61 subunit alpha-like 1 gb|AAH44351.1| Sec61 alpha like 1 [Danio rerio] gb|AAH66715.1| Sec61 alpha like 1 [Danio rerio]|Cog: YLR378c 1e-116 --|Kegg: dre:192298 0.0 sec61a; SEC61, alpha subunit; K030…
Consensus41663	77	202	24.01	66.89	1.47816	Up	2.66e-15	5.24e-13	Swissprot: Q6DJ13 7e-61 ZN830_XENTR Zinc finger protein 830 OS=Xenopus tropicalis GN=znf830 PE=2 SV=1
Consensus70253	21	55	6.55	18.21	1.47516	Up	2.68e-05	0.000542589	Swissprot: Q13042 4e-67 CDC16_HUMAN Cell division cycle protein 16 homolog OS=Homo sapiens GN=CDC16 PE=1 SV=2|Nr: emb|CAQ14900.1| 2e-82 CDC16 cell division cycle 16 homolog (S. cerevisiae) [Danio rerio] emb|CAQ14997.1| CDC16 cell division cycle 16 homolog (S. cerevisiae) [Danio rerio]|Kegg: dre:562014 2e-83 cdc16; cell division cycle 16 homolog (S. cerevisiae); K03353 anaphase-promoting complex c…
Consensus128800	10	26	3.12	8.61	1.46447	Up	0.00438116	0.034195	Nr: emb|CAF99566.1| 2e-18 unnamed protein product [Tetraodon nigroviridis]
Consensus42693	34	88	10.6	29.14	1.45894	Up	1.3e-07	5.08e-06	Swissprot: Q58D45 3e-71 LITFL_BOVIN LITAF-like protein OS=Bos taurus PE=2 SV=1|Cog: Rv0171 2e-07 --|Kegg: gga:775973 1e-09 FMN2, LOC775973; formin 2; K02184 formin 2
Consensus44222	57	147	17.77	48.68	1.45389	Up	9.41e-12	8.3e-10	Swissprot: Q0II25 6e-44 POP7_BOVIN Ribonuclease P protein subunit p20 OS=Bos taurus GN=POP7 PE=2 SV=1|Nr: ref|NP_001006004.1| 5e-59 processing of precursor 7 [Danio rerio] gb|AAH83490.1| Processing of precursor 7, ribonuclease P family [Danio rerio] gb|AAI64892.1| Pop7 protein [Danio rerio]|Kegg: mcc:712859 2e-43 POP7; processing of precursor 7, ribonuclease P/MRP subunit (S. cerevisiae) [EC:3.1.…
Consensus41296	21	54	6.55	17.88	1.44878	Up	4.06e-05	0.000761993	Swissprot: O93484 4e-62 CO1A2_ONCMY Collagen alpha-2(I) chain OS=Oncorhynchus mykiss GN=col1a2 PE=2 SV=2|Kegg: dre:336471 2e-61 col1a2; collagen, type I, alpha 2; K06236 collagen, type I/II/III/V/XI, alpha
Consensus61606	32	82	9.98	27.15	1.44384	Up	4.27e-07	1.45e-05	Swissprot: Q7ZW38 0.0 SPS1_DANRE Selenide, water dikinase 1 OS=Danio rerio GN=sephs1 PE=1 SV=2|Nr: emb|CAG11363.1| 0.0 unnamed protein product [Tetraodon nigroviridis]|Cog: MJ1591m 3e-45 --|Kegg: dre:324947 0.0 sephs1; selenophosphate synthetase 1 [EC:2.7.9.3]; K01008 selenide,water dikinase
Consensus2676	45	115	14.03	38.08	1.44052	Up	2.18e-09	1.28e-07	Swissprot: Q2KIB3 1e-109 TM101_BOVIN Transmembrane protein 101 OS=Bos taurus GN=TMEM101 PE=2 SV=1|Nr: emb|CAG06570.1| 1e-130 unnamed protein product [Tetraodon nigroviridis]
Consensus5004	9	23	2.81	7.62	1.43922	Up	0.00826516	0.054652	Swissprot: P46472 0.0 PRS7_XENLA 26S protease regulatory subunit 7 OS=Xenopus laevis GN=psmc2 PE=2 SV=1|Cog: SPBC16C6.07c 1e-167 --|Kegg: xtr:394760 0.0 MGC76296; 26S protease regulatory subunit 7; K03061 26S proteasome regulatory subunit T1
Consensus134029	11	28	3.43	9.27	1.43436	Up	0.00356988	0.0289826	Swissprot: Q9GL30 4e-07 PLBL1_BOVIN Putative phospholipase B-like 1 OS=Bos taurus PE=2 SV=2|Nr: ref|NP_001133551.1| 3e-11 phospholipase B-like 1 [Salmo salar] gb|ACI33458.1| phospholipase B-like 1 precursor [Salmo salar]
Consensus41086	24	61	7.48	20.2	1.43325	Up	1.51e-05	0.000333566	Swissprot: P82920 3e-34 RT21_BOVIN 28S ribosomal protein S21, mitochondrial OS=Bos taurus GN=MRPS21 PE=1 SV=3|Nr: emb|CAG10819.1| 6e-37 unnamed protein product [Tetraodon nigroviridis]
Consensus37012	13	33	4.05	10.93	1.4323	Up	0.00156028	0.0152066	Swissprot: Q12874 0.0 SF3A3_HUMAN Splicing factor 3A subunit 3 OS=Homo sapiens GN=SF3A3 PE=1 SV=1|Cog: SPBC36.09 4e-82 --
Consensus1791	287	722	89.49	239.09	1.41776	Up	5.48e-13	6.31e-11	Swissprot: P53482 1e-85 ACTSB_FUGRU Actin, alpha skeletal muscle B OS=Fugu rubripes GN=acta1b PE=2 SV=1|Nr: emb|CAF89867.1| 6e-85 unnamed protein product [Tetraodon nigroviridis]|Cog: SPBC32H8.12c 8e-76 --|Kegg: xtr:394698 1e-84 actc1; actin, alpha, cardiac muscle 1; K10354 actin alpha/gamma 2
Consensus26213	46	115	14.34	38.08	1.40899	Up	4e-09	2.21e-07	Swissprot: Q9PW70 3e-44 CISH_CHICK Cytokine-inducible SH2-containing protein OS=Gallus gallus GN=CISH PE=2 SV=1|Nr: gb|ABQ28700.1| 1e-117 cytokine-inducible SH2-containing protein [Gasterosteus aculeatus]|Cog: alr0115 7e-14 --|Kegg: gga:395335 7e-44 CISH; cytokine inducible SH2-containing protein; K04701 cytokine inducible SH2-containing protein
Consensus7631	28	70	8.73	23.18	1.40883	Up	4.63e-06	0.00011966	Swissprot: P79741 3e-35 PESC_DANRE Pescadillo OS=Danio rerio GN=pes PE=2 SV=1|Nr: emb|CAG08540.1| 3e-36 unnamed protein product [Tetraodon nigroviridis]
Consensus37374	10	25	3.12	8.28	1.40808	Up	0.00669688	0.0457804	Swissprot: P11019 9e-95 VATE1_BOVIN Vacuolar proton pump subunit E 1 OS=Bos taurus GN=ATP6V1E1 PE=2 SV=1|Nr: gb|ACO08990.1| 1e-103 Vacuolar ATP synthase subunit E [Osmerus mordax]|Cog: SPAC11E3.07 2e-36 --|Kegg: dre:192335 5e-98 atp6v1e1; ATPase, H+ transporting, lysosomal, V1 subunit E isoform 1 [EC:3.6.3.14]; K02150 V-type H+-transporting ATPase subunit E
Consensus1631	10	25	3.12	8.28	1.40808	Up	0.00669688	0.0457699	Swissprot: Q5ZI82 2e-63 P2RY8_CHICK P2Y purinoceptor 8 OS=Gallus gallus GN=P2RY8 PE=2 SV=1|Nr: gb|ACN10475.1| 1e-93 P2Y purinoceptor 8 [Salmo salar]|Kegg: dre:566497 1e-79 LOC566497; hypothetical LOC566497; K08386 purinergic receptor P2Y, G protein-coupled, 8
Consensus33318	75	187	23.39	61.93	1.40475	Up	0	0	Swissprot: Q2T9N0 2e-12 FSCB_BOVIN Fibrous sheath CABYR-binding protein OS=Bos taurus GN=FSCB PE=2 SV=1|Nr: emb|CAG06979.1| 1e-91 unnamed protein product [Tetraodon nigroviridis]|Kegg: sce:YIR019C 7e-11 MUC1, STA4, FLO11; GPI-anchored cell surface glycoprotein (flocculin) required for pseudohyphal formation, invasive growth, flocculation, and biofilms; transcriptionally regulated by the MAPK path…
Consensus58881	43	107	13.41	35.43	1.40166	Up	1.57e-08	7.71e-07	Swissprot: Q6DH23 1e-173 V26BB_DANRE Vacuolar protein sorting-associated protein 26B-B OS=Danio rerio GN=vps26bb PE=2 SV=1|Nr: ref|NP_001002415.1| 1e-172 vacuolar protein sorting 26 homolog B, like [Danio rerio] sp|Q6DH23.1|V26BB_DANRE RecName: Full=Vacuolar protein sorting-associated protein 26B-B; AltName: Full=Vesicle protein sorting 26B-B gb|AAH76160.1| Zgc:92676 [Danio rerio]
Consensus43583	82	203	25.57	67.22	1.39444	Up	3.55e-15	6.9e-13	Swissprot: O00204 3e-67 ST2B1_HUMAN Sulfotransferase family cytosolic 2B member 1 OS=Homo sapiens GN=SULT2B1 PE=1 SV=2|Nr: ref|NP_001070124.1| 1e-108 hypothetical protein LOC767718 [Danio rerio] gb|AAI24438.1| Zgc:153723 [Danio rerio] gb|AAI64335.1| Zgc:153723 protein [Danio rerio]|Kegg: hsa:6820 7e-67 SULT2B1; sulfotransferase family, cytosolic, 2B, member 1 [EC:2.8.2.2]; K01015 alcohol sulfotra…
Consensus43108	13	32	4.05	10.6	1.38807	Up	0.00235934	0.0214102	Swissprot: O75879 2e-64 GATB_HUMAN Probable glutamyl-tRNA(Gln) amidotransferase subunit B, mitochondrial OS=Homo sapiens GN=PET112L PE=1 SV=1|Cog: aq_461 3e-33 --|Kegg: mmu:229487 1e-63 Pet112l; PET112-like (yeast) [EC:6.3.5.-]; K02434 aspartyl-tRNA(Asn)/glutamyl-tRNA (Gln) amidotransferase subunit B
Consensus129005	13	32	4.05	10.6	1.38807	Up	0.00235934	0.0214037	Swissprot: Q922K7 0.0 NOL1_MOUSE Putative RNA methyltransferase NOL1 OS=Mus musculus GN=Nol1 PE=2 SV=1|Nr: gb|ACN10878.1| 0.0 RNA methyltransferase NOL1 [Salmo salar]|Cog: SPBP8B7.20c 1e-145 --|Kegg: tpv:TP02_0558 1e-107 nuclear protein; K03500 Sun protein
Consensus40815	24	59	7.48	19.54	1.38532	Up	3.37e-05	0.000659848	Swissprot: Q8WUM0 1e-133 NU133_HUMAN Nuclear pore complex protein Nup133 OS=Homo sapiens GN=NUP133 PE=1 SV=2|Nr: emb|CAF95346.1| 1e-151 unnamed protein product [Tetraodon nigroviridis]|Cog: XF1267 7e-08 --|Kegg: fra:Francci3_3562 2e-07 infB; translation initiation factor IF-2; K02519 translation initiation factor IF-2
Consensus43078	28	68	8.73	22.52	1.36715	Up	1.02e-05	0.000238447	Swissprot: Q29RV0 3e-45 CDN2D_BOVIN Cyclin-dependent kinase 4 inhibitor D OS=Bos taurus GN=CDKN2D PE=2 SV=1|Cog: all2748 7e-15 --|Kegg: rno:494444 5e-46 Cdkn2d; similar to cyclin-dependent kinase inhibitor 2D; K06623 cyclin-dependent kinase inhibitor 2D
Consensus38194	17	41	5.3	13.58	1.35742	Up	0.000686832	0.00811738	Swissprot: P55001 1e-20 MFAP2_HUMAN Microfibrillar-associated protein 2 OS=Homo sapiens GN=MFAP2 PE=2 SV=1|Nr: emb|CAF97935.1| 8e-35 unnamed protein product [Tetraodon nigroviridis]
Consensus20913	22	53	6.86	17.55	1.35519	Up	0.000111516	0.00178313	Swissprot: Q5VUM1 4e-24 CF057_HUMAN UPF0369 protein C6orf57 OS=Homo sapiens GN=C6orf57 PE=2 SV=1|Nr: emb|CAM12934.1| 9e-31 novel protein [Danio rerio]
Consensus43206	30	72	9.35	23.84	1.35035	Up	6.86e-06	0.000167946	Swissprot: Q9YHY6 0.0 CND1_XENLA Condensin complex subunit 1 OS=Xenopus laevis GN=ncapd2 PE=1 SV=1|Cog: YLR272c 3e-96 --|Kegg: hsa:9918 0.0 NCAPD2; non-SMC condensin I complex, subunit D2; K06677 condensin complex subunit 1
Consensus69729	15	36	4.68	11.92	1.3488	Up	0.00155345	0.0152044	Swissprot: Q9NUT2 0.0 ABCB8_HUMAN ATP-binding cassette sub-family B member 8, mitochondrial OS=Homo sapiens GN=ABCB8 PE=1 SV=3|Nr: gb|ACN10889.1| 0.0 ATP-binding cassette sub-family B member 8, mitochondrial precursor [Salmo salar]|Cog: mll3934 7e-96 --|Kegg: mcc:714341 0.0 ABCB8; ATP-binding cassette, sub-family B (MDR/TAP), member 8; K05655 ATP-binding cassette, subfamily B (MDR/TAP), member 8
Consensus66072	49	117	15.28	38.74	1.34218	Up	1.06e-08	5.43e-07	Swissprot: Q6NYA0 2e-22 SFRS1_DANRE Splicing factor, arginine/serine-rich 1 OS=Danio rerio GN=sfrs1 PE=2 SV=1|Nr: ref|NP_956887.2| 3e-21 splicing factor, arginine/serine-rich 1 [Danio rerio] sp|Q6NYA0.1|SFRS1_DANRE RecName: Full=Splicing factor, arginine/serine-rich 1 gb|AAH66682.1| Splicing factor, arginine/serine-rich 1 (splicing factor 2, alternate splicing factor) [Danio rerio]
Consensus43701	21	50	6.55	16.56	1.33814	Up	0.000202744	0.00292438	Swissprot: Q6P4S8 4e-83 INT1_MOUSE Integrator complex subunit 1 OS=Mus musculus GN=Ints1 PE=1 SV=2|Nr: emb|CAG12235.1| 1e-119 unnamed protein product [Tetraodon nigroviridis]
Consensus8090	54	128	16.84	42.39	1.33183	Up	2.69e-09	1.55e-07	Swissprot: Q8R404 7e-20 QIL1_MOUSE Protein QIL1 OS=Mus musculus GN=Qil1 PE=2 SV=1|Nr: gb|ACI69344.1| 2e-39 QIL1 [Salmo salar]
Consensus2897	119	281	37.1	93.05	1.32659	Up	0	0	Swissprot: O54734 3e-22 OST48_MOUSE Dolichyl-diphosphooligosaccharide--protein glycosyltransferase 48 kDa subunit OS=Mus musculus GN=Ddost PE=1 SV=1|Nr: gb|EDL13257.1| 5e-21 dolichyl-di-phosphooligosaccharide-protein glycotransferase, isoform CRA_a [Mus musculus]|Kegg: mmu:13200 6e-22 Ddost; dolichyl-di-phosphooligosaccharide-protein glycotransferase [EC:2.4.1.119]; K00730 dolichyl-diphosphooligo…
Consensus9870	65	153	20.27	50.67	1.32179	Up	9.84e-11	7.37e-09	Swissprot: P09057 0.0 DCOR_RAT Ornithine decarboxylase OS=Rattus norvegicus GN=Odc1 PE=1 SV=1|Nr: gb|AAO92750.1| 0.0 ornithine decarboxylase [Paralichthys olivaceus]|Cog: SPAC144.04c 1e-101 --|Kegg: dre:114426 0.0 odc1; ornithine decarboxylase 1 [EC:4.1.1.17]; K01581 ornithine decarboxylase
Consensus71792	44	103	13.72	34.11	1.31391	Up	1.31e-07	5.11e-06	Swissprot: P35033 1e-31 TRY3_SALSA Trypsin-3 (Fragment) OS=Salmo salar PE=1 SV=1|Nr: dbj|BAF76144.1| 3e-33 trypsinogen 2 [Solea senegalensis]|Kegg: dre:65223 4e-30 try; trypsin [EC:3.4.21.4]; K01312 trypsin
Consensus71817	18	42	5.61	13.91	1.31005	Up	0.000827056	0.00927948	Swissprot: O73688 2e-86 HMOX_FUGRU Heme oxygenase OS=Fugu rubripes GN=hmox PE=3 SV=1|Nr: gb|ABL74501.1| 2e-95 heme oxygenase 1 [Dicentrarchus labrax]|Cog: sll1184 3e-37 --|Kegg: gga:396287 3e-56 HMOX1; heme oxygenase (decycling) 1 [EC:1.14.99.3]; K00510 heme oxygenase
Consensus24661	12	28	3.74	9.27	1.30953	Up	0.00655918	0.0451591	Swissprot: Q503N2 4e-55 SPC24_DANRE Kinetochore protein Spc24 OS=Danio rerio GN=spc24 PE=2 SV=2|Nr: ref|NP_001135009.1| 3e-65 Kinetochore protein Spc24 [Salmo salar] gb|ACI69860.1| Kinetochore protein Spc24 [Salmo salar]
Consensus16590	39	90	12.16	29.8	1.29317	Up	1.11e-06	3.4e-05	Nr: emb|CAF93874.1| 5e-26 unnamed protein product [Tetraodon nigroviridis]
Consensus3039	27	62	8.42	20.53	1.28584	Up	5.87e-05	0.00104411	Swissprot: Q3SZC4 1e-148 NSF1C_BOVIN NSFL1 cofactor p47 OS=Bos taurus GN=NSFL1C PE=2 SV=1|Nr: emb|CAF89858.1| 1e-172 unnamed protein product [Tetraodon nigroviridis]
Consensus44147	21	48	6.55	15.9	1.27946	Up	0.000439572	0.00554584	Swissprot: A5A6H9 0.0 ODBA_PANTR 2-oxoisovalerate dehydrogenase subunit alpha, mitochondrial OS=Pan troglodytes GN=BCKDHA PE=2 SV=1|Nr: emb|CAG09036.1| 0.0 unnamed protein product [Tetraodon nigroviridis]|Cog: TVN0102 8e-60 --|Kegg: mcc:704978 0.0 LOC704978; similar to branched chain keto acid dehydrogenase E1, alpha polypeptide [EC:1.2.4.4]; K00166 2-oxoisovalerate dehydrogenase alpha subunit
Consensus127967	14	32	4.37	10.6	1.27836	Up	0.00424266	0.0332616	Swissprot: O73819 1e-162 GNA14_XENLA Guanine nucleotide-binding protein alpha-14 subunit OS=Xenopus laevis GN=gna14 PE=2 SV=1|Nr: emb|CAG08423.1| 1e-176 unnamed protein product [Tetraodon nigroviridis]|Kegg: xtr:493416 1e-162 TNeu099f17.1, MGC79629; guanine nucleotide binding protein (G protein), alpha 14; K04636 guanine nucleotide binding protein (G protein), alpha 14
Consensus69945	44	100	13.72	33.12	1.27142	Up	4.03e-07	1.38e-05	Swissprot: P46412 2e-66 GPX3_MOUSE Glutathione peroxidase 3 OS=Mus musculus GN=Gpx3 PE=2 SV=2|Nr: ref|NP_001131027.1| 1e-71 glutathione peroxidase 3 (plasma) [Danio rerio]|Cog: CAC1549 1e-28 --|Kegg: xtr:394558 5e-67 gpx3; glutathione peroxidase 3 [EC:1.11.1.9]; K00432 glutathione peroxidase
Consensus68461	19	43	5.92	14.24	1.26628	Up	0.000983542	0.0107489	Swissprot: Q32PC3 3e-44 RM27_BOVIN 39S ribosomal protein L27, mitochondrial OS=Bos taurus GN=MRPL27 PE=2 SV=1|Cog: aq_1773a 6e-14 --|Kegg: tte:TTE0915 5e-13 rpmA; 50S ribosomal protein L27; K02899 large subunit ribosomal protein L27
Consensus4243	46	104	14.34	34.44	1.26404	Up	2.68e-07	9.72e-06	Swissprot: Q9JHY7 8e-39 BIRC5_RAT Baculoviral IAP repeat-containing protein 5 OS=Rattus norvegicus GN=Birc5 PE=2 SV=1|Nr: gb|ACI66178.1| 1e-62 Baculoviral IAP repeat-containing protein 5 [Salmo salar]|Kegg: dre:373110 1e-62 birc5a; baculoviral IAP repeat-containing 5a; K08731 baculoviral IAP repeat-containing 5
Consensus36964	42	95	13.1	31.46	1.26395	Up	8.77e-07	2.75e-05	Swissprot: A5PK21 8e-43 CKP2L_BOVIN Cytoskeleton-associated protein 2-like OS=Bos taurus GN=CKAP2L PE=2 SV=1
Consensus65852	12	27	3.74	8.94	1.25724	Up	0.00973456	0.0623149	Nr: ref|XP_002160170.1| 1e-48 PREDICTED: similar to predicted protein [Hydra magnipapillata]
Consensus495	24	54	7.48	17.88	1.25724	Up	0.000233562	0.00330044	Swissprot: P36968 1e-63 GPX4_PIG Phospholipid hydroperoxide glutathione peroxidase, mitochondrial OS=Sus scrofa GN=GPX4 PE=1 SV=3|Nr: gb|ABO38818.2| 9e-86 phospholipid hydroperoxide glutathione peroxidase [Thunnus maccoyii]|Cog: CAC1570 3e-35 --|Kegg: ssc:399537 3e-63 GPX4; glutathione peroxidase 4 [EC:1.11.1.9]; K00432 glutathione peroxidase
Consensus41844	44	99	13.72	32.78	1.25654	Up	5.82e-07	1.91e-05	Swissprot: Q8HZM5 0.0 GLNA_CANFA Glutamine synthetase OS=Canis familiaris GN=GLUL PE=1 SV=3|Cog: SPAC23H4.06 1e-119 --|Kegg: dre:321969 0.0 glula; glutamine synthetase 1 [EC:6.3.1.2]; K01915 glutamine synthetase
Consensus44053	25	56	7.8	18.54	1.2491	Up	0.000189186	0.00275273	Swissprot: A1A5V9 3e-96 DERP6_DANRE Dermal papilla-derived protein 6 homolog OS=Danio rerio GN=derp6 PE=2 SV=1|Nr: ref|NP_001134000.1| 1e-119 Dermal papilla-derived protein 6 homolog [Salmo salar] gb|ACI34290.1| Dermal papilla-derived protein 6 homolog [Salmo salar] gb|ACN11235.1| Dermal papilla-derived protein 6 homolog [Salmo salar]
Consensus67717	82	183	25.57	60.6	1.24487	Up	1.43e-11	1.22e-09	Swissprot: Q9JII6 3e-53 AK1A1_MOUSE Alcohol dehydrogenase [NADP+] OS=Mus musculus GN=Akr1a1 PE=1 SV=3|Cog: BS_ytbE 2e-55 --|Kegg: lic:LIC10949 5e-59 dkgA; aldo/keto reductase [EC:1.1.1.2]; K00002 alcohol dehydrogenase (NADP+)
Consensus7685	22	49	6.86	16.23	1.24238	Up	0.000518822	0.00641841	Swissprot: Q7ZUN8 6e-97 YKT6_DANRE Synaptobrevin homolog YKT6 OS=Danio rerio GN=ykt6 PE=2 SV=1|Nr: gb|ACO07438.1| 4e-99 Synaptobrevin homolog ykt6 [Oncorhynchus mykiss]|Cog: SPBC13G1.11 2e-51 --|Kegg: dre:394067 1e-96 zgc:55536; zgc:55536; K08516 synaptobrevin homolog YKT6
Consensus39827	14	31	4.37	10.27	1.23273	Up	0.00624302	0.0434628	Swissprot: Q5SPB6 4e-53 CHAC1_DANRE Cation transport regulator-like protein 1 OS=Danio rerio GN=chac1 PE=3 SV=1|Nr: gb|ACO09322.1| 2e-56 Cation transport regulator-like protein 1 [Osmerus mordax]|Cog: SPBC31F10.03 6e-09 --|Kegg: gga:423209 4e-37 CHAC1; ChaC, cation transport regulator homolog 1 (E. coli); K07232 cation transport protein ChaC
Consensus43893	14	31	4.37	10.27	1.23273	Up	0.00624302	0.0434526	Swissprot: P34205 0.0 PHR_CARAU Deoxyribodipyrimidine photo-lyase OS=Carassius auratus GN=phr PE=2 SV=1|Nr: emb|CAF97542.1| 0.0 unnamed protein product [Tetraodon nigroviridis]|Cog: MA4066 1e-115 --|Kegg: dre:394039 0.0 zgc:66475; zgc:66475 [EC:4.1.99.3]; K01669 deoxyribodipyrimidine photo-lyase
Consensus40012	14	31	4.37	10.27	1.23273	Up	0.00624302	0.0434425	Swissprot: Q68EL2 1e-61 DTD2_DANRE Probable D-tyrosyl-tRNA(Tyr) deacylase 2 OS=Danio rerio GN=zgc:100795 PE=2 SV=1|Nr: gb|ACM08472.1| 2e-67 Probable D-tyrosyl-tRNATyr deacylase 2 [Salmo salar]|Cog: CAC2273 1e-08 --|Kegg: cpr:CPR_1903 2e-10 dtd; D-tyrosyl-tRNA(Tyr) deacylase [EC:3.1.-.-]; K07560 D-tyrosyl-tRNA(Tyr) deacylase
Consensus37559	40	88	12.47	29.14	1.22454	Up	3.96e-06	0.000105076	Swissprot: Q5EA75 1e-178 PCY2_BOVIN Ethanolamine-phosphate cytidylyltransferase OS=Bos taurus GN=PCYT2 PE=2 SV=1|Nr: emb|CAG06029.1| 0.0 unnamed protein product [Tetraodon nigroviridis]|Cog: ECU11g0870 7e-55 --|Kegg: xtr:496753 1e-179 pcyt2; phosphate cytidylyltransferase 2, ethanolamine [EC:2.7.7.14]; K00967 ethanolamine-phosphate cytidylyltransferase
Consensus128862	20	44	6.24	14.57	1.22338	Up	0.00115656	0.0123025	Swissprot: O60259 5e-10 KLK8_HUMAN Kallikrein-8 OS=Homo sapiens GN=KLK8 PE=1 SV=1|Nr: emb|CAG12519.1| 4e-22 unnamed protein product [Tetraodon nigroviridis]|Kegg: rno:362347 1e-09 LOC362347_predicted; similar to protease, serine, 3 (mesotrypsin) (predicted) [EC:3.4.21.4]; K01312 trypsin
Consensus3562	99	217	30.87	71.86	1.21898	Up	5.02e-13	5.93e-11	Swissprot: P79733 1e-179 RIR2_DANRE Ribonucleoside-diphosphate reductase subunit M2 OS=Danio rerio GN=rrm2 PE=1 SV=1|Nr: ref|NP_001133495.1| 1e-178 Ribonucleoside-diphosphate reductase subunit M2 [Salmo salar] gb|ACI33346.1| Ribonucleoside-diphosphate reductase subunit M2 [Salmo salar]|Cog: YJL026w 1e-122 --|Kegg: dre:30733 1e-179 rrm2; ribonucleotide reductase M2 polypeptide [EC:1.17.4.1]; K0052…
Consensus39099	37	81	11.54	26.82	1.21667	Up	1.06e-05	0.000245906	Swissprot: Q6GNW0 3e-48 LRRF2_XENLA Leucine-rich repeat flightless-interacting protein 2 OS=Xenopus laevis GN=lrrfip2 PE=2 SV=1|Nr: ref|XP_686009.3| 2e-62 PREDICTED: leucine rich repeat (in FLII) interacting protein 1a [Danio rerio]|Cog: MJ1643 8e-06 --
Consensus69180	35	76	10.91	25.17	1.20605	Up	2.31e-05	0.000480896	Swissprot: Q64GL0 1e-22 EVL_XENLA Ena/VASP-like protein OS=Xenopus laevis GN=evl PE=2 SV=1|Kegg: gga:374180 1e-09 ENAH; enabled homolog (Drosophila); K05746 enabled
Consensus40366	30	65	9.35	21.52	1.20264	Up	9.5e-05	0.00155769	Swissprot: Q6DEF6 9e-84 CP057_DANRE UPF0406 protein C16orf57 homolog OS=Danio rerio GN=zgc:91896 PE=2 SV=1|Nr: ref|NP_001003460.1| 1e-82 hypothetical protein LOC445066 [Danio rerio] sp|Q6DEF6.1|CP057_DANRE RecName: Full=UPF0406 protein C16orf57 homolog gb|AAH77163.1| Zgc:91896 [Danio rerio]
Consensus39551	18	39	5.61	12.91	1.20242	Up	0.00258908	0.0230336	Swissprot: Q96FX7 1e-116 TRM61_HUMAN tRNA (adenine-N(1)-)-methyltransferase catalytic subunit TRM61 OS=Homo sapiens GN=TRM61 PE=1 SV=1|Nr: ref|NP_001133868.1| 1e-143 TRM61 protein [Salmo salar] gb|ACI34049.1| tRNA [Salmo salar]|Cog: SPAC9G1.12 1e-53 --|Kegg: hsa:115708 1e-116 C14orf172; chromosome 14 open reading frame 172 [EC:2.1.1.36]; K07442 tRNA (adenine-N1-)-methyltransferase
Consensus18702	127	274	39.6	90.74	1.19624	Up	6.11e-14	9.92e-12	Swissprot: Q6UWL2 9e-38 SUSD1_HUMAN Sushi domain-containing protein 1 OS=Homo sapiens GN=SUSD1 PE=1 SV=1|Nr: ref|XP_697970.3| 1e-103 PREDICTED: novel protein containing sushi domains (SCR repeats [Danio rerio]|Kegg: dre:335096 2e-09 ptpru; protein tyrosine phosphatase, receptor type, U [EC:3.1.3.48]; K01104 protein-tyrosine phosphatase
Consensus513	72	155	22.45	51.33	1.19309	Up	1.87e-09	1.1e-07	Swissprot: Q6IR75 4e-22 CSN2_XENLA COP9 signalosome complex subunit 2 (Fragment) OS=Xenopus laevis GN=csn2 PE=2 SV=1|Nr: emb|CAF99853.1| 5e-22 unnamed protein product [Tetraodon nigroviridis]
Consensus9927	20	43	6.24	14.24	1.19033	Up	0.00167332	0.0160726	Swissprot: Q9NQ75 3e-44 CT032_HUMAN HEF-like protein OS=Homo sapiens GN=HEFL PE=1 SV=2|Nr: ref|XP_001341038.1| 2e-75 PREDICTED: similar to HEF-like protein [Danio rerio]|Kegg: ptr:462433 5e-30 NEDD9; neural precursor cell expressed, developmentally down-regulated 9; K05726 breast cancer anti-estrogen resistance 1
Consensus8557	21	45	6.55	14.9	1.18575	Up	0.00134629	0.014041	Swissprot: Q2TBX5 1e-47 SSRD_BOVIN Translocon-associated protein subunit delta OS=Bos taurus GN=SSR4 PE=2 SV=1|Nr: emb|CAG07447.1| 3e-57 unnamed protein product [Tetraodon nigroviridis]|Kegg: bta:504438 3e-47 SSR4; signal sequence receptor, delta (translocon-associated protein delta); K04571 signal sequence receptor, delta (translocon-associated protein delta)
Consensus129249	22	47	6.86	15.56	1.18156	Up	0.0010837	0.011656	Swissprot: Q1LWL8 6e-65 MCL1B_DANRE Protein L-Myc-1b OS=Danio rerio GN=mycl1b PE=2 SV=1|Nr: emb|CAG10722.1| 2e-81 unnamed protein product [Tetraodon nigroviridis]|Cog: XF1267 2e-08 --|Kegg: mmu:16918 2e-48 Mycl1; v-myc myelocytomatosis viral oncogene homolog 1, lung carcinoma derived (avian); K09110 L-myc proto-oncogene protein
Consensus56645	38	81	11.85	26.82	1.17842	Up	1.76e-05	0.00038305	Swissprot: Q91453 2e-07 STXB_SYNHO Stonustoxin subunit beta OS=Synanceia horrida PE=1 SV=3
Consensus1217	31	66	9.67	21.86	1.17671	Up	0.000109936	0.00176163	Swissprot: Q5U2Z3 1e-107 NP1L4_RAT Nucleosome assembly protein 1-like 4 OS=Rattus norvegicus GN=Nap1l4 PE=2 SV=1|Nr: ref|XP_001918485.1| 1e-113 PREDICTED: hypothetical protein [Danio rerio]
Consensus129364	40	85	12.47	28.15	1.17467	Up	1.15e-05	0.000264341	Swissprot: Q6NXA9 3e-39 SAKS1_DANRE SAPK substrate protein 1 OS=Danio rerio GN=saks1 PE=2 SV=1|Nr: emb|CAG09749.1| 1e-50 unnamed protein product [Tetraodon nigroviridis]|Kegg: ddi:DDB_0233288 1e-07 UBA domain-containing protein; K03671 thioredoxin 1
Consensus128731	56	119	17.46	39.41	1.17451	Up	2.04e-07	7.61e-06	Swissprot: Q9D1M7 3e-17 FKB11_MOUSE FK506-binding protein 11 OS=Mus musculus GN=Fkbp11 PE=2 SV=1|Nr: emb|CAG06772.1| 4e-26 unnamed protein product [Tetraodon nigroviridis]|Kegg: dre:368823 3e-21 fkbp11; FK506 binding protein 11 [EC:5.2.1.8]; K09576 FK506-binding protein 11
Consensus8244	16	34	4.99	11.26	1.1741	Up	0.00582534	0.042053	Swissprot: Q6DFT3 0.0 SMEK2_XENTR SMEK homolog 2 OS=Xenopus tropicalis GN=smek2 PE=2 SV=1|Nr: gb|ACN10684.1| 0.0 SMEK homolog 2 [Salmo salar]|Kegg: mcc:718961 0.0 LOC718961; similar to falafel CG9351-PA, isoform A [EC:3.6.3.14]; K01549 ATP synthase
Consensus3184	59	125	18.4	41.39	1.16958	Up	1.1e-07	4.41e-06	Swissprot: P55263 1e-160 ADK_HUMAN Adenosine kinase OS=Homo sapiens GN=ADK PE=1 SV=2|Nr: emb|CAG09398.1| 1e-173 unnamed protein product [Tetraodon nigroviridis]|Cog: SPCC338.14 3e-71 --|Kegg: dre:368220 1e-172 adka; adenosine kinase a [EC:2.7.1.20]; K00856 adenosine kinase
Consensus29665	19	40	5.92	13.25	1.16232	Up	0.00299772	0.0251642	Swissprot: P00541 1e-105 FPS_AVISP Tyrosine-protein kinase transforming protein Fps OS=Avian sarcoma virus (strain PRCII) GN=V-FPS PE=3 SV=1|Cog: YAR019c 2e-18 --|Kegg: dre:566739 1e-117 LOC566739; similar to c-fps proto oncogene [EC:2.7.10.2]; K08253 non-specific protein-tyrosine kinase
Consensus70266	80	168	24.94	55.63	1.1574	Up	1.02e-09	6.36e-08	Swissprot: Q6ZVW7 6e-51 I17EL_HUMAN Putative interleukin 17 receptor E-like OS=Homo sapiens GN=IL17REL PE=2 SV=2|Nr: ref|XP_848853.1| 4e-60 PREDICTED: similar to interleukin 17 receptor E [Canis familiaris]|Kegg: ptr:460158 7e-15 IL17RE; interleukin 17 receptor E; K05168 interleukin 17 receptor E
Consensus12464	20	42	6.24	13.91	1.1565	Up	0.00240592	0.021813	Swissprot: Q13459 1e-124 MYO9B_HUMAN Myosin-IXb OS=Homo sapiens GN=MYO9B PE=1 SV=2|Kegg: dre:560956 1e-171 LOC560956; similar to myosin IXB; K10360 myosin IX
Consensus36951	20	42	6.24	13.91	1.1565	Up	0.00240592	0.0217998	Swissprot: P45433 1e-124 SSRA_ONCMY Translocon-associated protein subunit alpha OS=Oncorhynchus mykiss GN=ssr1 PE=2 SV=1|Cog: XF1267 1e-07 --|Kegg: sde:Sde_3870 1e-06 chitinase [EC:3.2.1.14]; K01183 chitinase
Consensus39343	90	188	28.06	62.26	1.14979	Up	1.3e-10	9.47e-09	Swissprot: Q6PW23 8e-45 MX_EPICO Interferon-induced GTP-binding protein Mx OS=Epinephelus coioides GN=mx PE=2 SV=1|Nr: gb|ABD95982.1| 5e-44 interferon-induced Mx protein [Epinephelus coioides]
Consensus1132	24	50	7.48	16.56	1.14659	Up	0.00100453	0.0109343	Swissprot: Q63871 3e-16 RPAB4_MOUSE DNA-directed RNA polymerases I, II, and III subunit RPABC4 OS=Mus musculus GN=Polr2k PE=2 SV=2|Nr: gb|ACO09618.1| 2e-15 DNA-directed RNA polymerases I, II, and III 7.0 kDa polypeptide [Osmerus mordax]|Cog: SPBC19C2.03 1e-08 --|Kegg: xtr:549263 3e-16 polr2k; polymerase (RNA) II (DNA directed) polypeptide K, 7.0kDa [EC:2.7.7.6]; K03009 DNA-directed RNA Polymerase…
Consensus36608	95	198	29.62	65.57	1.14646	Up	4.67e-11	3.64e-09	Swissprot: P52944 1e-134 PDLI1_RAT PDZ and LIM domain protein 1 OS=Rattus norvegicus GN=Pdlim1 PE=2 SV=4|Kegg: gga:395832 5e-06 PXN; paxillin; K05760 paxillin
Consensus71546	29	60	9.04	19.87	1.1362	Up	0.00034099	0.00454162	Swissprot: Q99731 4e-06 CCL19_HUMAN C-C motif chemokine 19 OS=Homo sapiens GN=CCL19 PE=1 SV=1|Nr: gb|ABE02826.1| 1e-23 chemokine CC-like protein [Pseudosciaena crocea]|Kegg: cfa:448793 2e-06 CCL19; chemokine (C-C motif) ligand 19; K05512 chemokine (C-C motif) ligand 19/21
Consensus295	17	35	5.3	11.59	1.12882	Up	0.0067003	0.0457619	Swissprot: Q9NX58 2e-88 LYAR_HUMAN Cell growth-regulating nucleolar protein OS=Homo sapiens GN=LYAR PE=1 SV=2|Nr: emb|CAG02010.1| 1e-135 unnamed protein product [Tetraodon nigroviridis]|Kegg: rno:83686 1e-06 Cngb1; cyclic nucleotide gated channel beta 1; K04952 cyclic nucleotide gated channel beta 1
Consensus43891	18	37	5.61	12.25	1.12671	Up	0.00535856	0.0391943	Swissprot: Q9D1H7 1e-160 CG020_MOUSE UPF0363 protein C7orf20 homolog OS=Mus musculus PE=2 SV=2|Nr: ref|NP_001077091.1| 1e-176 conserved edge expressed protein [Takifugu rubripes] gb|ABO32372.1| conserved edge expressed protein [Takifugu rubripes]
Consensus51	79	162	24.63	53.65	1.12316	Up	4.84e-09	2.64e-07	Swissprot: Q90X99 1e-35 LYG_EPICO Lysozyme g OS=Epinephelus coioides PE=1 SV=1|Nr: gb|AAU86896.1| 8e-38 lysozyme g [Siniperca chuatsi]
Consensus39423	20	41	6.24	13.58	1.12187	Up	0.003437	0.0282956	Swissprot: P59480 1e-103 RM45_XENLA 39S ribosomal protein L45, mitochondrial OS=Xenopus laevis GN=mrpl45 PE=2 SV=1|Nr: gb|ACO09834.1| 1e-129 39S ribosomal protein L45, mitochondrial precursor [Osmerus mordax]
Consensus70132	20	41	6.24	13.58	1.12187	Up	0.003437	0.0282801	Swissprot: A7MBI7 2e-78 COMT_BOVIN Catechol O-methyltransferase OS=Bos taurus GN=COMT PE=2 SV=1|Nr: gb|ACI69328.1| 1e-122 Catechol O-methyltransferase [Salmo salar]|Cog: MT1743 2e-31 --|Kegg: mmu:12846 2e-77 Comt; catechol-O-methyltransferase [EC:2.1.1.6]; K00545 catechol O-methyltransferase
Consensus13413	24	49	7.48	16.23	1.11755	Up	0.00142715	0.0143536	Swissprot: Q9Z103 3e-53 ADNP_MOUSE Activity-dependent neuroprotector homeobox protein OS=Mus musculus GN=Adnp PE=2 SV=1|Nr: emb|CAF91315.1| 1e-58 unnamed protein product [Tetraodon nigroviridis]|Kegg: dre:553431 6e-58 LOC553431; hypothetical protein LOC553431 [EC:2.7.11.-]; K08812 CaM kinase-like vesicle-associated
Consensus59074	24	49	7.48	16.23	1.11755	Up	0.00142715	0.0143439	Swissprot: Q61712 1e-166 DNJC1_MOUSE DnaJ homolog subfamily C member 1 OS=Mus musculus GN=Dnajc1 PE=1 SV=1|Nr: ref|NP_001133292.1| 0.0 DnaJ homolog subfamily C member 1 [Salmo salar] gb|ACI32983.1| DnaJ homolog subfamily C member 1 [Salmo salar]|Cog: SPAC2E1P5.03 4e-14 --|Kegg: xtr:496816 1e-173 dnajc1; DnaJ (Hsp40) homolog, subfamily C, member 1; K09521 DnaJ homolog, subfamily C, member 1
Consensus37315	29	59	9.04	19.54	1.11204	Up	0.000482046	0.0060283	Swissprot: A6QQL9 2e-46 SRP14_BOVIN Signal recognition particle 14 kDa protein OS=Bos taurus GN=SRP14 PE=3 SV=1|Nr: emb|CAG10698.1| 3e-52 unnamed protein product [Tetraodon nigroviridis]|Kegg: gga:423284 3e-49 SRP14; signal recognition particle 14kDa (homologous Alu RNA binding protein); K03104 signal recognition particle, subunit SRP14
Consensus9306	34	69	10.6	22.85	1.10813	Up	0.000164598	0.00246206	Swissprot: Q05481 1e-113 ZNF91_HUMAN Zinc finger protein 91 OS=Homo sapiens GN=ZNF91 PE=2 SV=1|Nr: emb|CAG12716.1| 0.0 unnamed protein product [Tetraodon nigroviridis]|Cog: SPAC144.09c 2e-23 --|Kegg: cfa:474648 1e-116 ZNF99, cOR1AD1; zinc finger protein 99; K09228 KRAB domain-containing zinc finger protein
Consensus38618	37	75	11.54	24.84	1.10602	Up	8.67e-05	0.0014521	Swissprot: P41562 0.0 IDHC_RAT Isocitrate dehydrogenase [NADP] cytoplasmic OS=Rattus norvegicus GN=Idh1 PE=1 SV=1|Nr: emb|CAQ15240.1| 0.0 isocitrate dehydrogenase 1 (NADP+), soluble [Danio rerio]|Cog: BMEI0791 1e-163 --|Kegg: dre:378971 0.0 idh1; isocitrate dehydrogenase 1 (NADP+), soluble [EC:1.1.1.42]; K00031 isocitrate dehydrogenase
Consensus65381	49	99	15.28	32.78	1.10117	Up	6.84e-06	0.000167589	Swissprot: Q9P1A2 1e-153 PP4RL_HUMAN Serine/threonine-protein phosphatase 4 regulatory subunit 1-like OS=Homo sapiens GN=PPP4R1L PE=2 SV=2|Nr: emb|CAG11784.1| 0.0 unnamed protein product [Tetraodon nigroviridis]|Kegg: dre:406685 2e-10 ppp2r1a; protein phosphatase 2 (formerly 2A), regulatory subunit A (PR 65), alpha isoform; K03456 protein phosphatase 2 (formerly 2A), regulatory subunit A
Consensus10248	56	113	17.46	37.42	1.09976	Up	1.57e-06	4.61e-05	Swissprot: Q9CPX9 1e-48 APC11_MOUSE Anaphase-promoting complex subunit 11 OS=Mus musculus GN=Anapc11 PE=2 SV=1|Nr: dbj|BAE78584.1| 5e-50 anaphase-promoting complex subunit apc11 [Carassius auratus]|Cog: SPAC343.03 1e-25 --|Kegg: dre:768140 7e-50 zgc:153671; zgc:153671; K03358 anaphase-promoting complex component APC11
Consensus7421	56	113	17.46	37.42	1.09976	Up	1.57e-06	4.61e-05	Swissprot: Q9DB15 3e-61 RM12_MOUSE 39S ribosomal protein L12, mitochondrial OS=Mus musculus GN=Mrpl12 PE=1 SV=2|Nr: emb|CAG01109.1| 5e-85 unnamed protein product [Tetraodon nigroviridis]|Cog: SPCC4B3.09c 2e-20 --|Kegg: csc:Csac_2204 7e-17 ribosomal protein L7/L12; K02935 large subunit ribosomal protein L7/L12
Consensus35094	29	58	9.04	19.21	1.08746	Up	0.000678134	0.00801775	Swissprot: Q6QNY0 2e-15 BL1S3_HUMAN Biogenesis of lysosome-related organelles complex 1 subunit 3 OS=Homo sapiens GN=BLOC1S3 PE=1 SV=1|Nr: gb|ACO07732.1| 2e-38 Biogenesis of lysosome-related organelles complex-1 subunit 3 [Oncorhynchus mykiss]
Consensus22454	50	100	15.59	33.12	1.08708	Up	7.72e-06	0.000187483	Swissprot: Q32LQ4 0.0 BHMT1_DANRE Betaine--homocysteine S-methyltransferase 1 OS=Danio rerio GN=bhmt PE=2 SV=1|Nr: gb|ABM88795.1| 0.0 betaine homocysteine S-methyltansferase [Paralichthys olivaceus]|Cog: BS_yitJ_1 3e-21 --|Kegg: dre:322228 0.0 bhmt; betaine-homocysteine methyltransferase [EC:2.1.1.5]; K00544 betaine-homocysteine S-methyltransferase
Consensus38181	23	46	7.17	15.23	1.08687	Up	0.00251138	0.0225368	Swissprot: Q2YDI5 6e-54 RM48_BOVIN 39S ribosomal protein L48, mitochondrial OS=Bos taurus GN=MRPL48 PE=1 SV=1|Nr: gb|ACO13296.1| 6e-76 39S ribosomal protein L48, mitochondrial precursor [Esox lucius]
Consensus49923	22	44	6.86	14.57	1.08672	Up	0.00313078	0.0260327	Swissprot: Q5D013 2e-83 METLA_DANRE Methyltransferase-like protein 10 OS=Danio rerio GN=mettl10 PE=2 SV=1|Nr: ref|NP_001134586.1| 4e-95 Methyltransferase-like protein 10 [Salmo salar] gb|ACI68116.1| Methyltransferase-like protein 10 [Salmo salar]|Cog: TM0756_3 4e-06 --|Kegg: mmu:107522 6e-07 Ece2; endothelin converting enzyme 2 [EC:3.4.24.71]; K01415 endothelin-converting enzyme
Consensus2101	26	52	8.11	17.22	1.08631	Up	0.00130161	0.013656	Swissprot: Q2HJH9 3e-46 PDCD5_BOVIN Programmed cell death protein 5 OS=Bos taurus GN=PDCD5 PE=2 SV=3|Nr: ref|NP_001134701.1| 8e-51 Programmed cell death protein 5 [Salmo salar] gb|ACI68531.1| Programmed cell death protein 5 [Salmo salar]|Cog: SPAC23C4.09c 1e-19 --|Kegg: dre:394152 6e-50 pdcd5; programmed cell death 5; K06875
Consensus133891	25	50	7.8	16.56	1.08616	Up	0.00161938	0.0156703	Swissprot: Q98972 2e-13 ACTS_ORYLA Actin, alpha skeletal muscle OS=Oryzias latipes GN=acta1 PE=2 SV=1|Nr: gb|ACN66629.1| 3e-12 alpha actin [Dicentrarchus labrax]|Cog: SPBC32H8.12c 2e-09 --|Kegg: dre:408256 4e-13 actc1l; actin, alpha, cardiac muscle 1 like; K10354 actin alpha/gamma 2
Consensus43409	75	149	23.39	49.34	1.07687	Up	5.76e-08	2.47e-06	Swissprot: P79335 5e-86 PAI1_PIG Plasminogen activator inhibitor 1 OS=Sus scrofa GN=SERPINE1 PE=2 SV=1|Nr: emb|CAF89782.1| 1e-138 unnamed protein product [Tetraodon nigroviridis]|Cog: MA2246 2e-43 --|Kegg: ssc:396945 1e-85 PLANH1; plasminogen activator inhibitor I; K03982 plasminogen activator inhibitor-1
Consensus37899	75	149	23.39	49.34	1.07687	Up	5.76e-08	2.47e-06	Swissprot: Q9P2E9 0.0 RRBP1_HUMAN Ribosome-binding protein 1 OS=Homo sapiens GN=RRBP1 PE=1 SV=4|Nr: ref|NP_001139027.1| 0.0 hypothetical protein LOC553448 [Danio rerio] emb|CAX14268.1| novel protein similar to H.sapiens RRBP1, ribosome binding protein 1 homolog 180kDa (dog) (RRBP1, zgc:171356) [Danio rerio]|Cog: BS_yirY 1e-21 --|Kegg: mmu:17883 1e-35 Myh3; myosin, heavy polypeptide 3, skeletal mu…
Consensus38440	45	89	14.03	29.47	1.07073	Up	3.09e-05	0.000613561	Swissprot: Q5E959 1e-160 STRAP_BOVIN Serine-threonine kinase receptor-associated protein OS=Bos taurus GN=STRAP PE=2 SV=1|Nr: ref|NP_956598.1| 1e-170 serine/threonine kinase receptor associated protein [Danio rerio] gb|AAH49525.1| Serine/threonine kinase receptor associated protein [Danio rerio] gb|AAH65428.1| Serine/threonine kinase receptor associated protein [Danio rerio] emb|CAI20638.1| serin…
Consensus37084	38	75	11.85	24.84	1.06778	Up	0.000136829	0.00210675	Swissprot: Q2TBV1 1e-172 RFC3_BOVIN Replication factor C subunit 3 OS=Bos taurus GN=RFC3 PE=2 SV=1|Cog: SPBC83.14c 2e-89 --|Kegg: dre:796239 0.0 LOC796239; similar to Replication factor C (activator 1) 3; K10756 replication factor C subunit 3/5
Consensus22773	29	57	9.04	18.88	1.06246	Up	0.00094923	0.010485	Swissprot: Q5R6U8 7e-33 MED27_PONAB Mediator of RNA polymerase II transcription subunit 27 OS=Pongo abelii GN=MED27 PE=2 SV=1|Nr: emb|CAF90023.1| 8e-33 unnamed protein product [Tetraodon nigroviridis]
Consensus54998	56	110	17.46	36.43	1.06107	Up	4.21e-06	0.000110612	Swissprot: Q5U4C3 1e-67 SFR19_MOUSE Splicing factor, arginine/serine-rich 19 OS=Mus musculus GN=Scaf1 PE=1 SV=1
Consensus39157	27	53	8.42	17.55	1.05958	Up	0.00146698	0.0145535	Swissprot: Q68EV6 1e-100 RM28_XENLA 39S ribosomal protein L28, mitochondrial OS=Xenopus laevis GN=mrpl28 PE=2 SV=1|Nr: emb|CAF97443.1| 1e-126 unnamed protein product [Tetraodon nigroviridis]|Cog: SPBC14C8.10 2e-06 --
Consensus1063	70	137	21.83	45.37	1.05543	Up	3.11e-07	1.11e-05	Swissprot: Q13309 6e-84 SKP2_HUMAN S-phase kinase-associated protein 2 OS=Homo sapiens GN=SKP2 PE=1 SV=2|Nr: ref|NP_001076306.1| 1e-120 S-phase kinase-associated protein 2 (p45) [Danio rerio] gb|AAI34166.1| Skp2 protein [Danio rerio]|Kegg: dre:563708 1e-121 LOC563708; similar to MGC130923 protein; K03875 F-box and leucine-rich repeat protein 1 (S-phase kinase-associated protein 2)
Consensus42919	22	43	6.86	14.24	1.05367	Up	0.0044037	0.0343172	Swissprot: Q8C263 7e-15 CM003_MOUSE Uncharacterized protein C13orf3 homolog OS=Mus musculus PE=1 SV=1
Consensus2069	21	41	6.55	13.58	1.05192	Up	0.00549914	0.0400657	Swissprot: P56616 3e-65 UBE2C_XENLA Ubiquitin-conjugating enzyme E2 C OS=Xenopus laevis GN=ube2c PE=1 SV=1|Nr: dbj|BAA85660.1| 2e-70 cyclin-selective ubiquitin carrier protein E2-C [Carassius auratus]|Cog: SPAC18B11.07c 3e-25 --|Kegg: dre:566441 1e-69 zgc:123190; zgc:123190 [EC:6.3.2.19]; K06688 ubiquitin-conjugating enzyme E2 C
Consensus10031	21	41	6.55	13.58	1.05192	Up	0.00549914	0.0400462	Swissprot: Q9CX48 2e-50 ZCH10_MOUSE Zinc finger CCHC domain-containing protein 10 OS=Mus musculus GN=Zcchc10 PE=2 SV=1|Nr: gb|ACM09647.1| 7e-66 Zinc finger CCHC domain-containing protein 10 [Salmo salar]|Cog: XF1267 3e-12 --|Kegg: ptr:468101 9e-12 SETD1A; SET domain containing 1A [EC:2.1.1.43]; K05302 histone-lysine N-methyltransferase
Consensus41410	19	37	5.92	12.25	1.04911	Up	0.00860002	0.0564047	Swissprot: Q3S8M4 4e-74 ELOV4_MACMU Elongation of very long chain fatty acids protein 4 OS=Macaca mulatta GN=ELOVL4 PE=3 SV=1|Kegg: bta:532015 1e-74 ELOVL4; elongation of very long chain fatty acids (FEN1/Elo2, SUR4/Elo3, yeast)-like 4; K10249 elongation of very long chain fatty acids protein 4
Consensus10771	20	39	6.24	12.91	1.04887	Up	0.00687348	0.0467419	Swissprot: Q5DTI6 4e-58 CB067_MOUSE Uncharacterized protein C2orf67 homolog OS=Mus musculus GN=Kiaa4189 PE=2 SV=2
Consensus39418	81	157	25.26	51.99	1.04138	Up	5.98e-08	2.54e-06	Swissprot: Q13586 0.0 STIM1_HUMAN Stromal interaction molecule 1 OS=Homo sapiens GN=STIM1 PE=1 SV=2|Nr: gb|ACN11357.1| 0.0 Stromal interaction molecule 1 precursor [Salmo salar]
Consensus10356	60	116	18.71	38.41	1.03767	Up	3.46e-06	9.32e-05	Swissprot: Q9BXS5 2e-87 AP1M1_HUMAN AP-1 complex subunit mu-1 OS=Homo sapiens GN=AP1M1 PE=1 SV=3|Kegg: tet:TTHERM_00455300 6e-42 Adaptor complexes medium subunit family protein [EC:2.7.7.7]; K03511 DNA polymerase kappa subunit
Consensus10716	43	83	13.41	27.49	1.0356	Up	9.05e-05	0.00150591	Swissprot: Q9Y6I9 2e-66 TX264_HUMAN Testis-expressed sequence 264 protein OS=Homo sapiens GN=TEX264 PE=1 SV=1|Kegg: dha:DEHA0G19877g 3e-06 hypothetical protein [EC:3.2.1.73]; K01216 licheninase
Consensus8238	28	54	8.73	17.88	1.03429	Up	0.00164355	0.0158835	Swissprot: P57740 0.0 NU107_HUMAN Nuclear pore complex protein Nup107 OS=Homo sapiens GN=NUP107 PE=1 SV=1|Nr: ref|NP_001133305.1| 0.0 Nuclear pore complex protein Nup107 [Salmo salar] gb|ACI33001.1| Nuclear pore complex protein Nup107 [Salmo salar]
Consensus37948	209	403	65.17	133.45	1.03402	Up	2.73e-13	3.5e-11	Nr: gb|ACM09646.1| 6e-08 Growth arrest and DNA-damage-inducible protein GADD45 alpha [Salmo salar] gb|ACN10276.1| Growth arrest and DNA-damage-inducible protein GADD45 alpha [Salmo salar] gb|ACN12632.1| Growth arrest and DNA-damage-inducible protein GADD45 alpha [Salmo salar]|Kegg: dre:393548 2e-08 gadd45al; growth arrest and DNA-damage-inducible, alpha like; K04402 growth arrest and DNA-damage-i…
Consensus43284	80	154	24.94	51	1.03204	Up	1.01e-07	4.09e-06	Swissprot: P11708 9e-39 MDHC_PIG Malate dehydrogenase, cytoplasmic OS=Sus scrofa GN=MDH1 PE=1 SV=4|Cog: DR0325 3e-23 --|Kegg: dre:335715 9e-44 mdh1b; malate dehydrogenase 1b, NAD (soluble) [EC:1.1.1.37]; K00026 malate dehydrogenase
Consensus39479	25	48	7.8	15.9	1.02748	Up	0.00317008	0.0263302	Swissprot: P55859 1e-107 PNPH_BOVIN Purine nucleoside phosphorylase OS=Bos taurus GN=NP PE=1 SV=3|Nr: ref|NP_998476.1| 1e-157 nucleoside phosphorylase [Danio rerio] ref|XP_001331743.1| PREDICTED: hypothetical protein [Danio rerio] gb|AAH66610.1| Nucleoside phosphorylase [Danio rerio]|Cog: SPAC1805.16c 3e-70 --|Kegg: xtr:448370 1e-111 np; nucleoside phosphorylase [EC:2.4.2.1]; K03783 purine-nucleo…
Consensus36798	98	188	30.56	62.26	1.02666	Up	4.56e-09	2.49e-07	Swissprot: Q54X08 8e-09 MYBV_DICDI Myb-like protein V OS=Dictyostelium discoideum GN=mybV PE=4 SV=1|Kegg: ddi:DDB_0232265 2e-08 lig1; DNA ligase I [EC:6.5.1.1]; K10747 DNA ligase 1
Consensus69973	22	42	6.86	13.91	1.01984	Up	0.00615356	0.0428699	Swissprot: Q5PPK1 2e-31 BRI3_RAT Brain protein I3 OS=Rattus norvegicus GN=Bri3 PE=2 SV=1|Nr: ref|NP_001133623.1| 8e-55 Brain protein I3 [Salmo salar] gb|ACI33593.1| Brain protein I3 [Salmo salar]
Consensus35857	35	66	10.91	21.86	1.00264	Up	0.000689062	0.00814051	Swissprot: Q4U2R1 0.0 HERC2_MOUSE Probable E3 ubiquitin-protein ligase HERC2 OS=Mus musculus GN=Herc2 PE=2 SV=2|Cog: SPAC11G7.02 8e-31 --|Kegg: gga:418682 0.0 HERC2; hect domain and RLD 2 [EC:6.3.2.19]; K10595 E3 ubiquitin-protein ligase HERC2
Consensus71112	32	0	9.98	0.01	-9.9629	Down	6.19e-10	4.03e-08	Swissprot: Q6ZPJ0 0.0 TEX2_MOUSE Testis-expressed sequence 2 protein OS=Mus musculus GN=Tex2 PE=1 SV=2|Nr: emb|CAG11430.1| 0.0 unnamed protein product [Tetraodon nigroviridis]|Kegg: afm:AFUA_5G03760 1e-08 class III chitinase ChiA1 [EC:3.2.1.14]; K01183 chitinase
Consensus38579	23	0	7.17	0.01	-9.48583	Down	2.43e-07	8.9e-06	Swissprot: Q6R891 1e-168 NEB2_MOUSE Neurabin-2 OS=Mus musculus GN=Ppp1r9b PE=1 SV=1|Nr: ref|XP_686514.2| 0.0 PREDICTED: similar to Protein phosphatase 1, regulatory subunit 9B [Danio rerio]|Kegg: rno:29365 4e-14 Mpdz; multiple PDZ domain protein; K06095 multiple PDZ domain protein
Consensus127752	20	0	6.24	0.01	-9.2854	Down	1.78e-06	5.16e-05	Swissprot: Q3MHH4 1e-35 SYQ_BOVIN Glutaminyl-tRNA synthetase OS=Bos taurus GN=QARS PE=2 SV=1|Nr: emb|CAG11319.1| 2e-50 unnamed protein product [Tetraodon nigroviridis]|Cog: PA1794 1e-13 --|Kegg: xla:379670 8e-43 MGC69128; hypothetical protein MGC69128 [EC:6.1.1.18]; K01886 glutaminyl-tRNA synthetase
Consensus11840	18	0	5.61	0.01	-9.13186	Down	6.7e-06	0.000164498	Swissprot: Q5R7Q3 1e-134 NIPA2_PONAB Non-imprinted in Prader-Willi/Angelman syndrome region protein 2 homolog OS=Pongo abelii GN=NIPA2 PE=2 SV=1
Consensus7888	17	0	5.3	0.01	-9.04985	Down	1.3e-05	0.000292269	Swissprot: Q63008 1e-126 SC5A5_RAT Sodium/iodide cotransporter OS=Rattus norvegicus GN=Slc5a5 PE=2 SV=1|Nr: gb|ABD72329.1| 1e-144 solute carrier family 5 member 5 [Danio rerio]|Cog: sll1087 9e-37 --|Kegg: ptr:467108 3e-93 SLC5A8; solute carrier family 5 (iodide transporter), member 8; K03307 solute:Na+ symporter, SSS family
Consensus5437	15	0	4.68	0.01	-8.87036	Down	4.9e-05	0.000904098	Swissprot: Q5PXS1 8e-15 LCK_AOTNA Proto-oncogene tyrosine-protein kinase LCK OS=Aotus nancymaae GN=LCK PE=2 SV=4|Kegg: dre:567764 1e-21 si:dkey-33i22.2; si:dkey-33i22.2 [EC:2.7.10.2]; K08890 B lymphoid tyrosine kinase
Consensus36823	15	0	4.68	0.01	-8.87036	Down	4.9e-05	0.000901874	Swissprot: P49756 4e-24 RBM25_HUMAN Probable RNA-binding protein 25 OS=Homo sapiens GN=RBM25 PE=1 SV=2|Cog: PA2976 2e-14 --|Kegg: pfa:PFL0625c 3e-19 eukaryotic translation initiation factor 3 subunit 10, putative; K03254 translation initiation factor eIF-3 subunit 10
Consensus9049	15	0	4.68	0.01	-8.87036	Down	4.9e-05	0.000900213	Swissprot: Q5EA25 1e-154 SRPX2_BOVIN Sushi repeat-containing protein SRPX2 OS=Bos taurus GN=SRPX2 PE=2 SV=1|Nr: emb|CAG09848.1| 0.0 unnamed protein product [Tetraodon nigroviridis]|Kegg: gga:424364 9e-25 SELP, LOC424364; selectin P (granule membrane protein 140kDa, antigen CD62); K06496 selectin, platele
Consensus54127	14	0	4.37	0.01	-8.77149	Down	9.52e-05	0.00155926	Swissprot: Q7TNF9 3e-16 F117A_MOUSE Protein FAM117A OS=Mus musculus GN=Fam117a PE=2 SV=1
Consensus43750	14	0	4.37	0.01	-8.77149	Down	9.52e-05	0.00155841	Swissprot: P22413 0.0 ENPP1_HUMAN Ectonucleotide pyrophosphatase/phosphodiesterase family member 1 OS=Homo sapiens GN=ENPP1 PE=1 SV=2|Nr: gb|AAI59234.1| 0.0 Si:ch211-142e24.2 protein [Danio rerio]|Cog: SPBC725.05c 1e-59 --|Kegg: gga:426929 0.0 ENPP1, LOC426929; ectonucleotide pyrophosphatase/phosphodiesterase 1 [EC:3.1.4.1 3.6.1.9]; K01113 phosphodiesterase/alkaline phosphatase D; K01513 nucleoti…
Consensus42078	14	0	4.37	0.01	-8.77149	Down	9.52e-05	0.00155756	Swissprot: Q15797 1e-157 SMAD1_HUMAN Mothers against decapentaplegic homolog 1 OS=Homo sapiens GN=SMAD1 PE=1 SV=1|Kegg: dpo:Dpse_GA15332 1e-167 GA15332-PA; K04500 SMAD, mothers against DPP 2/3
Consensus67354	14	0	4.37	0.01	-8.77149	Down	9.52e-05	0.00155586	Swissprot: P33224 2e-12 AIDB_ECOLI Protein aidB OS=Escherichia coli (strain K12) GN=aidB PE=2 SV=3|Nr: ref|NP_001133849.1| 4e-69 AIDB protein [Salmo salar] gb|ACI34013.1| aidB [Salmo salar]|Cog: RSc0121 1e-17 --|Kegg: bba:Bd2924 1e-36 probable acyl-CoA dehydrogenase [EC:1.3.99.-]; K09456 putative acyl-CoA dehydrogenase
Consensus6913	14	0	4.37	0.01	-8.77149	Down	9.52e-05	0.00155501	Swissprot: Q9CQF4 2e-37 CF203_MOUSE Uncharacterized protein C6orf203 homolog OS=Mus musculus PE=1 SV=1|Nr: gb|ACO08427.1| 2e-42 C6orf203 homolog [Oncorhynchus mykiss]
Consensus2992	14	0	4.37	0.01	-8.77149	Down	9.52e-05	0.00155331	Swissprot: Q12979 0.0 ABR_HUMAN Active breakpoint cluster region-related protein OS=Homo sapiens GN=ABR PE=2 SV=1|Nr: ref|XP_001364422.1| 0.0 PREDICTED: similar to active breakpoint cluster region-related protein isoform 2 [Monodelphis domestica]|Kegg: mmu:110279 0.0 Bcr; breakpoint cluster region homolog [EC:2.7.11.1]; K08878 breakpoint cluster region protein
Consensus36673	13	0	4.05	0.01	-8.66178	Down	0.000184879	0.00272991	Swissprot: P19438 2e-17 TNR1A_HUMAN Tumor necrosis factor receptor superfamily member 1A OS=Homo sapiens GN=TNFRSF1A PE=1 SV=1|Kegg: dre:406471 4e-21 zgc:85914; zgc:85914; K03158 tumor necrosis factor receptor superfamily, member 1A
Consensus5802	13	0	4.05	0.01	-8.66178	Down	0.000184879	0.00272721	Swissprot: Q01611 1e-23 ZFY1_XENLA Zinc finger Y-chromosomal protein 1 OS=Xenopus laevis GN=zfy1 PE=2 SV=1|Cog: XF1267 4e-07 --|Kegg: sce:YIR019C 1e-11 MUC1, STA4, FLO11; GPI-anchored cell surface glycoprotein (flocculin) required for pseudohyphal formation, invasive growth, flocculation, and biofilms; transcriptionally regulated by the MAPK pathway (via Ste12p and Tec1p) and the cAMP pathway (vi…
Consensus9012	13	0	4.05	0.01	-8.66178	Down	0.000184879	0.00272587	Swissprot: Q00342 1e-138 FLT3_MOUSE FL cytokine receptor OS=Mus musculus GN=Flt3 PE=1 SV=1|Nr: ref|XP_001921760.1| 1e-174 PREDICTED: similar to FMS-like tyrosine kinase 3 [Danio rerio]|Cog: YAR019c 1e-09 --|Kegg: mmu:14255 1e-139 Flt3; FMS-like tyrosine kinase 3 [EC:2.7.10.1]; K05092 fms-related tyrosine kinase 3
Consensus8981	13	0	4.05	0.01	-8.66178	Down	0.000184879	0.00272184	Swissprot: Q6IQU4 5e-27 CWC15_DANRE Protein CWC15 homolog OS=Danio rerio GN=cwc15 PE=2 SV=1|Nr: emb|CAN88123.1| 9e-26 novel protein (zgc:86607) [Danio rerio]
Consensus70620	13	0	4.05	0.01	-8.66178	Down	0.000184879	0.00271916	Swissprot: Q6IQX0 0.0 JAD1B_DANRE Histone demethylase JARID1B OS=Danio rerio GN=jarid1b PE=2 SV=1|Nr: emb|CAF96530.1| 0.0 unnamed protein product [Tetraodon nigroviridis]|Kegg: dre:415256 0.0 zgc:85741; zgc:85741 [EC:1.14.11.-]; K00478
Consensus6925	13	0	4.05	0.01	-8.66178	Down	0.000184879	0.00271783	Swissprot: Q5T4D3 0.0 TMTC4_HUMAN Transmembrane and TPR repeat-containing protein 4 OS=Homo sapiens GN=TMTC4 PE=1 SV=2|Nr: ref|XP_689095.3| 0.0 PREDICTED: transmembrane and tetratricopeptide repeat containing 4 [Danio rerio] emb|CAQ13663.1| novel protein similar to vertebrate transmembrane and tetratricopeptide repeat containing 4 (TMTC4) [Danio rerio]|Cog: MTH72 1e-17 --|Kegg: gga:422203 2e-22 O…
Consensus43026	13	0	4.05	0.01	-8.66178	Down	0.000184879	0.00271649	Swissprot: Q6AHZ1 4e-27 Z518A_HUMAN Zinc finger protein 518A OS=Homo sapiens GN=ZNF518A PE=1 SV=2
Consensus27211	13	0	4.05	0.01	-8.66178	Down	0.000184879	0.00271516	Swissprot: Q6DFC8 4e-16 ZN395_XENLA Zinc finger protein 395 OS=Xenopus laevis GN=znf395 PE=2 SV=1|Nr: emb|CAF89600.1| 2e-25 unnamed protein product [Tetraodon nigroviridis]
Consensus72259	13	0	4.05	0.01	-8.66178	Down	0.000184879	0.00271116	Swissprot: Q8QG61 5e-45 CRY1_CHICK Cryptochrome-1 OS=Gallus gallus GN=CRY1 PE=2 SV=1|Nr: gb|AAH95305.1| 1e-70 Cry2a protein [Danio rerio] emb|CAQ13305.1| cryptochrome 2a [Danio rerio]|Cog: SPy1505 1e-07 --|Kegg: gga:374093 1e-44 CRY1; cryptochrome 1 (photolyase-like); K02295 cryptochrome
Consensus1903	13	0	4.05	0.01	-8.66178	Down	0.000184879	0.00270586	Swissprot: Q9NVM9 0.0 CL011_HUMAN Uncharacterized protein C12orf11 OS=Homo sapiens GN=C12orf11 PE=1 SV=2|Nr: emb|CAG12074.1| 0.0 unnamed protein product [Tetraodon nigroviridis]
Consensus42615	13	0	4.05	0.01	-8.66178	Down	0.000184879	0.00270321	Swissprot: Q9W7E7 0.0 SMAD5_DANRE Mothers against decapentaplegic homolog 5 OS=Danio rerio GN=smad5 PE=2 SV=1|Kegg: dre:30641 0.0 smad5; MAD homolog 5 (Drosophila); K04676 SMAD, mothers against DPP 1/5/8
Consensus32147	13	0	4.05	0.01	-8.66178	Down	0.000184879	0.00269661	Swissprot: Q3SWY6 2e-71 STK25_BOVIN Serine/threonine-protein kinase 25 OS=Bos taurus GN=STK25 PE=2 SV=1|Nr: ref|NP_001133905.1| 1e-78 Serine/threonine-protein kinase 25 [Salmo salar] gb|ACI34115.1| Serine/threonine-protein kinase 25 [Salmo salar]|Cog: YAR019c 4e-21 --|Kegg: dre:406600 8e-79 stk25; serine/threonine kinase 25 (STE20 homolog, yeast) [EC:2.7.11.1]; K08839 serine/threonine kinase 25
Consensus36895	12	0	3.74	0.01	-8.54689	Down	0.000358956	0.00474498	Swissprot: Q8NC51 4e-74 PAIRB_HUMAN Plasminogen activator inhibitor 1 RNA-binding protein OS=Homo sapiens GN=SERBP1 PE=1 SV=2|Kegg: rfr:Rfer_1720 1e-07 ribonuclease, Rne/Rng family [EC:3.1.4.-]; K08300 ribonuclease E
Consensus40488	12	0	3.74	0.01	-8.54689	Down	0.000358956	0.00474288	Swissprot: Q5ZI27 2e-10 NAIF1_CHICK Nuclear apoptosis-inducing factor 1 OS=Gallus gallus GN=NAIF1 PE=2 SV=1|Nr: emb|CAG02099.1| 9e-61 unnamed protein product [Tetraodon nigroviridis]
Consensus54177	12	0	3.74	0.01	-8.54689	Down	0.000358956	0.0047387	Swissprot: Q9BYK8 2e-15 PR285_HUMAN Peroxisomal proliferator-activated receptor A-interacting complex 285 kDa protein OS=Homo sapiens GN=PRIC285 PE=1 SV=4|Cog: SPBC16D10.04c 2e-08 --|Kegg: spo:SPBC16D10.04c 1e-07 hypothetical protein; K10742 DNA replication ATP-dependent helicase Dna2
Consensus8296	12	0	3.74	0.01	-8.54689	Down	0.000358956	0.00472617	Swissprot: Q6R5N8 1e-119 TLR13_MOUSE Toll-like receptor 13 OS=Mus musculus GN=Tlr13 PE=2 SV=1|Nr: ref|NP_001027751.1| 0.0 Toll-like receptor 21 [Takifugu rubripes] gb|AAW69371.1| TLR21 [Takifugu rubripes]|Cog: SPBC19C7.03_1 5e-19 --|Kegg: spu:587154 2e-64 LOC587154; similar to toll-like receptor 3; K05401 toll-like recepto 3
Consensus43386	12	0	3.74	0.01	-8.54689	Down	0.000358956	0.00471372	Swissprot: Q6ZN06 3e-19 ZN813_HUMAN Zinc finger protein 813 OS=Homo sapiens GN=ZNF813 PE=2 SV=2|Nr: ref|NP_001133383.1| 3e-25 Zinc finger and BTB domain-containing protein 17 [Salmo salar] gb|ACI33128.1| Zinc finger and BTB domain-containing protein 17 [Salmo salar]|Cog: ECU03g0790 2e-07 --|Kegg: cfa:484331 5e-19 ZNF677, LOC484331; zinc finger protein 677; K09228 KRAB domain-containing zinc finge…
Consensus2796	12	0	3.74	0.01	-8.54689	Down	0.000358956	0.00470133	Swissprot: Q9NVP1 0.0 DDX18_HUMAN ATP-dependent RNA helicase DDX18 OS=Homo sapiens GN=DDX18 PE=1 SV=2|Nr: gb|AAH96848.1| 0.0 DEAD (Asp-Glu-Ala-Asp) box polypeptide 18 [Danio rerio] gb|AAI65637.1| Ddx18 protein [Danio rerio]|Cog: SPAC1F7.02c 1e-180 --|Kegg: dre:321127 0.0 ddx18; DEAD (Asp-Glu-Ala-Asp) box polypeptide 18 [EC:3.6.1.-]; K01529
Consensus46765	12	0	3.74	0.01	-8.54689	Down	0.000358956	0.00469928	Swissprot: Q99KJ0 9e-50 UBXD4_MOUSE UBX domain-containing protein 4 OS=Mus musculus GN=Ubxd4 PE=2 SV=1|Nr: ref|XP_001922372.1| 1e-90 PREDICTED: similar to UBX domain containing 4, partial [Danio rerio]
Consensus38415	12	0	3.74	0.01	-8.54689	Down	0.000358956	0.00469722	Swissprot: P45446 2e-89 RORB_RAT Nuclear receptor ROR-beta OS=Rattus norvegicus GN=Rorb PE=1 SV=3|Nr: emb|CAG07758.1| 1e-176 unnamed protein product [Tetraodon nigroviridis]|Kegg: mmu:225998 2e-89 Rorb; RAR-related orphan receptor beta; K08533 nuclear receptor, subfamily 1, group F, member 2
Consensus72169	12	0	3.74	0.01	-8.54689	Down	0.000358956	0.00469516	Swissprot: O55098 1e-111 STK10_MOUSE Serine/threonine-protein kinase 10 OS=Mus musculus GN=Stk10 PE=2 SV=1|Nr: ref|NP_957427.1| 1e-147 hypothetical protein LOC394108 [Danio rerio] gb|AAH55124.1| Zgc:63495 [Danio rerio]|Cog: YPO2725 8e-11 --|Kegg: dre:394108 1e-148 zgc:63495; zgc:63495 [EC:2.7.11.1]; K08837 serine/threonine kinase 10
Consensus55490	12	0	3.74	0.01	-8.54689	Down	0.000358956	0.00469311	Swissprot: P18742 5e-10 ZO19_XENLA Oocyte zinc finger protein XlCOF19 (Fragment) OS=Xenopus laevis PE=3 SV=1|Cog: SPAC144.09c 5e-06 --|Kegg: rno:691261 8e-11 LOC691261; similar to reduced expression 2; K09228 KRAB domain-containing zinc finger protein
Consensus80	12	0	3.74	0.01	-8.54689	Down	0.000358956	0.00468901	Swissprot: Q4R628 0.0 KIF3A_MACFA Kinesin-like protein KIF3A OS=Macaca fascicularis GN=KIF3A PE=2 SV=1|Nr: ref|XP_001921256.1| 0.0 PREDICTED: hypothetical protein LOC550267 [Danio rerio]|Cog: SPAC1834.07 2e-62 --|Kegg: cfa:474675 0.0 KIF3A, LOC474675; kinesin family member 3A; K10394 kinesin family member 3/17
Consensus40254	12	0	3.74	0.01	-8.54689	Down	0.000358956	0.00468696	Swissprot: O60711 9e-39 LPXN_HUMAN Leupaxin OS=Homo sapiens GN=LPXN PE=1 SV=1|Nr: gb|ACN11195.1| 1e-48 Leupaxin [Salmo salar]|Kegg: xla:397826 1e-36 LOC397826; paxillin; K05760 paxillin
Consensus5653	11	0	3.43	0.01	-8.42206	Down	0.000696936	0.00822055	Swissprot: P01103 1e-104 MYB_CHICK Myb proto-oncogene protein OS=Gallus gallus GN=MYB PE=2 SV=1|Cog: ECU11g1690 6e-38 --|Kegg: gga:396244 1e-103 MYB; v-myb myeloblastosis viral oncogene; K09420 myb proto-oncogene protein
Consensus59958	11	0	3.43	0.01	-8.42206	Down	0.000696936	0.00821083	Swissprot: Q6P0C6 1e-34 LHPL2_DANRE Lipoma HMGIC fusion partner-like 2 protein OS=Danio rerio GN=lhfpl2 PE=2 SV=1|Nr: emb|CAG07818.1| 6e-42 unnamed protein product [Tetraodon nigroviridis]
Consensus4032	11	0	3.43	0.01	-8.42206	Down	0.000696936	0.00820436	Swissprot: P27512 2e-26 TNR5_MOUSE Tumor necrosis factor receptor superfamily member 5 OS=Mus musculus GN=Cd40 PE=1 SV=3|Nr: gb|ACL80203.1| 4e-83 CD40 [Gasterosteus aculeatus]|Kegg: mmu:21939 5e-26 Cd40; CD40 antigen; K03160 tumor necrosis factor receptor superfamily, member 5
Consensus1921	11	0	3.43	0.01	-8.42206	Down	0.000696936	0.00820114	Swissprot: Q9WV78 2e-06 PLVAP_RAT Plasmalemma vesicle-associated protein OS=Rattus norvegicus GN=Plvap PE=1 SV=1|Nr: emb|CAG00760.1| 8e-43 unnamed protein product [Tetraodon nigroviridis]
Consensus68346	11	0	3.43	0.01	-8.42206	Down	0.000696936	0.00819469	Swissprot: Q69ZZ6 4e-06 TMCC1_MOUSE Transmembrane and coiled-coil domains protein 1 OS=Mus musculus GN=Tmcc1 PE=1 SV=2
Consensus14397	11	0	3.43	0.01	-8.42206	Down	0.000696936	0.00818503	Swissprot: O55102 1e-58 BL1S1_MOUSE Biogenesis of lysosome-related organelles complex 1 subunit 1 OS=Mus musculus GN=Bloc1s1 PE=2 SV=2|Nr: ref|XP_509120.1| 2e-58 PREDICTED: similar to GCN5-like 1; GCN5L1 [Pan troglodytes] gb|EAW96824.1| biogenesis of lysosome-related organelles complex-1, subunit 1 [Homo sapiens]
Consensus33610	11	0	3.43	0.01	-8.42206	Down	0.000696936	0.00817219	Swissprot: Q9UHC1 2e-94 MLH3_HUMAN DNA mismatch repair protein Mlh3 OS=Homo sapiens GN=MLH3 PE=1 SV=2|Nr: ref|XP_696739.2| 1e-112 PREDICTED: similar to DNA mismatch repair protein Mlh3 (MutL protein homolog 3) [Danio rerio]|Cog: YPL164c 8e-15 --|Kegg: dre:100007430 1e-113 LOC100007430; hypothetical protein LOC100007430; K08739 DNA mismatch repair protein MLH3
Consensus31747	11	0	3.43	0.01	-8.42206	Down	0.000696936	0.00814027	Swissprot: Q76EJ3 2e-27 S35D2_HUMAN UDP-N-acetylglucosamine/UDP-glucose/GDP-mannose transporter OS=Homo sapiens GN=SLC35D2 PE=1 SV=1|Nr: gb|AAN10158.1| 9e-39 UGNT [Takifugu rubripes]
Consensus6703	11	0	3.43	0.01	-8.42206	Down	0.000696936	0.00813709	Swissprot: P31937 1e-144 3HIDH_HUMAN 3-hydroxyisobutyrate dehydrogenase, mitochondrial OS=Homo sapiens GN=HIBADH PE=1 SV=2|Nr: gb|ABS70747.1| 1e-175 Hibadhb [Astatotilapia burtoni]|Cog: RSp0649 8e-78 --|Kegg: gga:420632 1e-151 HIBADH; 3-hydroxyisobutyrate dehydrogenase [EC:1.1.1.31]; K00020 3-hydroxyisobutyrate dehydrogenase
Consensus38262	11	0	3.43	0.01	-8.42206	Down	0.000696936	0.00813391	Swissprot: Q9QZW0 0.0 AT11C_MOUSE Probable phospholipid-transporting ATPase 11C OS=Mus musculus GN=Atp11c PE=1 SV=2|Nr: ref|XP_698351.3| 0.0 PREDICTED: similar to ATPase, Class VI, type 11C [Danio rerio]|Cog: YAL026c 1e-162 --|Kegg: gga:422254 0.0 ATP11C, LOC422254; ATPase, class VI, type 11C [EC:3.6.3.1]; K01530 phospholipid-translocating ATPase
Consensus7236	11	0	3.43	0.01	-8.42206	Down	0.000696936	0.00811807	Swissprot: Q8HXG8 0.0 BCDO2_MACFA Beta,beta-carotene 9',10'-oxygenase OS=Macaca fascicularis GN=BCO2 PE=2 SV=2|Nr: ref|XP_001333685.2| 0.0 PREDICTED: beta-carotene oxygenase 2b [Danio rerio]|Cog: sll1541 9e-11 --|Kegg: dre:678554 0.0 bcdo2; beta-carotene 15, 15-dioxygenase 2 [EC:1.14.99.-]; K10252 beta,beta-carotene 9',10'-dioxygenase
Consensus38147	11	0	3.43	0.01	-8.42206	Down	0.000696936	0.00810544	Swissprot: Q05B56 1e-120 TF2H3_BOVIN General transcription factor IIH subunit 3 OS=Bos taurus GN=GTF2H3 PE=2 SV=1|Nr: emb|CAG08435.1| 1e-138 unnamed protein product [Tetraodon nigroviridis]|Cog: SPBC30B4.07c 3e-44 --|Kegg: dre:436837 1e-122 gtf2h3; general transcription factor IIH, polypeptide 3; K03143 transcription initiation factor TFIIH subunit H3
Consensus9761	11	0	3.43	0.01	-8.42206	Down	0.000696936	0.00810229	Swissprot: P52735 0.0 VAV2_HUMAN Guanine nucleotide exchange factor VAV2 OS=Homo sapiens GN=VAV2 PE=1 SV=2|Nr: ref|XP_001365776.1| 0.0 PREDICTED: similar to Vav2 gene product isoform 2 [Monodelphis domestica]|Kegg: cfa:608060 0.0 VAV2, LOC608060; vav 2 guanine nucleotide exchange factor; K05730 vav oncogene
Consensus4769	11	0	3.43	0.01	-8.42206	Down	0.000696936	0.00808971	Swissprot: P54727 2e-55 RD23B_HUMAN UV excision repair protein RAD23 homolog B OS=Homo sapiens GN=RAD23B PE=1 SV=1|Cog: SPBC2D10.12 2e-27 --
Consensus62536	11	0	3.43	0.01	-8.42206	Down	0.000696936	0.00807091	Nr: dbj|BAC82619.1| 2e-28 pol-like protein [Danio rerio]
Consensus59330	11	0	3.43	0.01	-8.42206	Down	0.000696936	0.00806466	Swissprot: A4IG42 5e-85 F115_DANRE Protein FAM115 OS=Danio rerio GN=fam115 PE=2 SV=1|Nr: gb|ACN60260.1| 6e-97 FAM139A [Salmo salar]
Consensus2286	11	0	3.43	0.01	-8.42206	Down	0.000696936	0.0080522	Swissprot: P61222 0.0 ABCE1_MOUSE ATP-binding cassette sub-family E member 1 OS=Mus musculus GN=Abce1 PE=2 SV=1|Nr: ref|NP_998718.1| 0.0 ATP-binding cassette, sub-family E (OABP), member 1 isoform 1 [Danio rerio] gb|AAQ91216.1| ATP-binding cassette, sub-family E (OABP), member 1 [Danio rerio]|Cog: YDR091c 0.0 --|Kegg: dre:406324 0.0 abce1; ATP-binding cassette, sub-family E (OABP), member 1; K061…
Consensus2628	11	0	3.43	0.01	-8.42206	Down	0.000696936	0.00804909	Swissprot: P38117 1e-110 ETFB_HUMAN Electron transfer flavoprotein subunit beta OS=Homo sapiens GN=ETFB PE=1 SV=3|Nr: gb|ACO09178.1| 1e-126 Electron transfer flavoprotein subunit beta [Osmerus mordax]|Cog: RSc0923 1e-77 --|Kegg: dre:406271 1e-125 etfb; electron-transfer-flavoprotein, beta polypeptide; K03521 electron transfer flavoprotein beta subunit
Consensus69971	11	0	3.43	0.01	-8.42206	Down	0.000696936	0.00804598	Swissprot: Q9Y5F6 7e-86 PCDGM_HUMAN Protocadherin gamma-C5 OS=Homo sapiens GN=PCDHGC5 PE=2 SV=1|Nr: gb|ABL75912.1| 0.0 protocadherin 2G37 [Takifugu rubripes]|Kegg: dre:407978 1e-14 cdh23; cadherin-like 23; K06813 cadherin 23
Consensus8669	10	0	3.12	0.01	-8.2854	Down	0.00135315	0.0140733	Swissprot: Q63008 2e-45 SC5A5_RAT Sodium/iodide cotransporter OS=Rattus norvegicus GN=Slc5a5 PE=2 SV=1|Nr: ref|NP_001082860.1| 3e-56 solute carrier family 5 (sodium iodide symporter), member 5 [Danio rerio] gb|AAI34943.1| Slc5a5 protein [Danio rerio]|Kegg: ptr:467108 5e-26 SLC5A8; solute carrier family 5 (iodide transporter), member 8; K03307 solute:Na+ symporter, SSS family
Consensus3133	10	0	3.12	0.01	-8.2854	Down	0.00135315	0.0140684	Swissprot: Q6AYU1 1e-165 MO4L1_RAT Mortality factor 4-like protein 1 OS=Rattus norvegicus GN=Morf4l1 PE=2 SV=1|Nr: emb|CAP09250.1| 1e-172 novel protein [Danio rerio]
Consensus70484	10	0	3.12	0.01	-8.2854	Down	0.00135315	0.0140635	Swissprot: Q5F3W3 0.0 MK06_CHICK Mitogen-activated protein kinase 6 OS=Gallus gallus GN=MAPK6 PE=2 SV=1|Nr: emb|CAF99831.1| 0.0 unnamed protein product [Tetraodon nigroviridis]|Cog: YBL016w 2e-53 --|Kegg: dre:565830 0.0 mapk6; mitogen-activated protein kinase 6 [EC:2.7.11.24]; K06855 mitogen-activated protein kinase 4/6
Consensus28434	10	0	3.12	0.01	-8.2854	Down	0.00135315	0.0140488	Swissprot: Q8BWQ4 2e-07 YP020_MOUSE Uncharacterized protein FLJ11171 homolog OS=Mus musculus PE=2 SV=1|Nr: emb|CAF99553.1| 8e-11 unnamed protein product [Tetraodon nigroviridis]
Consensus6612	10	0	3.12	0.01	-8.2854	Down	0.00135315	0.0140342	Swissprot: Q92576 0.0 PHF3_HUMAN PHD finger protein 3 OS=Homo sapiens GN=PHF3 PE=1 SV=3|Nr: ref|XP_686400.3| 0.0 PREDICTED: Phf3 protein [Danio rerio] emb|CAX12571.1| novel protein similar to vertebrate PHD finger protein 3 (PHF3) [Danio rerio]|Kegg: nve:NEMVE_v1g193553 6e-14 NEMVEDRAFT_v1g193553; predicted protein; K03145 transcription elongation factor S-II
Consensus818	10	0	3.12	0.01	-8.2854	Down	0.00135315	0.0140293	Swissprot: Q62689 0.0 JAK2_RAT Tyrosine-protein kinase JAK2 OS=Rattus norvegicus GN=Jak2 PE=2 SV=1|Nr: gb|AAO47335.1| 0.0 tyrosine kinase jak2b [Tetraodon fluviatilis]|Cog: Z1444 9e-08 --|Kegg: cfa:484185 0.0 JAK2; Janus kinase 2 (a protein tyrosine kinase) [EC:2.7.10.2]; K04447 Janus kinase
Consensus67781	10	0	3.12	0.01	-8.2854	Down	0.00135315	0.0140245	Swissprot: O00400 7e-85 ACATN_HUMAN Acetyl-coenzyme A transporter 1 OS=Homo sapiens GN=SLC33A1 PE=2 SV=1|Cog: YBR220c 3e-30 --|Kegg: ptr:460796 2e-84 SLC33A1; solute carrier family 33 (acetyl-CoA transporter), member 1 [EC:2.3.1.-]; K03372 MFS transporter, PAT family, solute carrier family 33 (acetyl-CoA transportor), member 1
Consensus68392	10	0	3.12	0.01	-8.2854	Down	0.00135315	0.0140002	Swissprot: Q92581 0.0 SL9A6_HUMAN Sodium/hydrogen exchanger 6 OS=Homo sapiens GN=SLC9A6 PE=1 SV=2|Cog: SPAC15A10.06 4e-55 --|Kegg: spo:SPAC15A10.06 3e-54 hypothetical protein; K03316 monovalent cation:H+ antiporter, CPA1 family
Consensus8053	10	0	3.12	0.01	-8.2854	Down	0.00135315	0.013976	Swissprot: Q8TER0 2e-86 SNED1_HUMAN Sushi, nidogen and EGF-like domain-containing protein 1 OS=Homo sapiens GN=SNED1 PE=1 SV=2|Nr: ref|XP_001341690.2| 1e-154 PREDICTED: similar to 6720455I24Rik homolog [Danio rerio]|Kegg: hsa:4854 3e-07 NOTCH3; Notch homolog 3 (Drosophila); K02599 Notch
Consensus40432	10	0	3.12	0.01	-8.2854	Down	0.00135315	0.0139664	Swissprot: Q10739 0.0 MMP14_RAT Matrix metalloproteinase-14 OS=Rattus norvegicus GN=Mmp14 PE=2 SV=2|Nr: emb|CAG05747.1| 0.0 unnamed protein product [Tetraodon nigroviridis]|Cog: MA4674 4e-07 --|Kegg: dre:373882 0.0 mmp14a; matrix metalloproteinase 14 (membrane-inserted) alpha [EC:3.4.24.80]; K07763 matrix metalloproteinase-14 (membrane-inserted)
Consensus70213	10	0	3.12	0.01	-8.2854	Down	0.00135315	0.0139519	Swissprot: A4VCH0 0.0 SAC1B_DANRE Phosphatidylinositide phosphatase SAC1-B OS=Danio rerio GN=sacm1lb PE=2 SV=2|Nr: emb|CAF95098.1| 0.0 unnamed protein product [Tetraodon nigroviridis]|Cog: YKL212w 3e-86 --|Kegg: tet:TTHERM_00079570 2e-49 Endonuclease/Exonuclease/phosphatase family protein [EC:3.1.3.36]; K01099 phosphatidylinositol-bisphosphatase
Consensus70140	10	0	3.12	0.01	-8.2854	Down	0.00135315	0.0139423	Swissprot: Q80Y44 1e-135 DDX10_MOUSE Probable ATP-dependent RNA helicase DDX10 OS=Mus musculus GN=Ddx10 PE=2 SV=2|Nr: gb|AAI22412.1| 1e-150 Ddx10 protein [Danio rerio]|Cog: SPAC1093.05 8e-84 --|Kegg: aor:AO090023000510 3e-93 RNA Helicase [EC:3.6.1.-]; K01529
Consensus654	10	0	3.12	0.01	-8.2854	Down	0.00135315	0.0139327	Swissprot: A5PMU4 0.0 ANS1B_DANRE Ankyrin repeat and sterile alpha motif domain-containing protein 1B OS=Danio rerio GN=anks1b PE=3 SV=1|Nr: ref|NP_001093487.1| 0.0 cajalin 2 [Danio rerio] sp|A5PMU4.1|ANS1B_DANRE RecName: Full=Ankyrin repeat and sterile alpha motif domain-containing protein 1B emb|CAN88710.1| novel protein similar to human ankyrin repeat and sterile alpha motif domain containing …
Consensus56917	10	0	3.12	0.01	-8.2854	Down	0.00135315	0.0139279	Swissprot: Q08BB5 1e-159 CTL2A_DANRE CTD small phosphatase-like protein 2-A OS=Danio rerio GN=ctdspl2a PE=2 SV=1|Cog: YLR019w 4e-21 --|Kegg: dpo:Dpse_GA19163 3e-21 GA19163-PA [EC:3.1.3.16]; K01090 protein phosphatase
Consensus46145	10	0	3.12	0.01	-8.2854	Down	0.00135315	0.0139183	Swissprot: Q99MR6 5e-08 ARS2_MOUSE Arsenite-resistance protein 2 OS=Mus musculus GN=Ars2 PE=2 SV=1|Nr: emb|CAG02910.1| 3e-12 unnamed protein product [Tetraodon nigroviridis]
Consensus2508	10	0	3.12	0.01	-8.2854	Down	0.00135315	0.0138992	Swissprot: Q28651 0.0 2A5G_RABIT Serine/threonine-protein phosphatase 2A 56 kDa regulatory subunit gamma isoform OS=Oryctolagus cuniculus GN=PPP2R5C PE=2 SV=1|Nr: ref|NP_001038286.2| 0.0 protein phosphatase 2, regulatory subunit B', gamma isoform [Danio rerio] gb|AAI39636.1| Ppp2r5c protein [Danio rerio]
Consensus719	10	0	3.12	0.01	-8.2854	Down	0.00135315	0.0138944	Swissprot: P59046 1e-27 NAL12_HUMAN NACHT, LRR and PYD domains-containing protein 12 OS=Homo sapiens GN=NLRP12 PE=2 SV=2|Nr: ref|XP_691285.3| 1e-41 PREDICTED: similar to novel NACHT domain containing protein [Danio rerio]
Consensus58210	10	0	3.12	0.01	-8.2854	Down	0.00135315	0.0138897	Swissprot: Q66JJ0 1e-132 FOXO1_XENTR Forkhead box protein O1 OS=Xenopus tropicalis GN=foxo1 PE=2 SV=1|Cog: SPBC32H8.11 1e-13 --|Kegg: dre:567969 1e-141 foxo1a.2; fox family transcription factor FoxO1a.2; K07201 forkhead box protein O1
Consensus127676	10	0	3.12	0.01	-8.2854	Down	0.00135315	0.0138516	Swissprot: P00506 3e-88 AATM_PIG Aspartate aminotransferase, mitochondrial OS=Sus scrofa GN=GOT2 PE=1 SV=2|Nr: gb|ACI34022.1| 1e-106 Aspartate aminotransferase, mitochondrial precursor [Salmo salar]|Cog: SPBC725.01 3e-52 --|Kegg: dre:335974 2e-97 got2b; glutamic-oxaloacetic transaminase 2b, mitochondrial (aspartate aminotransferase 2) [EC:2.6.1.1]; K00811 aspartate aminotransferase
Consensus2899	10	0	3.12	0.01	-8.2854	Down	0.00135315	0.0138469	Swissprot: Q6AYH3 2e-25 RNF34_RAT E3 ubiquitin-protein ligase RNF34 OS=Rattus norvegicus GN=Rnf34 PE=1 SV=1|Nr: emb|CAG06892.1| 1e-28 unnamed protein product [Tetraodon nigroviridis]|Kegg: spu:581540 2e-08 LOC581540; similar to baculoviral IAP-repeat containing protein 4; K04725 baculoviral IAP repeat-containing 2/3/4
Consensus127935	10	0	3.12	0.01	-8.2854	Down	0.00135315	0.0138232	Swissprot: Q91453 1e-12 STXB_SYNHO Stonustoxin subunit beta OS=Synanceia horrida PE=1 SV=3|Nr: sp|Q91453.3|STXB_SYNHO 3e-11 RecName: Full=Stonustoxin subunit beta; Short=SNTX subunit beta gb|AAC60021.1| stonustoxin beta-subunit
Consensus35931	10	0	3.12	0.01	-8.2854	Down	0.00135315	0.0138138	Swissprot: P30235 1e-16 YEIC_ECOLI Uncharacterized sugar kinase yeiC OS=Escherichia coli (strain K12) GN=yeiC PE=3 SV=2|Cog: DR2312_2 4e-24 --|Kegg: afm:AFUA_2G05800 2e-23 IdgA domain protein [EC:2.7.1.-]; K00924
Consensus2417	10	0	3.12	0.01	-8.2854	Down	0.00135315	0.0138044	Swissprot: O94875 6e-97 SRBS2_HUMAN Sorbin and SH3 domain-containing protein 2 OS=Homo sapiens GN=SORBS2 PE=1 SV=3|Nr: emb|CAL37728.1| 0.0 hypothetical protein [synthetic construct]|Cog: SPBC146.13c 3e-06 --|Kegg: mmu:20411 1e-117 Sorbs1; sorbin and SH3 domain containing 1; K06086 sorbin and SH3 domain containing 1
Consensus44047	10	0	3.12	0.01	-8.2854	Down	0.00135315	0.0137997	Swissprot: Q5PQN1 0.0 HERC4_RAT Probable E3 ubiquitin-protein ligase HERC4 OS=Rattus norvegicus GN=Herc4 PE=2 SV=1|Nr: ref|XP_685685.3| 0.0 PREDICTED: similar to hect domain and RLD 4 [Danio rerio]|Cog: SPBP8B7.27 1e-62 --|Kegg: dre:557513 0.0 LOC557513; similar to Hect domain and RLD 4 [EC:6.3.2.19]; K10615 E3 ubiquitin-protein ligase HERC4
Consensus146031	10	0	3.12	0.01	-8.2854	Down	0.00135315	0.013795	Swissprot: P10587 1e-11 MYH11_CHICK Myosin-11 OS=Gallus gallus GN=MYH11 PE=1 SV=4|Nr: gb|ACN58605.1| 3e-11 Myosin-11 [Salmo salar]|Kegg: gga:396211 3e-11 MYH11; myosin, heavy chain 11, smooth muscle; K10352 myosin heavy chain
Consensus33741	10	0	3.12	0.01	-8.2854	Down	0.00135315	0.0137903	Swissprot: Q9UBS9 4e-08 CA009_HUMAN Protein C1orf9 OS=Homo sapiens GN=C1orf9 PE=2 SV=1|Nr: emb|CAF95200.1| 1e-14 unnamed protein product [Tetraodon nigroviridis]
Consensus38229	10	0	3.12	0.01	-8.2854	Down	0.00135315	0.0137762	Swissprot: Q06606 5e-16 GRZ2_RAT Granzyme-like protein 2 OS=Rattus norvegicus GN=Mcpt10 PE=2 SV=1|Nr: gb|AAY23199.1| 6e-36 granzyme-1 [Oreochromis niloticus] gb|AAY23200.1| granzyme-1 [Oreochromis niloticus]|Kegg: rno:29269 2e-14 Mcpt8; mast cell protease 8 [EC:3.4.21.-]; K01362
Consensus28683	9	0	2.81	0.01	-8.13443	Down	0.00262724	0.0232969	Swissprot: Q6AZB8 4e-12 HARB1_DANRE Putative nuclease HARBI1 OS=Danio rerio GN=harbi1 PE=2 SV=1|Nr: gb|EEC09676.1| 3e-28 transposase, putative [Ixodes scapularis]
Consensus126854	9	0	2.81	0.01	-8.13443	Down	0.00262724	0.02329	Nr: gb|AAV66918.1| 7e-07 thyroid hormone receptor beta [Pseudopleuronectes americanus]
Consensus657	9	0	2.81	0.01	-8.13443	Down	0.00262724	0.0232762	Swissprot: P15311 2e-90 EZRI_HUMAN Ezrin OS=Homo sapiens GN=EZR PE=1 SV=4|Nr: emb|CAG01235.1| 1e-116 unnamed protein product [Tetraodon nigroviridis]|Cog: VC1837 3e-12 --|Kegg: dre:561589 3e-95 ezr, vil2; ezrin; K08007 villin 2 (ezrin)
Consensus30607	9	0	2.81	0.01	-8.13443	Down	0.00262724	0.0232693	Swissprot: Q3UMT1 5e-12 PP12C_MOUSE Protein phosphatase 1 regulatory subunit 12C OS=Mus musculus GN=Ppp1r12c PE=1 SV=1|Nr: emb|CAG10769.1| 2e-13 unnamed protein product [Tetraodon nigroviridis]|Kegg: dre:445393 6e-10 zgc:110448; zgc:110448; K06270 protein phosphatase 1, regulatory (inhibitor) subunit 12
Consensus127635	9	0	2.81	0.01	-8.13443	Down	0.00262724	0.023228	Swissprot: Q9NQR1 2e-07 SETD8_HUMAN Histone-lysine N-methyltransferase SETD8 OS=Homo sapiens GN=SETD8 PE=1 SV=3|Nr: ref|XP_001921051.1| 3e-37 PREDICTED: similar to PR/SET domain containing protein 8a [Danio rerio]
Consensus24730	9	0	2.81	0.01	-8.13443	Down	0.00262724	0.0231869	Nr: emb|CAG10684.1| 7e-10 unnamed protein product [Tetraodon nigroviridis]
Consensus10634	9	0	2.81	0.01	-8.13443	Down	0.00262724	0.0231732	Swissprot: Q802R8 1e-160 SMC6_FUGRU Structural maintenance of chromosomes protein 6 OS=Fugu rubripes GN=smc6 PE=2 SV=1|Cog: YLR383w 5e-23 --|Kegg: pfu:PF1167 3e-12 chromosome segregation protein; K03546 exonuclease SbcC
Consensus50208	9	0	2.81	0.01	-8.13443	Down	0.00262724	0.0231664	Swissprot: Q01721 1e-54 GAS1_MOUSE Growth arrest-specific protein 1 OS=Mus musculus GN=Gas1 PE=2 SV=2|Nr: ref|NP_001104690.1| 3e-78 growth arrest-specific 1a [Danio rerio] gb|AAI55624.1| Gas1a protein [Danio rerio]|Kegg: mmu:14451 3e-54 Gas1; growth arrest specific 1; K06232 growth arrest-specific 1
Consensus5995	9	0	2.81	0.01	-8.13443	Down	0.00262724	0.0231391	Swissprot: Q7T3P8 3e-72 FEM1C_DANRE Protein fem-1 homolog C OS=Danio rerio GN=fem1c PE=2 SV=2|Kegg: mmu:14155 4e-18 Fem1b; feminization 1 homolog b (C. elegans); K10349 Fem-1 homolog b
Consensus32280	9	0	2.81	0.01	-8.13443	Down	0.00262724	0.0231322	Swissprot: Q9R045 4e-33 ANGL2_MOUSE Angiopoietin-related protein 2 OS=Mus musculus GN=Angptl2 PE=2 SV=1|Nr: ref|NP_001014821.1| 4e-36 angiopoietin-like 6 [Danio rerio] dbj|BAD86840.1| angiopoietin-like 6 [Danio rerio]|Kegg: gga:396307 2e-13 FGA; fibrinogen alpha chain; K03903 fibrinogen, A alpha polypeptide
Consensus29312	9	0	2.81	0.01	-8.13443	Down	0.00262724	0.0231186	Swissprot: Q29RY8 1e-47 AP4M1_BOVIN AP-4 complex subunit mu-1 OS=Bos taurus GN=AP4M1 PE=2 SV=1|Kegg: tet:TTHERM_00455300 3e-06 Adaptor complexes medium subunit family protein [EC:2.7.7.7]; K03511 DNA polymerase kappa subunit
Consensus2890	9	0	2.81	0.01	-8.13443	Down	0.00262724	0.023105	Swissprot: Q9CR75 2e-06 TNR12_MOUSE Tumor necrosis factor receptor superfamily member 12A OS=Mus musculus GN=Tnfrsf12a PE=2 SV=1|Nr: emb|CAG04379.1| 7e-34 unnamed protein product [Tetraodon nigroviridis]|Kegg: mmu:27279 6e-06 Tnfrsf12a; tumor necrosis factor receptor superfamily, member 12a; K05149 tumor necrosis factor receptor superfamily, member 12A
Consensus39588	9	0	2.81	0.01	-8.13443	Down	0.00262724	0.0230914	Swissprot: Q53GD3 0.0 CTL4_HUMAN Choline transporter-like protein 4 OS=Homo sapiens GN=SLC44A4 PE=2 SV=1|Nr: emb|CAF91450.1| 0.0 unnamed protein product [Tetraodon nigroviridis]|Kegg: dre:321056 0.0 zgc:63569; zgc:63569; K06515 CDW92 antigen
Consensus3722	9	0	2.81	0.01	-8.13443	Down	0.00262724	0.0230373	Swissprot: Q9H939 4e-21 PPIP2_HUMAN Proline-serine-threonine phosphatase-interacting protein 2 OS=Homo sapiens GN=PSTPIP2 PE=2 SV=3|Nr: gb|ABD64617.1| 2e-34 proline-serine-threonine phosphatase-interacting protein 2 [Oncorhynchus mykiss]
Consensus20470	9	0	2.81	0.01	-8.13443	Down	0.00262724	0.0230238	Swissprot: Q1JP73 1e-105 CI064_BOVIN UPF0553 protein C9orf64 homolog OS=Bos taurus PE=2 SV=1|Nr: ref|NP_001077027.1| 1e-153 hypothetical protein LOC566166 [Danio rerio] gb|AAI15181.1| Zgc:136564 protein [Danio rerio] emb|CAQ14881.1| novel protein similar to H.sapiens C9orf64, chromosome 9 open reading frame 64 (C9orf64, zgc:136564) [Danio rerio]
Consensus16760	9	0	2.81	0.01	-8.13443	Down	0.00262724	0.0230103	Nr: ref|XP_001900795.1| 2e-06 T-cell receptor beta chain ANA 11 [Brugia malayi] gb|EDP30266.1| T-cell receptor beta chain ANA 11, putative [Brugia malayi]
Consensus70850	9	0	2.81	0.01	-8.13443	Down	0.00262724	0.0230035	Swissprot: P05790 1e-21 FIBH_BOMMO Fibroin heavy chain OS=Bombyx mori GN=FIBH PE=1 SV=4|Nr: gb|ACN87361.1| 1e-26 cross-beta structure silk protein 1 [Mallada signata]|Cog: XF0818 7e-17 --|Kegg: mmu:14404 3e-20 Gabre; gamma-aminobutyric acid (GABA-A) receptor, subunit epsilon; K05185 gamma-aminobutyric acid (GABA) A receptor, epsilon
Consensus78845	9	0	2.81	0.01	-8.13443	Down	0.00262724	0.0229968	Nr: gb|AAD19348.1| 2e-06 reverse transcriptase-like protein [Takifugu rubripes]
Consensus1223	9	0	2.81	0.01	-8.13443	Down	0.00262724	0.0229834	Swissprot: O15213 1e-173 WDR46_HUMAN WD repeat-containing protein 46 OS=Homo sapiens GN=WDR46 PE=1 SV=2|Nr: emb|CAG11325.1| 0.0 unnamed protein product [Tetraodon nigroviridis]|Cog: all0283_3 4e-06 --|Kegg: tva:TVAG_206920 2e-07 hypothetical protein; K03130 transcription initiation factor TFIID subunit D4
Consensus25458	9	0	2.81	0.01	-8.13443	Down	0.00262724	0.0229766	Swissprot: Q803C7 8e-27 LMBRL_DANRE Limb region 1 homolog-like protein OS=Danio rerio GN=lmbr1l PE=2 SV=1|Nr: emb|CAG07415.1| 2e-29 unnamed protein product [Tetraodon nigroviridis]
Consensus10433	9	0	2.81	0.01	-8.13443	Down	0.00262724	0.0229498	Swissprot: Q5R8H1 2e-44 TPSNR_PONAB Tapasin-related protein OS=Pongo abelii GN=TAPBPL PE=2 SV=2|Kegg: gga:417048 2e-21 TAPBP; TAP binding protein (tapasin); K08058 TAP binding protein (tapasin)
Consensus41736	9	0	2.81	0.01	-8.13443	Down	0.00262724	0.0229297	Swissprot: Q7T339 1e-110 CHMP5_DANRE Charged multivesicular body protein 5 OS=Danio rerio GN=chmp5 PE=2 SV=1
Consensus39568	9	0	2.81	0.01	-8.13443	Down	0.00262724	0.0229096	Nr: emb|CAF97660.1| 1e-31 unnamed protein product [Tetraodon nigroviridis]
Consensus4645	9	0	2.81	0.01	-8.13443	Down	0.00262724	0.0228896	Kegg: dre:445381 9e-07 mpll; myeloproliferative leukemia virus oncogene, like; K05082 thrombopoietin receptor
Consensus69127	9	0	2.81	0.01	-8.13443	Down	0.00262724	0.0228563	Swissprot: Q08708 8e-10 CLM6_HUMAN CMRF35-like molecule 6 OS=Homo sapiens GN=CD300C PE=2 SV=1|Kegg: mcc:697839 2e-10 CD300C; CD300c molecule; K06719 CD300 antigen
Consensus42404	9	0	2.81	0.01	-8.13443	Down	0.00262724	0.0228497	Swissprot: P50516 0.0 VATA_MOUSE Vacuolar ATP synthase catalytic subunit A OS=Mus musculus GN=Atp6v1a PE=1 SV=2|Cog: SPAC343.05 0.0 --|Kegg: dre:394110 0.0 atp6v1al; ATPase, H+ transporting, lysosomal 70kDa, V1 subunit A, like [EC:3.6.3.14]; K02145 V-type H+-transporting ATPase subunit A
Consensus66625	9	0	2.81	0.01	-8.13443	Down	0.00262724	0.0228364	Swissprot: Q9JKV2 1e-30 ICK_MOUSE Serine/threonine-protein kinase ICK OS=Mus musculus GN=Ick PE=2 SV=2|Nr: emb|CAG09410.1| 6e-44 unnamed protein product [Tetraodon nigroviridis]|Kegg: gga:421896 9e-35 ICK; intestinal cell (MAK-like) kinase [EC:2.7.11.22]; K08828 intestinal cell (MAK-like) kinase
Consensus67065	9	0	2.81	0.01	-8.13443	Down	0.00262724	0.0228231	Swissprot: A3KQ58 2e-64 CB068_DANRE UPF0561 protein C2orf68 homolog OS=Danio rerio GN=si:ch211-283h6.4 PE=3 SV=1|Nr: emb|CAG08462.1| 2e-72 unnamed protein product [Tetraodon nigroviridis]
Consensus72272	9	0	2.81	0.01	-8.13443	Down	0.00262724	0.0228098	Swissprot: Q08DH8 3e-75 XRCC3_BOVIN DNA-repair protein XRCC3 OS=Bos taurus GN=XRCC3 PE=2 SV=1|Nr: emb|CAF92978.1| 7e-87 unnamed protein product [Tetraodon nigroviridis]|Cog: SPAC20H4.07 2e-21 --|Kegg: dme:Dmel_CG3325 3e-25 spn-B; spindle B [EC:3.6.1.3]; K01509 adenosinetriphosphatase
Consensus32867	9	0	2.81	0.01	-8.13443	Down	0.00262724	0.0228032	Swissprot: O95490 4e-36 LPHN2_HUMAN Latrophilin-2 OS=Homo sapiens GN=LPHN2 PE=2 SV=2|Nr: emb|CAF98480.1| 5e-81 unnamed protein product [Tetraodon nigroviridis]|Kegg: hsa:23266 9e-36 LPHN2, LPHH1; latrophilin 2; K04593 latrophilin 2
Consensus5457	8	0	2.49	0.01	-7.96	Down	0.00510096	0.0389688	Swissprot: Q6P316 1e-121 S2540_XENTR Solute carrier family 25 member 40 OS=Xenopus tropicalis GN=slc25a40 PE=2 SV=1|Kegg: osa:4332542 4e-29 Os03g0296800; hypothetical protein; K03454 mitochondrial carrier protein, MC family
Consensus122783	8	0	2.49	0.01	-7.96	Down	0.00510096	0.0389588	Nr: emb|CAF95738.1| 3e-08 unnamed protein product [Tetraodon nigroviridis]
Consensus129360	8	0	2.49	0.01	-7.96	Down	0.00510096	0.0389389	Swissprot: Q99549 8e-79 MPP8_HUMAN M-phase phosphoprotein 8 OS=Homo sapiens GN=MPHOSPH8 PE=1 SV=2|Nr: emb|CAG08243.1| 1e-100 unnamed protein product [Tetraodon nigroviridis]|Cog: all2748 9e-06 --
Consensus56407	8	0	2.49	0.01	-7.96	Down	0.00510096	0.038929	Swissprot: A3KPQ7 1e-158 TMEM2_DANRE Transmembrane protein 2 OS=Danio rerio GN=tmem2 PE=3 SV=1|Kegg: spu:575152 2e-08 LOC575152; hypothetical LOC575152 [EC:2.4.1.-]; K09666 beta-1,2-N-acetylglucosaminyltransferase
Consensus70789	8	0	2.49	0.01	-7.96	Down	0.00510096	0.0388992	Swissprot: Q7ZVC4 1e-105 CHM4B_DANRE Charged multivesicular body protein 4b OS=Danio rerio GN=chmp4b PE=2 SV=1|Nr: ref|NP_956489.1| 1e-104 hypothetical protein LOC393164 [Danio rerio] sp|Q7ZVC4.1|CHM4B_DANRE RecName: Full=Charged multivesicular body protein 4b; AltName: Full=Chromatin-modifying protein 4b; Short=CHMP4b gb|AAH45919.1| Zgc:56112 [Danio rerio] gb|AAI65046.1| Zgc:56112 protein [Danio…
Consensus1985	8	0	2.49	0.01	-7.96	Down	0.00510096	0.0388596	Swissprot: Q5I085 0.0 PP1B_XENTR Serine/threonine-protein phosphatase PP1-beta catalytic subunit OS=Xenopus tropicalis GN=ppp1cb PE=2 SV=1|Nr: emb|CAD61270.1| 0.0 novel protein similar to human protein phosphatase 1, catalytic subunit, beta isoform (PPP1CB) [Danio rerio]|Cog: YER133w 1e-154 --|Kegg: dre:368904 0.0 ppp1cb; protein phosphatase 1, catalytic subunit, beta isoform [EC:3.1.3.16]; K0626…
Consensus2974	8	0	2.49	0.01	-7.96	Down	0.00510096	0.0388398	Swissprot: Q16537 0.0 2A5E_HUMAN Serine/threonine-protein phosphatase 2A 56 kDa regulatory subunit epsilon isoform OS=Homo sapiens GN=PPP2R5E PE=1 SV=1|Nr: emb|CAG03756.1| 0.0 unnamed protein product [Tetraodon nigroviridis]
Consensus7547	8	0	2.49	0.01	-7.96	Down	0.00510096	0.0387904	Swissprot: Q90339 0.0 MYSS_CYPCA Myosin heavy chain, fast skeletal muscle OS=Cyprinus carpio PE=2 SV=2|Nr: dbj|BAA92289.1| 0.0 myosin heavy chain [Seriola dumerili]|Cog: MK0690 8e-29 --|Kegg: dre:246275 0.0 myhz2; myosin, heavy polypeptide 2, fast muscle specific; K10352 myosin heavy chain
Consensus126291	8	0	2.49	0.01	-7.96	Down	0.00510096	0.0387608	Swissprot: Q8HXW4 3e-43 PYGM_MACFA Glycogen phosphorylase, muscle form OS=Macaca fascicularis GN=PYGM PE=2 SV=3|Nr: emb|CAG00533.1| 4e-48 unnamed protein product [Tetraodon nigroviridis]|Cog: slr1367 5e-20 --|Kegg: dre:553655 8e-46 pygma; phosphorylase, glycogen (muscle) A [EC:2.4.1.1]; K00688 starch phosphorylase
Consensus59963	8	0	2.49	0.01	-7.96	Down	0.00510096	0.0387215	Swissprot: Q9UKK3 0.0 PARP4_HUMAN Poly [ADP-ribose] polymerase 4 OS=Homo sapiens GN=PARP4 PE=1 SV=2|Nr: ref|XP_001921910.1| 0.0 PREDICTED: similar to Poly [ADP-ribose] polymerase-4 (PARP-4) (Vault poly(ADP-ribose) polymerase) (VPARP) (193-kDa vault protein) (PARP-related/IalphaI-related H5/proline-rich) (PH5P) [Danio rerio]|Cog: alr4412 3e-28 --|Kegg: hsa:143 0.0 PARP4; poly (ADP-ribose) polymera…
Consensus34312	8	0	2.49	0.01	-7.96	Down	0.00510096	0.0387018	Swissprot: Q69566 1e-06 U88_HHV6U Uncharacterized protein U88 OS=Human herpesvirus 6A (strain Uganda-1102) GN=U88 PE=4 SV=1|Nr: emb|CAF97798.1| 2e-08 unnamed protein product [Tetraodon nigroviridis]
Consensus9338	8	0	2.49	0.01	-7.96	Down	0.00510096	0.0386724	Nr: emb|CAG08103.1| 3e-29 unnamed protein product [Tetraodon nigroviridis]
Consensus1242	8	0	2.49	0.01	-7.96	Down	0.00510096	0.0386136	Swissprot: Q9BWE0 1e-30 REPI1_HUMAN Replication initiator 1 OS=Homo sapiens GN=REPIN1 PE=1 SV=1|Nr: ref|XP_001921793.1| 0.0 PREDICTED: similar to Zinc finger protein 135 (Zinc finger protein 61) (Zinc finger protein 78-like 1) [Danio rerio]|Cog: YDR146c 8e-12 --|Kegg: mcc:711981 4e-29 ZNF226; zinc finger protein 226; K09228 KRAB domain-containing zinc finger protein
Consensus35481	8	0	2.49	0.01	-7.96	Down	0.00510096	0.0385843	Swissprot: Q9UKT8 8e-14 FBXW2_HUMAN F-box/WD repeat-containing protein 2 OS=Homo sapiens GN=FBXW2 PE=1 SV=2|Nr: emb|CAF90768.1| 9e-16 unnamed protein product [Tetraodon nigroviridis]|Kegg: dre:791589 5e-15 LOC791589; hypothetical protein LOC791589; K10261 F-box and WD-40 domain protein 2
Consensus31300	8	0	2.49	0.01	-7.96	Down	0.00510096	0.0385453	Swissprot: P40201 1e-89 CHD1_MOUSE Chromodomain-helicase-DNA-binding protein 1 OS=Mus musculus GN=Chd1 PE=1 SV=2|Nr: ref|XP_691694.3| 1e-90 PREDICTED: wu:fc26h11 [Danio rerio]|Kegg: mcc:702070 2e-89 LOC702070; similar to chromodomain helicase DNA binding protein 1 [EC:3.6.1.3]; K01509 adenosinetriphosphatase
Consensus5388	8	0	2.49	0.01	-7.96	Down	0.00510096	0.0384385	Swissprot: Q6PCF9 0.0 S38AA_XENLA Putative sodium-coupled neutral amino acid transporter 10 OS=Xenopus laevis GN=slc38a10 PE=2 SV=1|Cog: YEL064c 2e-24 --|Kegg: lma:LmjF35.5360 1e-20 amino acid permease, putative [EC:3.6.3.-]; K01552
Consensus37665	8	0	2.49	0.01	-7.96	Down	0.00510096	0.0384094	Swissprot: Q06187 1e-119 BTK_HUMAN Tyrosine-protein kinase BTK OS=Homo sapiens GN=BTK PE=1 SV=3|Nr: ref|NP_001133410.1| 1e-146 Tyrosine-protein kinase BTK [Salmo salar] gb|ACI33181.1| Tyrosine-protein kinase BTK [Salmo salar]|Cog: YAR019c 4e-20 --|Kegg: dre:568653 1e-126 LOC568653; similar to tyrosine protein kinase BTK [EC:2.7.10.2]; K08253 non-specific protein-tyrosine kinase
Consensus2081	8	0	2.49	0.01	-7.96	Down	0.00510096	0.0383901	Swissprot: P10586 2e-95 PTPRF_HUMAN Receptor-type tyrosine-protein phosphatase F OS=Homo sapiens GN=PTPRF PE=1 SV=1|Nr: ref|XP_689204.3| 2e-94 PREDICTED: similar to protein tyrosine phosphatase, receptor type, F [Danio rerio]|Cog: SPAC26F1.10c 4e-15 --|Kegg: mmu:19268 5e-95 Ptprf; protein tyrosine phosphatase, receptor type, F [EC:3.1.3.48]; K05695 protein tyrosine phosphatase, receptor type, F
Consensus65434	8	0	2.49	0.01	-7.96	Down	0.00510096	0.0383322	Swissprot: Q8R3L2 0.0 TCF25_MOUSE Transcription factor 25 OS=Mus musculus GN=Tcf25 PE=2 SV=2|Nr: emb|CAF99532.1| 0.0 unnamed protein product [Tetraodon nigroviridis]
Consensus42750	8	0	2.49	0.01	-7.96	Down	0.00510096	0.0383129	Swissprot: Q8CFI7 0.0 RPB2_MOUSE DNA-directed RNA polymerase II subunit RPB2 OS=Mus musculus GN=Polr2b PE=2 SV=2|Cog: YOR151c 0.0 --|Kegg: mdo:100012197 0.0 LOC100012197; similar to RNA polymerase II 140 kDa subunit [EC:2.7.7.6]; K03010 DNA-directed RNA polymerase II subunit B
Consensus49608	8	0	2.49	0.01	-7.96	Down	0.00510096	0.0383033	Swissprot: Q24K16 3e-20 ZADH2_BOVIN Zinc-binding alcohol dehydrogenase domain-containing protein 2 OS=Bos taurus GN=ZADH2 PE=2 SV=1|Nr: emb|CAG12850.1| 2e-27 unnamed protein product [Tetraodon nigroviridis]|Kegg: xla:432094 6e-20 LOC432094; hypothetical protein LOC432094; K07119
Consensus8812	8	0	2.49	0.01	-7.96	Down	0.00510096	0.0382649	Swissprot: Q5R788 8e-36 ISCA2_PONAB Iron-sulfur cluster assembly 2 homolog, mitochondrial OS=Pongo abelii GN=ISCA2 PE=2 SV=1|Nr: gb|ACO09449.1| 1e-59 Iron-sulfur assembly protein IscA-like 2, mitochondrial precursor [Osmerus mordax]|Cog: mlr1094 2e-20 --|Kegg: hiq:CGSHiGG_02350 9e-16 methionine aminopeptidase [EC:3.4.11.18]; K01265 methionyl aminopeptidase
Consensus38360	8	0	2.49	0.01	-7.96	Down	0.00510096	0.0382457	Swissprot: Q05343 1e-43 RXRA_RAT Retinoic acid receptor RXR-alpha OS=Rattus norvegicus GN=Rxra PE=2 SV=1|Nr: ref|XP_858917.1| 2e-43 PREDICTED: similar to Retinoic acid receptor RXR-alpha (Retinoid X receptor alpha) isoform 14 [Canis familiaris]|Kegg: rno:25271 2e-43 Rxra; retinoid X receptor alpha; K08524 nuclear receptor, subfamily 2, group B, member 1
Consensus55531	8	0	2.49	0.01	-7.96	Down	0.00510096	0.0382265	Swissprot: Q9UQ35 6e-08 SRRM2_HUMAN Serine/arginine repetitive matrix protein 2 OS=Homo sapiens GN=SRRM2 PE=1 SV=2
Consensus8743	8	0	2.49	0.01	-7.96	Down	0.00510096	0.0382169	Swissprot: Q4R4H5 4e-16 T22D1_MACFA TSC22 domain family protein 1 OS=Macaca fascicularis GN=TSC22D1 PE=2 SV=1|Nr: ref|NP_997910.1| 1e-18 hypothetical protein LOC335842 [Danio rerio] gb|AAH56321.1| Zgc:85857 protein [Danio rerio] gb|AAH67662.1| Zgc:85857 [Danio rerio] emb|CAQ13671.1| novel protein similar to H.sapiens TSC22 domain family, member (zgc:85857) [Danio rerio]
Consensus121879	8	0	2.49	0.01	-7.96	Down	0.00510096	0.0382074	Swissprot: Q63486 5e-31 RRAGA_RAT Ras-related GTP-binding protein A OS=Rattus norvegicus GN=Rraga PE=1 SV=1|Nr: emb|CAG02960.1| 6e-30 unnamed protein product [Tetraodon nigroviridis]
Consensus49000	8	0	2.49	0.01	-7.96	Down	0.00510096	0.0381882	Swissprot: Q99MR8 0.0 MCCA_MOUSE Methylcrotonoyl-CoA carboxylase subunit alpha, mitochondrial OS=Mus musculus GN=Mccc1 PE=2 SV=2|Nr: dbj|BAC44871.1| 0.0 methylcrotonoyl-Coenzyme A carboxylase 1 (alpha) [Pagrus major] dbj|BAC55878.1| 3-methylcrotonyl CoA carboxylase biotin containing subunit [Pagrus major]|Cog: AGl2704 1e-131 --|Kegg: xla:444497 0.0 MGC81895; MGC81895 protein [EC:6.4.1.4]; K01968 …
Consensus34259	8	0	2.49	0.01	-7.96	Down	0.00510096	0.0381596	Swissprot: Q96LC9 4e-06 BMF_HUMAN Bcl-2-modifying factor OS=Homo sapiens GN=BMF PE=2 SV=1|Nr: emb|CAG09126.1| 2e-51 unnamed protein product [Tetraodon nigroviridis]
Consensus8205	8	0	2.49	0.01	-7.96	Down	0.00510096	0.0381405	Swissprot: Q06A97 2e-55 SEGN_PIG Secretagogin OS=Sus scrofa GN=SCGN PE=2 SV=1|Nr: ref|NP_001133544.1| 6e-58 Secretagogin [Salmo salar] gb|ACI33447.1| Secretagogin [Salmo salar]
Consensus41533	8	0	2.49	0.01	-7.96	Down	0.00510096	0.0381214	Swissprot: Q8IWW6 0.0 RHG12_HUMAN Rho GTPase-activating protein 12 OS=Homo sapiens GN=ARHGAP12 PE=1 SV=1|Kegg: spu:577755 1e-17 LOC577755; similar to Bcr protein [EC:2.7.11.1]; K08878 breakpoint cluster region protein
Consensus10149	8	0	2.49	0.01	-7.96	Down	0.00510096	0.0380929	Nr: ref|XP_001920999.1| 7e-20 PREDICTED: similar to endonuclease domain containing 1 [Danio rerio]|Kegg: gga:428090 1e-08 ENDOD1, LOC428090; endonuclease domain containing 1 [EC:3.1.30.-]; K01173 endonuclease
Consensus70232	8	0	2.49	0.01	-7.96	Down	0.00510096	0.0380833	Swissprot: Q16134 1e-145 ETFD_HUMAN Electron transfer flavoprotein-ubiquinone oxidoreductase, mitochondrial OS=Homo sapiens GN=ETFDH PE=2 SV=1|Nr: gb|ACI34143.1| 1e-172 Electron transfer flavoprotein-ubiquinone oxidoreductase, mitochondrial precursor [Salmo salar]|Cog: NMB0581 9e-87 --|Kegg: xtr:448088 1e-149 etfdh; electron-transferring-flavoprotein dehydrogenase [EC:1.5.5.1]; K00311 electron-tr…
Consensus12594	8	0	2.49	0.01	-7.96	Down	0.00510096	0.0380548	Swissprot: Q8VC03 2e-73 EMAL3_MOUSE Echinoderm microtubule-associated protein-like 3 OS=Mus musculus GN=Eml3 PE=2 SV=1
Consensus37063	8	0	2.49	0.01	-7.96	Down	0.00510096	0.0380074	Swissprot: Q9UHD8 2e-35 SEPT9_HUMAN Septin-9 OS=Homo sapiens GN=SEPT9 PE=1 SV=2|Cog: YCR002c 1e-12 --|Kegg: gga:416778 1e-14 RCJMB04_1d3, SEPT5; septin 5; K04557 peanut-like protein 1 (cell division control related protein 1)
Consensus36369	8	0	2.49	0.01	-7.96	Down	0.00510096	0.037998	Swissprot: P34284 6e-12 YKK7_CAEEL Uncharacterized F-box/LRR-repeat protein C02F5.7 OS=Caenorhabditis elegans GN=C02F5.7 PE=4 SV=3|Cog: CAC3280_2 6e-12 --|Kegg: cte:CT1526 1e-14 Rab family protein; K06883
Consensus43664	8	0	2.49	0.01	-7.96	Down	0.00510096	0.0379885	Swissprot: Q9NQB0 3e-10 TF7L2_HUMAN Transcription factor 7-like 2 OS=Homo sapiens GN=TCF7L2 PE=1 SV=2|Nr: ref|XP_002194429.1| 2e-09 PREDICTED: transcription factor 7-like 2 (T-cell specific, HMG-box) [Taeniopygia guttata]|Kegg: mdo:100021451 3e-10 LOC100021451; similar to Transcription factor 7-like 2, T-cell specific, HMG-box; K04491 transcription factor 7-like 2
Consensus61654	8	0	2.49	0.01	-7.96	Down	0.00510096	0.037979	Kegg: mst:Msp_1487 3e-06 replication factor A; K07466 replication factor A1
Consensus15632	8	0	2.49	0.01	-7.96	Down	0.00510096	0.0379601	Swissprot: Q3U132 7e-60 K0748_MOUSE Uncharacterized protein KIAA0748 homolog OS=Mus musculus PE=2 SV=1|Nr: ref|NP_899087.2| 1e-58 hypothetical protein LOC67596 [Mus musculus] sp|Q3U132.1|K0748_MOUSE RecName: Full=Uncharacterized protein KIAA0748 homolog dbj|BAE33668.1| unnamed protein product [Mus musculus] gb|EDL24694.1| RIKEN cDNA 5830405N20 [Mus musculus]
Consensus9108	8	0	2.49	0.01	-7.96	Down	0.00510096	0.0379507	Swissprot: Q4G0N4 7e-18 CE033_HUMAN UPF0465 protein C5orf33 OS=Homo sapiens GN=C5orf33 PE=2 SV=2|Nr: ref|NP_001003465.1| 2e-18 hypothetical protein LOC445071 [Danio rerio] gb|AAH78388.1| Zgc:92417 [Danio rerio]
Consensus5461	8	0	2.49	0.01	-7.96	Down	0.00510096	0.037913	Swissprot: Q03355 9e-07 PER_DROSI Period circadian protein (Fragments) OS=Drosophila simulans GN=per PE=3 SV=2|Cog: PA0373 3e-06 --|Kegg: bpa:BPP2535 4e-06 tonB; siderophore-mediated iron transport protein; K03832 periplasmic protein TonB
Consensus12388	8	0	2.49	0.01	-7.96	Down	0.00510096	0.0379035	Swissprot: Q5SRI9 1e-102 MANEA_HUMAN Glycoprotein endo-alpha-1,2-mannosidase OS=Homo sapiens GN=MANEA PE=1 SV=1|Kegg: dre:566679 4e-94 si:ch211-30b16.2; si:ch211-30b16.2 [EC:3.2.1.-]; K01238
Consensus1696	8	0	2.49	0.01	-7.96	Down	0.00510096	0.0378941	Swissprot: Q923D5 3e-18 WBP11_MOUSE WW domain-binding protein 11 OS=Mus musculus GN=Wbp11 PE=1 SV=2|Nr: emb|CAG05111.1| 0.0 unnamed protein product [Tetraodon nigroviridis]|Cog: ZftsK 5e-08 --|Kegg: gga:424162 1e-13 PPIG; peptidylprolyl isomerase G (cyclophilin G) [EC:5.2.1.8]; K09566 peptidyl-prolyl isomerase G (cyclophilin G)
Consensus423	8	0	2.49	0.01	-7.96	Down	0.00510096	0.0378847	Swissprot: Q06726 0.0 NR2F5_DANRE Nuclear receptor subfamily 2 group F member 5 OS=Danio rerio GN=nr2f5 PE=2 SV=1|Nr: ref|NP_571261.1| 0.0 nuclear receptor subfamily 2, group F, member 5 [Danio rerio] sp|Q06726.1|NR2F5_DANRE RecName: Full=Nuclear receptor subfamily 2 group F member 5; AltName: Full=Steroid receptor homolog SVP 46 emb|CAA49781.1| spv 46 [Danio rerio] gb|AAI62999.1| Nr2f5 protein […
Consensus36212	8	0	2.49	0.01	-7.96	Down	0.00510096	0.0378565	Swissprot: Q9JID6 1e-180 ACSL1_CAVPO Long-chain-fatty-acid--CoA ligase 1 OS=Cavia porcellus GN=ACSL1 PE=2 SV=1|Cog: ECU10g0910 8e-42 --|Kegg: xtr:448565 0.0 acsl6; acyl-CoA synthetase long-chain family member 6 [EC:6.2.1.3]; K01897 long-chain fatty-acid-CoA ligase
Consensus36060	8	0	2.49	0.01	-7.96	Down	0.00510096	0.0378283	Swissprot: Q0IJ33 1e-151 TM129_XENTR Transmembrane protein 129 OS=Xenopus tropicalis GN=tmem129 PE=2 SV=1
Consensus11166	8	0	2.49	0.01	-7.96	Down	0.00510096	0.0378096	Swissprot: Q60716 3e-54 P4HA2_MOUSE Prolyl 4-hydroxylase subunit alpha-2 OS=Mus musculus GN=P4ha2 PE=2 SV=1|Kegg: cfa:474672 4e-54 P4HA2, LOC474672; procollagen-proline, 2-oxoglutarate 4-dioxygenase (proline 4-hydroxylase), alpha polypeptide II [EC:1.14.11.2]; K00472 prolyl 4-hydroxylase
Consensus5771	8	0	2.49	0.01	-7.96	Down	0.00510096	0.0378002	Swissprot: Q7Z7D3 8e-17 VTCN1_HUMAN V-set domain-containing T-cell activation inhibitor 1 OS=Homo sapiens GN=VTCN1 PE=1 SV=1|Kegg: mdo:100025798 4e-18 LOC100025798; similar to butyrophilin-like 9; K06712 butyrophilin
Consensus3544	8	0	2.49	0.01	-7.96	Down	0.00510096	0.0377908	Swissprot: Q14696 5e-72 MESD2_HUMAN Mesoderm development candidate 2 OS=Homo sapiens GN=MESDC2 PE=1 SV=2|Nr: emb|CAF95960.1| 3e-94 unnamed protein product [Tetraodon nigroviridis]
Consensus38378	8	0	2.49	0.01	-7.96	Down	0.00510096	0.0377534	Swissprot: Q5R7X2 1e-172 SR140_PONAB U2-associated protein SR140 OS=Pongo abelii GN=SR140 PE=2 SV=1|Nr: emb|CAG04284.1| 0.0 unnamed protein product [Tetraodon nigroviridis]
Consensus8120	8	0	2.49	0.01	-7.96	Down	0.00510096	0.0377347	Swissprot: Q9HC58 1e-123 NCKX3_HUMAN Sodium/potassium/calcium exchanger 3 OS=Homo sapiens GN=SLC24A3 PE=2 SV=4|Nr: ref|XP_701049.3| 1e-166 PREDICTED: similar to Sodium/potassium/calcium exchanger 3 precursor (Na(+)/K(+)/Ca(2+)-exchange protein 3) (Solute carrier family 24 member 3) [Danio rerio]|Cog: SPAC3A12.06c 2e-13 --|Kegg: mbu:Mbur_0430 4e-12 K+-dependent Na+/Ca+ exchanger related-protein; K…
Consensus70277	8	0	2.49	0.01	-7.96	Down	0.00510096	0.0377161	Swissprot: P17785 1e-122 ANXA2_CHICK Annexin A2 OS=Gallus gallus GN=ANXA2 PE=1 SV=2|Nr: gb|AAV31758.1| 1e-168 annexin A2 [Monopterus albus]|Kegg: rno:25291 9e-65 Anxa3; annexin A3 [EC:3.1.4.43]; K01124 glycerophosphoinositol inositolphosphodiesterase
Consensus40089	8	0	2.49	0.01	-7.96	Down	0.00510096	0.0377067	Swissprot: Q13105 0.0 ZBT17_HUMAN Zinc finger and BTB domain-containing protein 17 OS=Homo sapiens GN=ZBTB17 PE=1 SV=3|Nr: emb|CAG01738.1| 0.0 unnamed protein product [Tetraodon nigroviridis]|Cog: SPAC144.09c 7e-27 --|Kegg: ptr:740453 0.0 ZBTB17; zinc finger and BTB domain containing 17; K10500 zinc finger and BTB domain-containing protein 17
Consensus8909	7	0	2.18	0.01	-7.76818	Down	0.00990388	0.0633717	Swissprot: A5A6L1 1e-100 CYR61_PANTR Protein CYR61 OS=Pan troglodytes GN=CYR61 PE=2 SV=1|Nr: ref|NP_001074456.1| 1e-121 cysteine-rich, angiogenic inducer, 61 [Danio rerio] gb|AAI31859.1| Cysteine-rich, angiogenic inducer, 61 [Danio rerio]|Kegg: ptr:456988 1e-100 CYR61; cysteine-rich, angiogenic inducer, 61; K06829 cysteine rich protein 61
Consensus69600	7	0	2.18	0.01	-7.76818	Down	0.00990388	0.0633581	Swissprot: O60231 0.0 DHX16_HUMAN Putative pre-mRNA-splicing factor ATP-dependent RNA helicase DHX16 OS=Homo sapiens GN=DHX16 PE=1 SV=2|Nr: ref|NP_956318.1| 0.0 DEAH (Asp-Glu-Ala-His) box polypeptide 16 [Danio rerio] gb|AAH45393.1| DEAH (Asp-Glu-Ala-His) box polypeptide 16 [Danio rerio] gb|AAI65206.1| Dhx16 protein [Danio rerio]|Cog: YNR011c 1e-86 --|Kegg: mgr:MGG_08807 3e-85 similar to ATP depen…
Consensus10830	7	0	2.18	0.01	-7.76818	Down	0.00990388	0.0633175	Swissprot: Q8IVG5 1e-155 SAM9L_HUMAN Sterile alpha motif domain-containing protein 9-like OS=Homo sapiens GN=SAMD9L PE=1 SV=2
Consensus19441	7	0	2.18	0.01	-7.76818	Down	0.00990388	0.063304	Swissprot: Q8BHK1 5e-25 NIPA1_MOUSE Non-imprinted in Prader-Willi/Angelman syndrome region protein 1 homolog OS=Mus musculus GN=Nipa1 PE=2 SV=1|Nr: ref|NP_001006062.1| 7e-34 non imprinted in Prader-Willi/Angelman syndrome 1 [Danio rerio] gb|AAH83262.1| Non imprinted in Prader-Willi/Angelman syndrome 1 [Danio rerio] gb|AAI64079.1| Nipa1 protein [Danio rerio]
Consensus147626	7	0	2.18	0.01	-7.76818	Down	0.00990388	0.0632904	Swissprot: P00526 2e-10 SRC_RSVP Tyrosine-protein kinase transforming protein Src OS=Rous sarcoma virus (strain Prague C) GN=V-SRC PE=1 SV=3|Nr: ref|NP_997946.1| 3e-13 Yes-relayed kinase [Danio rerio] ref|XP_001331678.1| PREDICTED: hypothetical protein [Danio rerio] gb|AAN87886.1| Yes-relayed kinase [Danio rerio] emb|CAN88270.1| Yes-relayed kinase [Danio rerio]|Kegg: dre:337571 4e-14 yrk; Yes-rel…
Consensus989	7	0	2.18	0.01	-7.76818	Down	0.00990388	0.0632634	Swissprot: Q17RH7 2e-06 TPRXL_HUMAN Putative protein TPRXL OS=Homo sapiens GN=TPRXL PE=2 SV=1|Nr: gb|AAQ82687.1| 4e-07 Epa5p [Candida glabrata]
Consensus3349	7	0	2.18	0.01	-7.76818	Down	0.00990388	0.0632229	Swissprot: Q1LXS2 1e-106 PSMG2_DANRE Proteasome assembly chaperone 2 OS=Danio rerio GN=psmg2 PE=2 SV=1|Nr: emb|CAF99342.1| 1e-124 unnamed protein product [Tetraodon nigroviridis]
Consensus43110	7	0	2.18	0.01	-7.76818	Down	0.00990388	0.0631824	Swissprot: A3KNS2 1e-100 CNPY3_DANRE Protein canopy homolog 3 OS=Danio rerio GN=cnpy3 PE=2 SV=1|Kegg: gga:769542 1e-68 GNMT, LOC769542; glycine N-methyltransferase [EC:2.1.1.20]; K00552 glycine N-methyltransferase
Consensus38298	7	0	2.18	0.01	-7.76818	Down	0.00990388	0.0631151	Swissprot: Q9HBH1 9e-62 DEFM_HUMAN Peptide deformylase, mitochondrial OS=Homo sapiens GN=PDF PE=1 SV=1|Nr: gb|ACI68933.1| 1e-100 Peptide deformylase, mitochondrial precursor [Salmo salar]|Cog: aq_579 5e-18 --|Kegg: cfa:610955 4e-66 PDF, LOC610955; peptide deformylase (mitochondrial) [EC:3.5.1.88]; K01462
Consensus70193	7	0	2.18	0.01	-7.76818	Down	0.00990388	0.0631016	Swissprot: Q6IMK3 1e-148 RABJ_DANRE Rab and DnaJ domain-containing protein OS=Danio rerio GN=rbj PE=2 SV=1|Nr: tpg|DAA01331.1| 1e-149 TPA: TPA_exp: RBJ protein [Tetraodon nigroviridis]|Cog: ECU03g1430 3e-21 --|Kegg: spu:591162 2e-26 LOC591162; similar to RAB30; K07917 Ras-related protein Rab-30
Consensus6577	7	0	2.18	0.01	-7.76818	Down	0.00990388	0.0630747	Swissprot: A6QQC6 2e-27 YG028_BOVIN Ig-like domain-containing protein UNQ305/PRO346 homolog OS=Bos taurus PE=2 SV=1|Nr: emb|CAG11127.1| 4e-62 unnamed protein product [Tetraodon nigroviridis]
Consensus54111	7	0	2.18	0.01	-7.76818	Down	0.00990388	0.0630613	Swissprot: O54931 2e-44 AKAP2_MOUSE A-kinase anchor protein 2 OS=Mus musculus GN=Akap2 PE=1 SV=2
Consensus9850	7	0	2.18	0.01	-7.76818	Down	0.00990388	0.0630479	Swissprot: Q96S52 1e-156 PIGS_HUMAN GPI transamidase component PIG-S OS=Homo sapiens GN=PIGS PE=1 SV=3|Nr: emb|CAG00518.1| 0.0 unnamed protein product [Tetraodon nigroviridis]|Kegg: hsa:94005 1e-156 PIGS; phosphatidylinositol glycan anchor biosynthesis, class S; K05291 phosphatidylinositol glycan, class S
Consensus5835	7	0	2.18	0.01	-7.76818	Down	0.00990388	0.063021	Swissprot: Q8C147 1e-08 DOCK8_MOUSE Dedicator of cytokinesis protein 8 OS=Mus musculus GN=Dock8 PE=2 SV=4
Consensus68279	7	0	2.18	0.01	-7.76818	Down	0.00990388	0.0630076	Swissprot: Q29RY8 1e-103 AP4M1_BOVIN AP-4 complex subunit mu-1 OS=Bos taurus GN=AP4M1 PE=2 SV=1|Kegg: tet:TTHERM_00455300 2e-26 Adaptor complexes medium subunit family protein [EC:2.7.7.7]; K03511 DNA polymerase kappa subunit
Consensus167975	7	0	2.18	0.01	-7.76818	Down	0.00990388	0.0629139	Swissprot: P11722 4e-20 FINC_CHICK Fibronectin (Fragments) OS=Gallus gallus GN=FN1 PE=2 SV=3|Nr: emb|CAF99793.1| 4e-30 unnamed protein product [Tetraodon nigroviridis]|Kegg: gga:396133 9e-20 FN1; fibronectin 1; K05717 fibronectin 1
Consensus3367	7	0	2.18	0.01	-7.76818	Down	0.00990388	0.0629006	Swissprot: Q9QXP3 2e-24 HMGA1_CRIGR High mobility group protein HMG-I/HMG-Y OS=Cricetulus griseus GN=HMGA1 PE=3 SV=3|Nr: ref|NP_998333.1| 1e-27 high mobility group AT-hook 1 [Danio rerio] gb|AAH68355.1| Zgc:85677 protein [Danio rerio] gb|AAH97025.1| Zgc:85677 [Danio rerio] gb|AAH44554.1| Zgc:85677 [Danio rerio] gb|AAI64042.1| Zgc:85677 protein [Danio rerio]|Kegg: ptr:746594 1e-23 HMGA1, LOC746594…
Consensus4918	7	0	2.18	0.01	-7.76818	Down	0.00990388	0.0628872	Swissprot: Q9ERE4 1e-139 GOLP3_RAT Golgi phosphoprotein 3 OS=Rattus norvegicus GN=Golph3 PE=1 SV=1
Consensus25409	7	0	2.18	0.01	-7.76818	Down	0.00990388	0.0628205	Swissprot: Q9R1D1 7e-49 CTCF_RAT Transcriptional repressor CTCF OS=Rattus norvegicus GN=Ctcf PE=2 SV=1|Nr: ref|NP_001001844.1| 3e-48 CCCTC-binding factor (zinc finger protein) [Danio rerio] gb|AAT11782.1| CCCTC-binding factor [Danio rerio] emb|CAM56716.1| CCCTC-binding factor (zinc finger protein) [Danio rerio] gb|AAI63935.1| CCCTC-binding factor (zinc finger protein) [Danio rerio] gb|AAI63931.1|…
Consensus65321	7	0	2.18	0.01	-7.76818	Down	0.00990388	0.0627673	Swissprot: Q03468 2e-71 ERCC6_HUMAN DNA excision repair protein ERCC-6 OS=Homo sapiens GN=ERCC6 PE=1 SV=1|Nr: emb|CAX12774.1| 2e-75 novel protein similar to H.sapiens ERCC6, excision repair cross-complementing rodent repair deficiency, complementation group 6 (ERCC6) [Danio rerio]|Cog: ECU09g0410 1e-29 --|Kegg: kla:KLLA0F21758g 3e-17 unnamed protein product [EC:3.6.1.3]; K01509 adenosinetriphosph…
Consensus32667	7	0	2.18	0.01	-7.76818	Down	0.00990388	0.0627407	Swissprot: O14530 2e-84 TXND9_HUMAN Thioredoxin domain-containing protein 9 OS=Homo sapiens GN=TXNDC9 PE=1 SV=2|Nr: ref|NP_956315.1| 2e-92 thioredoxin domain containing 9 [Danio rerio] gb|AAH45369.1| Thioredoxin domain containing 9 [Danio rerio] gb|AAH67598.2| Thioredoxin domain containing 9 [Danio rerio] emb|CAQ14431.1| thioredoxin domain containing 9 [Danio rerio] gb|AAI65424.1| Txndc9 protein …
Consensus8468	7	0	2.18	0.01	-7.76818	Down	0.00990388	0.062661	Swissprot: P08640 4e-17 MUC1_YEAST Mucin-like protein 1 OS=Saccharomyces cerevisiae GN=MUC1 PE=1 SV=2|Nr: ref|XP_694345.3| 3e-57 PREDICTED: similar to Pleckstrin homology domain-containing family G member 2 [Danio rerio]|Kegg: sce:YIR019C 9e-17 MUC1, STA4, FLO11; GPI-anchored cell surface glycoprotein (flocculin) required for pseudohyphal formation, invasive growth, flocculation, and biofilms; tr…
Consensus56592	7	0	2.18	0.01	-7.76818	Down	0.00990388	0.0626478	Swissprot: Q6NV04 1e-164 ILVBL_DANRE Acetolactate synthase-like protein OS=Danio rerio GN=ilvbl PE=2 SV=1|Cog: ML2083 3e-35 --|Kegg: hsa:10994 1e-112 ILVBL; ilvB (bacterial acetolactate synthase)-like [EC:2.2.1.6]; K01651 acetolactate synthase
Consensus21941	7	0	2.18	0.01	-7.76818	Down	0.00990388	0.0626213	Swissprot: P40821 3e-34 CRJ1C_TRICY Crystallin J1C OS=Tripedalia cystophora PE=1 SV=1|Nr: ref|XP_700959.2| 4e-92 PREDICTED: hypothetical protein [Danio rerio]
Consensus31354	7	0	2.18	0.01	-7.76818	Down	0.00990388	0.0625551	Swissprot: Q95K79 2e-21 ALKB8_MACFA Alkylated DNA repair protein alkB homolog 8 OS=Macaca fascicularis GN=ALKBH8 PE=2 SV=1|Nr: emb|CAG00910.1| 2e-28 unnamed protein product [Tetraodon nigroviridis]|Kegg: gga:418972 1e-21 ALKBH8, LOC418972; alkB, alkylation repair homolog 8 (E. coli); K10770 alkylated DNA repair protein alkB homolog 8
Consensus41565	7	0	2.18	0.01	-7.76818	Down	0.00990388	0.0625287	Swissprot: Q13823 0.0 NOG2_HUMAN Nucleolar GTP-binding protein 2 OS=Homo sapiens GN=GNL2 PE=1 SV=1|Cog: YNR053c 1e-147 --|Kegg: xtr:407944 0.0 MGC76119; hypothetical protein MGC76119; K06948
Consensus58534	7	0	2.18	0.01	-7.76818	Down	0.00990388	0.0624891	Swissprot: P18713 1e-17 ZG17_XENLA Gastrula zinc finger protein XlCGF17.1 (Fragment) OS=Xenopus laevis PE=3 SV=1|Cog: SPAC4G8.13c 5e-11 --|Kegg: mmu:22698 3e-15 Zfp39; zinc finger protein 39; K09228 KRAB domain-containing zinc finger protein
Consensus38507	7	0	2.18	0.01	-7.76818	Down	0.00990388	0.0624759	Swissprot: Q7SYD5 4e-48 SC31A_DANRE Protein transport protein Sec31A OS=Danio rerio GN=sec31a PE=2 SV=1|Nr: ref|NP_955824.1| 7e-47 sec31 homolog A [Danio rerio] sp|Q7SYD5.1|SC31A_DANRE RecName: Full=Protein transport protein Sec31A; AltName: Full=SEC31-related protein A; AltName: Full=SEC31-like 1 gb|AAH54909.1| Sec31 homolog A (S. cerevisiae) [Danio rerio]|Cog: Rv3876 5e-10 --|Kegg: gga:419435 4…
Consensus9785	7	0	2.18	0.01	-7.76818	Down	0.00990388	0.0624628	Swissprot: B0R0T1 0.0 K0564_DANRE Uncharacterized protein KIAA0564 homolog OS=Danio rerio GN=si:dkey-18L1.1 PE=4 SV=1|Nr: ref|NP_001121810.1| 0.0 hypothetical protein LOC561317 [Danio rerio] sp|B0R0T1.1|K0564_DANRE RecName: Full=Uncharacterized protein KIAA0564 homolog emb|CAQ14674.1| novel protein with ATPase family associated with various cellular activities (AAA) domains [Danio rerio] emb|CAQ1…
Consensus31735	7	0	2.18	0.01	-7.76818	Down	0.00990388	0.0624496	Swissprot: Q5EAA4 8e-67 MOL2C_BOVIN Mps one binder kinase activator-like 2C OS=Bos taurus GN=MOBKL2C PE=2 SV=1|Nr: emb|CAF95835.1| 2e-77 unnamed protein product [Tetraodon nigroviridis]|Kegg: ptr:743792 1e-61 MOBKL2B, LOC743792; MOB1, Mps One Binder kinase activator-like 2B (yeast); K06685 maintenance of ploidy protein MOB1 (MPS1 binder 1)
Consensus39474	7	0	2.18	0.01	-7.76818	Down	0.00990388	0.0624364	Swissprot: Q80XS6 0.0 SAM4B_MOUSE Sterile alpha motif domain-containing protein 4B OS=Mus musculus GN=Samd4b PE=2 SV=1|Nr: emb|CAG08919.1| 0.0 unnamed protein product [Tetraodon nigroviridis]
Consensus26874	7	0	2.18	0.01	-7.76818	Down	0.00990388	0.0623838	Swissprot: Q95J75 1e-125 MFTC_MACFA Mitochondrial folate transporter/carrier OS=Macaca fascicularis GN=SLC25A32 PE=2 SV=1|Nr: gb|ACN11492.1| 1e-159 Mitochondrial folate transporter/carrier [Salmo salar]|Kegg: cal:CaO19.4447 8e-28 one of three putative mitochondrial carrier genes similar to S. cerevisiae YMC1 (YPR058W) and YMC2 (YBR104W) putative mitochondrial inner membrane transporters; K03454 m…
Consensus1528	7	0	2.18	0.01	-7.76818	Down	0.00990388	0.0623444	Swissprot: Q5XI29 2e-81 CPSF7_RAT Cleavage and polyadenylation specificity factor subunit 7 OS=Rattus norvegicus GN=Cpsf7 PE=2 SV=1|Nr: gb|ACN10978.1| 1e-130 Cleavage and polyadenylation specificity factor subunit 7 [Salmo salar]|Kegg: ddi:DDB_0216281 8e-10 prpf4B; DYRK family protein kinase [EC:2.7.11.1]; K08827 pre-mRNA-processing factor 4
Consensus65343	7	0	2.18	0.01	-7.76818	Down	0.00990388	0.0622919	Swissprot: P33076 1e-23 C2TA_HUMAN MHC class II transactivator OS=Homo sapiens GN=CIITA PE=1 SV=1|Nr: emb|CAG02692.1| 2e-49 unnamed protein product [Tetraodon nigroviridis]|Kegg: mcc:710761 1e-23 CIITA; class II, major histocompatibility complex, transactivator; K08060 class II, major histocompatibility complex, transactivator
Consensus38658	7	0	2.18	0.01	-7.76818	Down	0.00990388	0.0622788	Swissprot: Q5VU43 8e-68 MYOME_HUMAN Myomegalin OS=Homo sapiens GN=PDE4DIP PE=2 SV=1|Nr: ref|NP_956195.1| 0.0 myomegalin [Danio rerio] gb|AAH46878.1| Zgc:55582 [Danio rerio]|Cog: YHR023w 7e-17 --|Kegg: tva:TVAG_387410 3e-37 viral A-type inclusion protein, putative [EC:2.7.7.7]; K02331 DNA polymerase phi subunit
Consensus33397	7	0	2.18	0.01	-7.76818	Down	0.00990388	0.0622527	Swissprot: Q8TDB6 8e-62 DTX3L_HUMAN Protein deltex-3-like OS=Homo sapiens GN=DTX3L PE=1 SV=1|Nr: emb|CAF89776.1| 1e-113 unnamed protein product [Tetraodon nigroviridis]|Kegg: gga:424267 1e-61 DTX3L; deltex 3-like (Drosophila); K06058 deltex
Consensus856	7	0	2.18	0.01	-7.76818	Down	0.00990388	0.0622396	Swissprot: Q96AE4 1e-179 FUBP1_HUMAN Far upstream element-binding protein 1 OS=Homo sapiens GN=FUBP1 PE=1 SV=3|Nr: ref|NP_998309.1| 0.0 far upstream element binding protein 1 [Danio rerio] gb|AAH64649.1| Far upstream element (FUSE) binding protein 1 [Danio rerio] emb|CAN88618.1| far upstream element (FUSE) binding protein 1 [Danio rerio]|Cog: Rv2560 5e-06 --|Kegg: bta:508076 1e-16 COL18A1; collag…
Consensus66884	7	0	2.18	0.01	-7.76818	Down	0.00990388	0.0621481	Swissprot: P40646 2e-32 SOX7_MOUSE Transcription factor SOX-7 OS=Mus musculus GN=Sox7 PE=2 SV=2|Nr: gb|AAQ18504.1| 1e-101 transcription factor Sox7 [Takifugu rubripes]|Kegg: dre:394203 2e-72 sox7; SRY (sex determining region Y)-box 7; K09270 transcription factor SOX7/8/9/10/18 (SOX group E/F)
Consensus13782	7	0	2.18	0.01	-7.76818	Down	0.00990388	0.06207	Swissprot: Q5RB30 2e-10 Z585B_PONAB Zinc finger protein 585B OS=Pongo abelii GN=ZNF585B PE=2 SV=1|Nr: emb|CAG03943.1| 5e-32 unnamed protein product [Tetraodon nigroviridis]|Kegg: ptr:455978 4e-10 ZNF585B; zinc finger protein 585B; K09228 KRAB domain-containing zinc finger protein
Consensus53779	7	0	2.18	0.01	-7.76818	Down	0.00990388	0.062005	Swissprot: Q9I8T7 3e-10 BMAL1_CHICK Aryl hydrocarbon receptor nuclear translocator-like protein 1 OS=Gallus gallus GN=ARNTL PE=1 SV=1|Kegg: dre:58099 3e-21 arntl2; aryl hydrocarbon receptor nuclear translocator-like 2; K09099 aryl hydrocarbon receptor nuclear translocator-like protein 2
Consensus3070	7	0	2.18	0.01	-7.76818	Down	0.00990388	0.061992	Nr: emb|CAI20727.2| 3e-06 novel protein similar to vertebrate lymphoid-restricted membrane protein (LRMP) [Danio rerio]
Consensus27362	7	0	2.18	0.01	-7.76818	Down	0.00990388	0.0619791	Swissprot: Q7ZU90 1e-111 CHD1L_DANRE Chromodomain-helicase-DNA-binding protein 1-like OS=Danio rerio GN=chd1l PE=2 SV=1|Nr: ref|NP_956607.1| 1e-110 chromodomain helicase DNA binding protein 1-like [Danio rerio] sp|Q7ZU90.1|CHD1L_DANRE RecName: Full=Chromodomain-helicase-DNA-binding protein 1-like gb|AAH50498.1| Chromodomain helicase DNA binding protein 1-like [Danio rerio]|Cog: SPAC1783.05 1e-27 …
Consensus38508	7	0	2.18	0.01	-7.76818	Down	0.00990388	0.0619272	Swissprot: Q9U7E0 7e-11 ATRX_CAEEL Transcriptional regulator ATRX homolog OS=Caenorhabditis elegans GN=xnp-1 PE=1 SV=1|Nr: ref|XP_001644461.1| 8e-11 hypothetical protein Kpol_520p25 [Vanderwaltozyma polyspora DSM 70294] gb|EDO16603.1| hypothetical protein Kpol_520p25 [Vanderwaltozyma polyspora DSM 70294]|Cog: SPAC140.02 2e-08 --|Kegg: gga:417020 5e-08 NEFH, LOC417020; neurofilament, heavy polypep…
Consensus52731	7	0	2.18	0.01	-7.76818	Down	0.00990388	0.0619143	Swissprot: Q9ESJ4 3e-79 SPN90_MOUSE SH3 adapter protein SPIN90 OS=Mus musculus GN=Nckipsd PE=2 SV=2
Consensus58027	7	0	2.18	0.01	-7.76818	Down	0.00990388	0.0619013	Swissprot: Q9WVB9 1e-11 DVL1_RAT Segment polarity protein dishevelled homolog DVL-1 OS=Rattus norvegicus GN=Dvl1 PE=1 SV=3|Kegg: dre:560032 5e-12 LOC560032; similar to Segment polarity protein dishevelled homolog DVL-1 (Dishevelled-1) (DSH homolog 1); K02353 dishevelled
Consensus9990	7	0	2.18	0.01	-7.76818	Down	0.00990388	0.0618496	Swissprot: Q9WUH4 1e-123 FHL1_RAT Four and a half LIM domains protein 1 OS=Rattus norvegicus GN=Fhl1 PE=2 SV=1|Nr: gb|ACO13605.1| 1e-173 Four and a half LIM domains protein 1 [Esox lucius]|Kegg: ehi:81.t00017 4e-27 paxillin; K05760 paxillin
Consensus37051	7	0	2.18	0.01	-7.76818	Down	0.00990388	0.0618109	Swissprot: Q9H0C5 0.0 BTBD1_HUMAN BTB/POZ domain-containing protein 1 OS=Homo sapiens GN=BTBD1 PE=1 SV=1|Kegg: rno:293060 0.0 Btbd1; BTB (POZ) domain containing 1; K10477 BTB/POZ domain-containing protein 1/2
Consensus10241	7	0	2.18	0.01	-7.76818	Down	0.00990388	0.0617851	Swissprot: P30414 6e-60 NKTR_HUMAN NK-tumor recognition protein OS=Homo sapiens GN=NKTR PE=1 SV=2|Nr: emb|CAG04245.1| 0.0 unnamed protein product [Tetraodon nigroviridis]|Cog: SPAC140.02 5e-07 --|Kegg: mcc:717392 9e-59 LOC717392; similar to natural killer-tumor recognition sequence isoform a; K10518 zinc finger and BTB domain-containing protein 47
Consensus11081	7	0	2.18	0.01	-7.76818	Down	0.00990388	0.0617464	Swissprot: Q8UVR8 2e-82 CSF12_FUGRU Macrophage colony-stimulating factor 1 receptor 2 OS=Fugu rubripes GN=csf1r2 PE=3 SV=1|Kegg: dre:64274 2e-68 csf1r; colony stimulating factor 1 receptor [EC:2.7.10.1]; K05090 colony-stimulating factor 1 receptor (macrophage)
Consensus69654	7	0	2.18	0.01	-7.76818	Down	0.00990388	0.061695	Swissprot: Q4V842 3e-80 GPTC4_XENLA G patch domain-containing protein 4 OS=Xenopus laevis GN=gpatch4 PE=2 SV=1|Nr: ref|XP_683375.2| 1e-99 PREDICTED: similar to G patch domain containing 4 [Danio rerio]|Cog: SPAC140.02 2e-08 --|Kegg: gga:422028 3e-12 SOX7; SRY (sex determining region Y)-box 7; K09270 transcription factor SOX7/8/9/10/18 (SOX group E/F)
Consensus17765	7	0	2.18	0.01	-7.76818	Down	0.00990388	0.0616051	Swissprot: O43745 1e-13 CHP2_HUMAN Calcineurin B homologous protein 2 OS=Homo sapiens GN=CHP2 PE=1 SV=3|Nr: ref|NP_956130.1| 8e-20 calcium binding protein P22 [Danio rerio] gb|AAH44149.1| Zgc:55363 [Danio rerio] gb|AAI63944.1| Zgc:55363 protein [Danio rerio]|Kegg: mcc:701087 3e-13 LOC701087; similar to hepatocellular carcinoma antigen gene 520; K06268 protein phosphatase 3, regulatory subunit
Consensus39252	7	0	2.18	0.01	-7.76818	Down	0.00990388	0.0615923	Swissprot: P08865 2e-06 RSSA_HUMAN 40S ribosomal protein SA OS=Homo sapiens GN=RPSA PE=1 SV=4|Nr: ref|NP_001134397.1| 2e-06 40S ribosomal protein SA [Salmo salar] gb|ACH70790.1| ribosomal protein SA [Salmo salar] gb|ACI67366.1| 40S ribosomal protein SA [Salmo salar] gb|ACI68951.1| 40S ribosomal protein SA [Salmo salar] gb|ACI70158.1| 40S ribosomal protein SA [Salmo salar]|Kegg: dre:394027 5e-07 r…
Consensus17157	7	0	2.18	0.01	-7.76818	Down	0.00990388	0.0615539	Swissprot: Q5RDV5 9e-31 SIN1_PONAB Target of rapamycin complex 2 subunit MAPKAP1 OS=Pongo abelii GN=MAPKAP1 PE=2 SV=1|Nr: emb|CAF90349.1| 5e-42 unnamed protein product [Tetraodon nigroviridis]
Consensus12174	7	0	2.18	0.01	-7.76818	Down	0.00990388	0.0615411	Swissprot: Q9Y5T5 6e-68 UBP16_HUMAN Ubiquitin carboxyl-terminal hydrolase 16 OS=Homo sapiens GN=USP16 PE=1 SV=1|Cog: YJL197w 6e-15 --|Kegg: hsa:10600 1e-67 USP16; ubiquitin specific peptidase 16 [EC:3.1.2.15]; K01072 ubiquitin thiolesterase
Consensus36106	7	0	2.18	0.01	-7.76818	Down	0.00990388	0.0615028	Swissprot: Q08C57 5e-56 ADXL_DANRE Adrenodoxin-like protein, mitochondrial OS=Danio rerio GN=fdx1l PE=2 SV=1|Cog: SPAC22E12.10c_2 3e-23 --|Kegg: tpv:TP01_0173 6e-28 adrenodoxin-type ferredoxin; K04755 ferredoxin, 2Fe-2S
Consensus2245	7	0	2.18	0.01	-7.76818	Down	0.00990388	0.0614262	Swissprot: Q7YQK8 3e-11 MED12_PANTR Mediator of RNA polymerase II transcription subunit 12 OS=Pan troglodytes GN=MED12 PE=2 SV=1|Nr: ref|XP_001902255.1| 1e-18 U88 [Brugia malayi] gb|EDP28897.1| U88, putative [Brugia malayi]|Cog: YMR043w 4e-09 --|Kegg: vvy:VVA0375 4e-10 TPR repeat containing protein; K07114
Consensus43902	7	0	2.18	0.01	-7.76818	Down	0.00990388	0.0613753	Swissprot: Q5ZLL1 0.0 KC1E_CHICK Casein kinase I isoform epsilon OS=Gallus gallus GN=CSNK1E PE=2 SV=2|Nr: emb|CAF90192.1| 0.0 unnamed protein product [Tetraodon nigroviridis]|Cog: BH2504_1 7e-13 --|Kegg: xtr:496553 0.0 csnk1e; casein kinase 1, epsilon [EC:2.7.11.1]; K08960 casein kinase 1, epsilon
Consensus129300	7	0	2.18	0.01	-7.76818	Down	0.00990388	0.0613626	Swissprot: Q9R0U1 3e-15 IP6K2_RAT Inositol hexakisphosphate kinase 2 OS=Rattus norvegicus GN=Ihpk2 PE=2 SV=2|Nr: ref|NP_001133904.1| 2e-30 Inositol hexakisphosphate kinase 2 [Salmo salar] gb|ACI34114.1| Inositol hexakisphosphate kinase 2 [Salmo salar]|Kegg: dre:322041 4e-29 ihpk2; inositol hexaphosphate kinase 2 [EC:2.7.4.21]; K07756 inositol-hexakisphosphate kinase
Consensus70144	7	0	2.18	0.01	-7.76818	Down	0.00990388	0.0613372	Swissprot: Q5SZK8 1e-163 FREM2_HUMAN FRAS1-related extracellular matrix protein 2 OS=Homo sapiens GN=FREM2 PE=1 SV=2|Nr: emb|CAG11050.1| 0.0 unnamed protein product [Tetraodon nigroviridis]
Consensus4855	7	0	2.18	0.01	-7.76818	Down	0.00990388	0.0611472	Swissprot: Q8IUZ5 2e-55 AT2L2_HUMAN Alanine--glyoxylate aminotransferase 2-like 2 OS=Homo sapiens GN=AGXT2L2 PE=2 SV=1|Cog: SMb20973_3 8e-39 --|Kegg: xla:446472 3e-53 MGC79033; MGC79033 protein [EC:2.6.1.-]; K00837
Consensus4040	7	0	2.18	0.01	-7.76818	Down	0.00990388	0.0611346	Swissprot: Q3UXZ9 4e-97 JAD1A_MOUSE Histone demethylase JARID1A OS=Mus musculus GN=Jarid1a PE=1 SV=2|Nr: ref|XP_002198181.1| 2e-96 PREDICTED: jumonji, AT rich interactive domain 1A [Taeniopygia guttata]|Kegg: dre:415256 5e-19 zgc:85741; zgc:85741 [EC:1.14.11.-]; K00478
Consensus31623	7	0	2.18	0.01	-7.76818	Down	0.00990388	0.0610841	Swissprot: Q86XN6 6e-08 ZN761_HUMAN Zinc finger protein 761 OS=Homo sapiens GN=ZNF761 PE=2 SV=2|Nr: ref|XP_002203041.1| 5e-08 hypothetical protein BRAFLDRAFT_65388 [Branchiostoma floridae] gb|EEA77594.1| hypothetical protein BRAFLDRAFT_65388 [Branchiostoma floridae]|Kegg: mmu:240034 2e-08 Zfp760; zinc finger protein 760; K09228 KRAB domain-containing zinc finger protein
Consensus22884	7	0	2.18	0.01	-7.76818	Down	0.00990388	0.0610715	Swissprot: Q16836 1e-120 HCDH_HUMAN Hydroxyacyl-coenzyme A dehydrogenase, mitochondrial OS=Homo sapiens GN=HADH PE=1 SV=2|Nr: gb|ACO09265.1| 1e-147 Short chain 3-hydroxyacyl-CoA dehydrogenase, mitochondrial precursor [Osmerus mordax]|Cog: CAC2708 3e-60 --|Kegg: xtr:496484 1e-124 hadhsc; L-3-hydroxyacyl-Coenzyme A dehydrogenase, short chain [EC:1.1.1.35]; K00022 3-hydroxyacyl-CoA dehydrogenase
Consensus4828	7	0	2.18	0.01	-7.76818	Down	0.00990388	0.0610212	Swissprot: P16872 6e-07 IL7RA_MOUSE Interleukin-7 receptor subunit alpha OS=Mus musculus GN=Il7r PE=2 SV=1|Kegg: rno:294797 4e-08 Il7r_predicted; interleukin 7 receptor (predicted); K05072 interleukin 7 receptor
Consensus151589	7	0	2.18	0.01	-7.76818	Down	0.00990388	0.0609961	Swissprot: P35052 4e-14 GPC1_HUMAN Glypican-1 OS=Homo sapiens GN=GPC1 PE=1 SV=1|Nr: emb|CAG11550.1| 5e-15 unnamed protein product [Tetraodon nigroviridis]|Kegg: ptr:743150 1e-13 GPC1; glypican 1; K08107 glypican 1
Consensus70405	7	0	2.18	0.01	-7.76818	Down	0.00990388	0.0609459	Swissprot: Q9Y3Z3 1e-137 SAMH1_HUMAN SAM domain and HD domain-containing protein 1 OS=Homo sapiens GN=SAMHD1 PE=1 SV=2|Nr: sp|Q502K2.2|SAMH1_DANRE 1e-156 RecName: Full=SAM domain and HD domain-containing protein 1|Cog: TM1547 3e-09 --|Kegg: tma:TM1547 2e-08 hypothetical protein; K06885
Consensus37967	7	0	2.18	0.01	-7.76818	Down	0.00990388	0.0608582	Swissprot: Q9D3P8 4e-47 CI046_MOUSE Transmembrane protein C9orf46 homolog OS=Mus musculus PE=2 SV=1|Nr: gb|ACO10100.1| 1e-62 C9orf46 [Osmerus mordax]
Consensus72254	7	0	2.18	0.01	-7.76818	Down	0.00990388	0.0608332	Swissprot: Q16828 1e-175 DUS6_HUMAN Dual specificity protein phosphatase 6 OS=Homo sapiens GN=DUSP6 PE=1 SV=2|Nr: gb|AAL40358.1|AC090119_1 0.0 dual specificity phosphatase 6, isoform a [Takifugu rubripes] gb|AAR16274.1| dual specificity phosphatase 6 [Takifugu rubripes]|Cog: SPBC17A3.06 5e-17 --|Kegg: dre:353314 0.0 dusp6; dual specificity phosphatase 6 [EC:3.1.3.48 3.1.3.16]; K04459 dual specifi…
Consensus42279	7	0	2.18	0.01	-7.76818	Down	0.00990388	0.0608207	Swissprot: Q5VUG0 1e-129 SMBT2_HUMAN Scm-like with four MBT domains protein 2 OS=Homo sapiens GN=SFMBT2 PE=1 SV=1
Consensus8358	7	0	2.18	0.01	-7.76818	Down	0.00990388	0.0608082	Nr: ref|XP_001345513.2| 1e-107 PREDICTED: hypothetical protein [Danio rerio]|Kegg: dre:561430 5e-32 LOC561430; similar to zinc finger protein [EC:2.8.2.-]; K09672 carbohydrate 4-sulfotransferase 8
Consensus42892	49	3	15.28	0.99	-3.94807	Down	2.23e-11	1.84e-09	Swissprot: P23824 2e-07 GATA2_CHICK GATA-binding factor 2 OS=Gallus gallus GN=GATA2 PE=2 SV=1|Kegg: gga:416018 4e-07 GATA2; GATA binding protein 2; K09182 GATA-binding protein 1/2/3
Consensus136912	30	2	9.35	0.66	-3.82443	Down	3.1e-07	1.11e-05	Swissprot: P54996 4e-11 G6PD_FUGRU Glucose-6-phosphate 1-dehydrogenase OS=Fugu rubripes GN=g6pd PE=3 SV=1|Nr: dbj|BAD17898.1| 2e-11 glucose-6-phosphate 1-dehydrogenase [Oryzias latipes]|Cog: YNL241c 2e-06 --|Kegg: ptr:743041 1e-10 G6PD; glucose-6-phosphate dehydrogenase [EC:1.1.1.49]; K00036 glucose-6-phosphate 1-dehydrogenase
Consensus9309	27	2	8.42	0.66	-3.67328	Down	1.88e-06	5.43e-05	Swissprot: P47859 2e-72 K6PP_RABIT 6-phosphofructokinase type C OS=Oryctolagus cuniculus GN=PFKP PE=1 SV=1|Nr: ref|XP_689435.3| 5e-79 PREDICTED: similar to phosphofructokinase, platelet [Danio rerio]|Cog: SPBC16H5.02 1e-23 --|Kegg: xla:379632 2e-75 MGC68847; hypothetical protein MGC68847 [EC:2.7.1.11]; K00850 6-phosphofructokinase
Consensus2305	24	2	7.48	0.66	-3.5025	Down	1.12e-05	0.000258843	Swissprot: Q76MY7 8e-97 CYH2_CERAE Cytohesin-2 OS=Cercopithecus aethiops GN=PSCD2 PE=2 SV=1|Nr: ref|NP_001108375.1| 1e-100 hypothetical protein LOC100141338 [Danio rerio] gb|AAI54840.1| Zgc:175224 protein [Danio rerio]|Cog: YDR170c 1e-34 --|Kegg: ddi:DDB_0191439 2e-47 secG; SecG; K09259 ankyrin only family, other
Consensus43085	24	2	7.48	0.66	-3.5025	Down	1.12e-05	0.000258643	Swissprot: P14866 8e-50 HNRPL_HUMAN Heterogeneous nuclear ribonucleoprotein L OS=Homo sapiens GN=HNRNPL PE=1 SV=1
Consensus42514	35	3	10.91	0.99	-3.46208	Down	9.62e-08	3.93e-06	Swissprot: Q7SXB5 1e-118 PF23B_DANRE PHD finger protein 23B OS=Danio rerio GN=phf23b PE=2 SV=1
Consensus8076	23	2	7.17	0.66	-3.44144	Down	2.02e-05	0.000428745	Swissprot: Q6ZPJ0 1e-149 TEX2_MOUSE Testis-expressed sequence 2 protein OS=Mus musculus GN=Tex2 PE=1 SV=2|Nr: emb|CAG11430.1| 0.0 unnamed protein product [Tetraodon nigroviridis]
Consensus42866	23	2	7.17	0.66	-3.44144	Down	2.02e-05	0.000428137	Swissprot: Q9JMK0 1e-124 B4GT5_MOUSE Beta-1,4-galactosyltransferase 5 OS=Mus musculus GN=B4galt5 PE=2 SV=1|Kegg: xtr:549139 1e-127 LOC549139; hypothetical protein LOC549139 [EC:2.4.1.-]; K09905 beta-1,4-galactosyltransferase 5
Consensus20120	22	2	6.86	0.66	-3.37767	Down	3.63e-05	0.000703229	Swissprot: Q5EAU0 7e-92 CRCM1_XENLA Calcium release-activated calcium channel protein 1 OS=Xenopus laevis GN=orai1 PE=2 SV=1|Nr: ref|NP_991163.1| 4e-91 ORAI calcium release-activated calcium modulator 1 [Danio rerio] gb|AAQ94587.1| hypothetical protein FLJ14466 [Danio rerio]
Consensus37130	22	2	6.86	0.66	-3.37767	Down	3.63e-05	0.000702774	Swissprot: P47809 0.0 MP2K4_MOUSE Dual specificity mitogen-activated protein kinase kinase 4 OS=Mus musculus GN=Map2k4 PE=1 SV=2|Cog: YAR019c 3e-21 --|Kegg: gga:417312 0.0 MAP2K4, LOC417312; mitogen-activated protein kinase kinase 4 [EC:2.7.12.2]; K04430 mitogen-activated protein kinase kinase 4
Consensus27562	21	2	6.55	0.66	-3.31096	Down	6.52e-05	0.00114395	Swissprot: Q569Z6 2e-71 TR150_MOUSE Thyroid hormone receptor-associated protein 3 OS=Mus musculus GN=Thrap3 PE=1 SV=1|Nr: emb|CAG03502.1| 1e-119 unnamed protein product [Tetraodon nigroviridis]|Kegg: dre:324197 2e-14 wu:fc21e07; wu:fc21e07 [EC:6.3.2.19]; K10631 E3 ubiquitin-protein ligase Topors
Consensus70290	31	3	9.67	0.99	-3.28802	Down	9.9e-07	3.06e-05	Nr: ref|XP_698110.3| 4e-10 PREDICTED: similar to MAX gene associated [Danio rerio]
Consensus68093	20	2	6.24	0.66	-3.24101	Down	0.000116441	0.00185	Swissprot: Q66H84 2e-90 MAPK3_RAT MAP kinase-activated protein kinase 3 OS=Rattus norvegicus GN=Mapkapk3 PE=2 SV=1|Cog: YBR028c 3e-17 --|Kegg: gga:415917 5e-91 MAPKAPK3, LOC415917; mitogen-activated protein kinase-activated protein kinase 3 [EC:2.7.11.1]; K04444 mitogen-activated protein kinase-activated protein kinase 3
Consensus1691	40	4	12.47	1.32	-3.23985	Down	2.8e-08	1.32e-06	Swissprot: Q16698 3e-26 DECR_HUMAN 2,4-dienoyl-CoA reductase, mitochondrial OS=Homo sapiens GN=DECR1 PE=1 SV=1|Nr: gb|ACO09743.1| 9e-29 2,4-dienoyl-CoA reductase, mitochondrial precursor [Osmerus mordax]|Cog: Ta0205 1e-11 --|Kegg: gga:420218 2e-26 DECR1; 2,4-dienoyl CoA reductase 1, mitochondrial [EC:1.3.1.34]; K00219 2,4-dienoyl-CoA reductase (NADPH2)
Consensus9091	50	5	15.59	1.66	-3.23137	Down	4.59e-10	3.03e-08	Swissprot: Q8NHV1 1e-36 GIMA7_HUMAN GTPase IMAP family member 7 OS=Homo sapiens GN=GIMAP7 PE=2 SV=1|Nr: ref|XP_001337709.1| 4e-70 PREDICTED: similar to GTPase, IMAP family member 7 [Danio rerio]
Consensus40752	79	8	24.63	2.65	-3.21635	Down	3.89e-15	7.5e-13	Swissprot: Q6WVG3 5e-56 KCD12_MOUSE BTB/POZ domain-containing protein KCTD12 OS=Mus musculus GN=Kctd12 PE=1 SV=1|Nr: emb|CAF99101.1| 5e-71 unnamed protein product [Tetraodon nigroviridis]
Consensus114	29	3	9.04	0.99	-3.19082	Down	3.13e-06	8.58e-05	Swissprot: Q5R4N9 3e-09 RRN3_PONAB RNA polymerase I-specific transcription initiation factor RRN3 OS=Pongo abelii GN=RRN3 PE=2 SV=1|Nr: emb|CAG00803.1| 7e-13 unnamed protein product [Tetraodon nigroviridis]
Consensus39180	19	2	5.92	0.66	-3.16506	Down	0.00020736	0.00298377	Swissprot: P13216 6e-47 ADX_CHICK Adrenodoxin, mitochondrial (Fragment) OS=Gallus gallus GN=FDX1 PE=1 SV=1|Nr: gb|ACN11145.1| 3e-62 Adrenodoxin, mitochondrial precursor [Salmo salar]|Cog: RC0261 2e-26 --|Kegg: rco:RC0261 1e-25 fdxB; ferredoxin; K04755 ferredoxin, 2Fe-2S
Consensus8618	19	2	5.92	0.66	-3.16506	Down	0.00020736	0.0029809	Swissprot: Q6P104 1e-140 QKIB_DANRE Protein quaking-B OS=Danio rerio GN=qkib PE=2 SV=1|Nr: emb|CAG01998.1| 1e-165 unnamed protein product [Tetraodon nigroviridis]|Cog: SPCC962.06c_1 4e-23 --|Kegg: mmu:229574 4e-06 Flg2; filaggrin family member 2; K10384 filaggrin
Consensus42748	19	2	5.92	0.66	-3.16506	Down	0.00020736	0.00297947	Swissprot: Q6MG82 2e-07 PRRT1_RAT Proline-rich transmembrane protein 1 OS=Rattus norvegicus GN=Prrt1 PE=2 SV=2|Kegg: hsa:10581 2e-06 IFITM2; interferon induced transmembrane protein 2 (1-8D); K06566 interferon induced transmembrane protein
Consensus42351	18	2	5.61	0.66	-3.08746	Down	0.000367838	0.00474492	Swissprot: P52181 1e-144 TGM2_PAGMA Protein-glutamine gamma-glutamyltransferase 2 OS=Pagrus major GN=tgl2 PE=1 SV=1|Kegg: dre:323856 6e-52 tgm2b; transglutaminase 2b [EC:2.3.2.13]; K00686 protein-glutamine gamma-glutamyltransferase
Consensus62203	18	2	5.61	0.66	-3.08746	Down	0.000367838	0.00473879	Swissprot: Q8WXH0 4e-44 SYNE2_HUMAN Nesprin-2 OS=Homo sapiens GN=SYNE2 PE=1 SV=3|Nr: emb|CAX13529.1| 3e-55 novel protein similar to H.sapiens SYNE1, spectrin repeat containing, nuclear envelope 1 (SYNE1) [Danio rerio]
Consensus42199	26	3	8.11	0.99	-3.0342	Down	1.72e-05	0.000376392	Swissprot: Q9DEX3 4e-16 CATD_CLUHA Cathepsin D OS=Clupea harengus GN=ctsd PE=1 SV=1|Kegg: rno:171293 2e-14 Ctsd; cathepsin D [EC:3.4.23.5]; K01379 cathepsin D
Consensus1611	69	8	21.51	2.65	-3.02094	Down	1.1e-12	1.16e-10	Swissprot: Q9BZZ2 1e-20 SN_HUMAN Sialoadhesin OS=Homo sapiens GN=SIGLEC1 PE=1 SV=2|Nr: ref|NP_001091715.1| 2e-49 hypothetical protein LOC556718 [Danio rerio] emb|CAM73182.1| si:dkey-24p1.1 [Danio rerio]|Kegg: dre:556718 3e-50 LOC556718; similar to novel immunoglobulin domain containing protein; K06467 CD22 antigen
Consensus73536	43	5	13.41	1.66	-3.01405	Down	2.42e-08	1.15e-06	Swissprot: Q86YG4 8e-08 NT5D4_HUMAN 5'-nucleotidase domain-containing protein 4 OS=Homo sapiens GN=NT5DC4 PE=2 SV=2|Nr: gb|ACO07509.1| 3e-09 Cytosolic purine 5-nucleotidase [Oncorhynchus mykiss]|Kegg: gga:423871 4e-07 RCJMB04_22h21, NT5C2; 5'-nucleotidase, cytosolic II [EC:3.1.3.5]; K01081 5'-nucleotidase
Consensus35670	34	4	10.6	1.32	-3.00545	Down	8.44e-07	2.66e-05	Swissprot: O42163 1e-161 COCH_CHICK Cochlin OS=Gallus gallus GN=COCH PE=2 SV=1|Kegg: gga:396548 3e-40 COL6A3; collagen, type VI, alpha 3; K06238 collagen, type VI, alpha
Consensus70108	17	2	5.3	0.66	-3.00545	Down	0.000649744	0.00776499	Swissprot: Q6P0G8 3e-72 PKHJ1_DANRE Pleckstrin homology domain-containing family J member 1 OS=Danio rerio GN=plekhj1 PE=2 SV=1|Nr: emb|CAQ15271.1| 1e-71 novel protein similar to H.sapiens PLEKHJ1, pleckstrin homology domain containing, family J member 1 (PLEKHJ1, zgc:77177) [Danio rerio]
Consensus4718	17	2	5.3	0.66	-3.00545	Down	0.000649744	0.00775569	Swissprot: O93428 2e-77 CATD_CHIHA Cathepsin D OS=Chionodraco hamatus GN=ctsd PE=1 SV=2|Kegg: xla:443721 3e-80 LOC443721; hypothetical protein LOC443721 [EC:3.4.23.5]; K01379 cathepsin D
Consensus7180	17	2	5.3	0.66	-3.00545	Down	0.000649744	0.0077495	Swissprot: Q9UPQ9 1e-142 TNC6B_HUMAN Trinucleotide repeat-containing gene 6B protein OS=Homo sapiens GN=TNRC6B PE=2 SV=3|Nr: ref|XP_700198.3| 0.0 PREDICTED: similar to trinucleotide repeat containing 6b [Danio rerio]|Cog: XF0818 6e-15 --|Kegg: xfa:XF0818 5e-14 endo-1,4-beta-glucanase; K01179 endoglucanase
Consensus1908	25	3	7.8	0.99	-2.97797	Down	3.03e-05	0.000602913	Swissprot: Q60855 8e-26 RIPK1_MOUSE Receptor-interacting serine/threonine-protein kinase 1 OS=Mus musculus GN=Ripk1 PE=1 SV=1|Nr: emb|CAF91598.1| 2e-46 unnamed protein product [Tetraodon nigroviridis]|Kegg: dre:567460 1e-35 ripk1l; receptor (TNFRSF)-interacting serine-threonine kinase 1, like [EC:2.7.11.1]; K02861 receptor-interacting serine/threonine-protein kinase 1
Consensus66880	16	2	4.99	0.66	-2.9185	Down	0.00114235	0.0122121	Nr: ref|XP_001346163.1| 2e-12 PREDICTED: similar to mCG1046517 [Danio rerio]|Kegg: dre:558464 1e-11 LOC558464; similar to very large inducible GTPase 1; K04205 neuropeptide Y receptor Y2
Consensus36908	16	2	4.99	0.66	-2.9185	Down	0.00114235	0.0122034	Swissprot: Q60441 4e-27 MPU1_CRIGR Mannose-P-dolichol utilization defect 1 protein OS=Cricetulus griseus GN=MPDU1 PE=2 SV=2|Kegg: dre:415220 9e-30 mpdu1b; mannose-P-dolichol utilization defect 1b; K09660 mannose-P-dolichol utilization defect 1
Consensus32483	16	2	4.99	0.66	-2.9185	Down	0.00114235	0.0121991	Swissprot: Q8TEB9 2e-72 RHBD1_HUMAN Rhomboid domain-containing protein 1 OS=Homo sapiens GN=RHBDD1 PE=2 SV=1|Nr: emb|CAG12735.1| 2e-95 unnamed protein product [Tetraodon nigroviridis]|Kegg: dre:550277 3e-82 zgc:110266; zgc:110266 [EC:3.4.21.-]; K09651 rhomboid domain-containing protein 1
Consensus9060	16	2	4.99	0.66	-2.9185	Down	0.00114235	0.012186	Swissprot: O95671 4e-08 ASML_HUMAN N-acetylserotonin O-methyltransferase-like protein OS=Homo sapiens GN=ASMTL PE=1 SV=3|Nr: emb|CAG07285.1| 2e-19 unnamed protein product [Tetraodon nigroviridis]
Consensus8762	16	2	4.99	0.66	-2.9185	Down	0.00114235	0.0121817	Swissprot: A2TIL1 2e-06 GSHR_CALJA Glutathione reductase, mitochondrial OS=Callithrix jacchus GN=GSR PE=2 SV=1|Nr: gb|ACI33801.1| 2e-06 Glutathione reductase, mitochondrial precursor [Salmo salar]
Consensus70335	24	3	7.48	0.99	-2.91754	Down	5.29e-05	0.000958023	Swissprot: Q1LWG4 0.0 PCAT1_DANRE 1-acylglycerophosphocholine O-acyltransferase 1 OS=Danio rerio GN=lpcat1 PE=2 SV=1|Nr: emb|CAF96721.1| 0.0 unnamed protein product [Tetraodon nigroviridis]|Cog: ECU10g0310 4e-08 --|Kegg: dre:553683 1e-126 zgc:112165; zgc:112165 [EC:2.3.1.-]; K00680
Consensus2886	24	3	7.48	0.99	-2.91754	Down	5.29e-05	0.000957443	Swissprot: Q92172 2e-64 TEF_CHICK Transcription factor VBP OS=Gallus gallus GN=TEF PE=1 SV=2|Nr: ref|NP_001018497.1| 1e-66 hypothetical protein LOC553686 [Danio rerio] gb|AAH95684.1| Zgc:112180 [Danio rerio]|Kegg: dre:30674 8e-65 tef; thyrotroph embryonic factor; K09058 thyrotrophic embryonic factor
Consensus70096	24	3	7.48	0.99	-2.91754	Down	5.29e-05	0.000956865	Swissprot: Q90611 0.0 MMP2_CHICK 72 kDa type IV collagenase OS=Gallus gallus GN=MMP2 PE=1 SV=1|Nr: dbj|BAB68365.1| 0.0 gelatinase [Paralichthys olivaceus]|Kegg: dre:337179 0.0 mmp2; matrix metalloproteinase 2 [EC:3.4.24.24]; K01398 matrix metalloproteinase-2 (gelatinase A)
Consensus43733	40	5	12.47	1.66	-2.90921	Down	1.29e-07	5.04e-06	Swissprot: Q9UBC3 0.0 DNM3B_HUMAN DNA (cytosine-5)-methyltransferase 3B OS=Homo sapiens GN=DNMT3B PE=1 SV=1|Nr: gb|AAI24099.1| 0.0 DNA (cytosine-5-)-methyltransferase 4 [Danio rerio]|Kegg: dre:317744 0.0 dnmt4; DNA (cytosine-5-)-methyltransferase 4 [EC:2.1.1.37]; K00558 DNA (cytosine-5-)-methyltransferase
Consensus37759	40	5	12.47	1.66	-2.90921	Down	1.29e-07	5.04e-06	Swissprot: Q5RBA5 1e-26 SQSTM_PONAB Sequestosome-1 OS=Pongo abelii GN=SQSTM1 PE=2 SV=1|Nr: emb|CAF90222.1| 3e-63 unnamed protein product [Tetraodon nigroviridis]
Consensus36642	39	5	12.16	1.66	-2.87289	Down	2.23e-07	8.24e-06	Swissprot: Q9R0T4 1e-174 CADH1_RAT Epithelial cadherin OS=Rattus norvegicus GN=Cdh1 PE=2 SV=1|Kegg: dre:114424 0.0 cdh1; cadherin 1, epithelial; K05689 cadherin 1, type 1, E-cadherin
Consensus42305	23	3	7.17	0.99	-2.85647	Down	9.22e-05	0.00152514	Swissprot: O93390 2e-97 SPRC_COTJA SPARC OS=Coturnix coturnix japonica GN=SPARC PE=2 SV=1|Kegg: gga:396538 1e-06 AGRN; agrin; K06254 agrin
Consensus70061	15	2	4.68	0.66	-2.82597	Down	0.00199809	0.0187171	Swissprot: A9UMS3 1e-126 PHB2_XENTR Prohibitin-2 OS=Xenopus tropicalis GN=phb2 PE=2 SV=1|Nr: ref|NP_001134876.1| 1e-143 Prohibitin-2 [Salmo salar] gb|ACI69259.1| Prohibitin-2 [Salmo salar]|Cog: YGR231c 1e-81 --|Kegg: mgm:Mmc1_1574 1e-06 HflC protein [EC:3.4.-.-]; K04087 membrane protease subunit HflC
Consensus25897	15	2	4.68	0.66	-2.82597	Down	0.00199809	0.0187112	Nr: emb|CAF96699.1| 1e-12 unnamed protein product [Tetraodon nigroviridis]
Consensus67797	15	2	4.68	0.66	-2.82597	Down	0.00199809	0.0187054	Swissprot: O75197 1e-12 LRP5_HUMAN Low-density lipoprotein receptor-related protein 5 OS=Homo sapiens GN=LRP5 PE=1 SV=2|Kegg: gga:423114 5e-13 RCJMB04_11b2, LRP5; low density lipoprotein receptor-related protein 5; K03068 low density lipoprotein receptor-related protein 5/6
Consensus8308	15	2	4.68	0.66	-2.82597	Down	0.00199809	0.0186878	Swissprot: Q8MJS1 4e-50 I12R2_PIG Interleukin-12 receptor beta-2 chain OS=Sus scrofa GN=IL12RB2 PE=2 SV=1|Nr: gb|AAR25688.1| 0.0 class I helical cytokine receptor number 25 [Tetraodon nigroviridis]|Kegg: gga:424705 4e-55 IL12RB2; interleukin 12 receptor, beta 2; K05064 interleukin 12 receptor, beta 2
Consensus30191	15	2	4.68	0.66	-2.82597	Down	0.00199809	0.0186762	Nr: gb|ACO14145.1| 6e-17 Ig lambda chain C region [Esox lucius]
Consensus128645	15	2	4.68	0.66	-2.82597	Down	0.00199809	0.0186528	Swissprot: Q6DGP4 1e-103 NFIP1_DANRE NEDD4 family-interacting protein 1 OS=Danio rerio GN=ndfip1 PE=2 SV=1|Nr: gb|ACI69484.1| 1e-102 NEDD4 family-interacting protein 1 [Salmo salar]
Consensus6321	15	2	4.68	0.66	-2.82597	Down	0.00199809	0.018647	Swissprot: Q05193 0.0 DYN1_HUMAN Dynamin-1 OS=Homo sapiens GN=DNM1 PE=1 SV=2|Nr: ref|XP_415501.2| 0.0 PREDICTED: similar to dynamin 1 isoform 2 [Gallus gallus]|Cog: YLL001w 1e-125 --|Kegg: gga:417217 0.0 DNM1, LOC417217; dynamin 1 [EC:3.6.5.5]; K01528 dynamin GTPase
Consensus522	29	4	9.04	1.32	-2.77578	Down	1.34e-05	0.000299713	Swissprot: Q96BY6 0.0 DOC10_HUMAN Dedicator of cytokinesis protein 10 OS=Homo sapiens GN=DOCK10 PE=1 SV=2|Nr: ref|XP_001341048.2| 0.0 PREDICTED: hypothetical protein [Danio rerio]|Kegg: hsa:80005 2e-15 DOCK5; dedicator of cytokinesis 5; K05727 dedicator of cytokinesis 1/2/3/4/5
Consensus38692	14	2	4.37	0.66	-2.7271	Down	0.00347498	0.0285063	Swissprot: P08217 8e-98 ELA2A_HUMAN Elastase-2A OS=Homo sapiens GN=ELA2A PE=1 SV=1|Nr: gb|ABV04343.1| 1e-146 elastase-like serine protease [Spondyliosoma cantharus]|Cog: VC1200 3e-15 --|Kegg: dre:334304 1e-100 zgc:63744; zgc:63744 [EC:3.4.21.71]; K01346 pancreatic elastase II
Consensus2232	14	2	4.37	0.66	-2.7271	Down	0.00347498	0.0284906	Swissprot: O75534 4e-19 CSDE1_HUMAN Cold shock domain-containing protein E1 OS=Homo sapiens GN=CSDE1 PE=1 SV=2|Nr: gb|ACN10799.1| 3e-21 Cold shock domain-containing protein E1 [Salmo salar]
Consensus2387	14	2	4.37	0.66	-2.7271	Down	0.00347498	0.0284828	Nr: emb|CAG06091.1| 6e-37 unnamed protein product [Tetraodon nigroviridis]
Consensus20128	14	2	4.37	0.66	-2.7271	Down	0.00347498	0.0284594	Swissprot: Q99JY8 1e-106 LPP3_MOUSE Lipid phosphate phosphohydrolase 3 OS=Mus musculus GN=Ppap2b PE=1 SV=1|Nr: ref|XP_001919561.1| 1e-128 PREDICTED: novel protein similar to vertebrate phosphatidic acid phosphatase type 2B (PPAP2B) [Danio rerio]|Cog: ECU10g1440 1e-12 --|Kegg: gga:424666 1e-110 PPAP2B, LOC424666; phosphatidic acid phosphatase type 2B [EC:3.1.3.4]; K01080 phosphatidate phosphatase
Consensus68793	14	2	4.37	0.66	-2.7271	Down	0.00347498	0.0284516	Swissprot: Q09472 4e-27 EP300_HUMAN Histone acetyltransferase p300 OS=Homo sapiens GN=EP300 PE=1 SV=1|Cog: YKL032c 6e-16 --|Kegg: gga:418000 8e-30 EP300; E1A binding protein p300 [EC:2.3.1.48]; K04498 E1A/CREB-binding protein
Consensus529	14	2	4.37	0.66	-2.7271	Down	0.00347498	0.0284438	Swissprot: Q5PRC7 5e-90 OFC2A_DANRE Oligonucleotide/oligosaccharide-binding fold-containing protein 2A OS=Danio rerio GN=obfc2a PE=2 SV=1|Nr: ref|NP_001008643.1| 7e-89 hypothetical protein LOC494100 [Danio rerio] sp|Q5PRC7.1|OFC2A_DANRE RecName: Full=Oligonucleotide/oligosaccharide-binding fold-containing protein 2A gb|AAH86713.1| Zgc:101644 [Danio rerio]
Consensus986	14	2	4.37	0.66	-2.7271	Down	0.00347498	0.0284127	Swissprot: P21869 1e-170 CSK22_CHICK Casein kinase II subunit alpha' OS=Gallus gallus PE=2 SV=1|Nr: ref|NP_001133529.1| 0.0 Casein kinase II subunit alpha [Salmo salar] gb|ACI33416.1| Casein kinase II subunit alpha [Salmo salar]|Cog: SPAC1687.15 2e-28 --|Kegg: dre:30488 1e-172 ck2a2; casein kinase 2 alpha 2 [EC:2.7.11.1]; K03097 casein kinase 2, alpha polypeptide
Consensus2466	14	2	4.37	0.66	-2.7271	Down	0.00347498	0.028405	Swissprot: Q7Z7G1 7e-15 MIST_HUMAN Mast cell immunoreceptor signal transducer OS=Homo sapiens GN=MIST PE=2 SV=2|Nr: ref|NP_443196.2| 1e-13 mast cell immunoreceptor signal transducer [Homo sapiens] sp|Q7Z7G1.2|MIST_HUMAN RecName: Full=Mast cell immunoreceptor signal transducer; AltName: Full=Cytokine-dependent hematopoietic cell linker dbj|BAG52635.1| unnamed protein product [Homo sapiens] gb|AAI3…
Consensus153	14	2	4.37	0.66	-2.7271	Down	0.00347498	0.0283739	Swissprot: Q9DBR2 1e-07 FA13C_MOUSE Protein FAM13C1 OS=Mus musculus GN=Fam13c1 PE=2 SV=1|Nr: gb|AAH03231.2| 2e-06 Fam13c protein [Mus musculus]
Consensus3365	48	7	14.97	2.32	-2.68988	Down	2.6e-08	1.23e-06	Swissprot: Q15399 1e-147 TLR1_HUMAN Toll-like receptor 1 OS=Homo sapiens GN=TLR1 PE=1 SV=3|Nr: gb|AAW69368.1| 0.0 TLR1 [Takifugu rubripes]|Cog: CAC3280_2 2e-09 --|Kegg: dre:403127 0.0 tlr1; toll-like receptor 1; K05398 toll-like receptor 1
Consensus7698	41	6	12.78	1.99	-2.68305	Down	2.95e-07	1.06e-05	Swissprot: Q96S66 1e-58 CLCC1_HUMAN Chloride channel CLIC-like protein 1 OS=Homo sapiens GN=CLCC1 PE=1 SV=1|Nr: ref|XP_695342.3| 1e-82 PREDICTED: similar to Mid-1-related chloride channel 1 [Danio rerio]
Consensus40460	109	16	33.99	5.3	-2.68105	Down	3.16e-17	7.63e-15	Swissprot: P23087 6e-23 HVCS_HETFR Ig heavy chain C region, secreted form OS=Heterodontus francisci PE=4 SV=1|Nr: gb|AAL79934.1| 2e-98 immunoglobulin D heavy chain [Hippoglossus hippoglossus]
Consensus36208	34	5	10.6	1.66	-2.67481	Down	3.38e-06	9.17e-05	Swissprot: Q91193 0.0 RAG2_ONCMY V(D)J recombination-activating protein 2 OS=Oncorhynchus mykiss GN=rag2 PE=3 SV=1
Consensus167272	27	4	8.42	1.32	-2.67328	Down	3.95e-05	0.000743041	Swissprot: Q5BKH4 2e-25 TP8L2_XENTR Tumor necrosis factor, alpha-induced protein 8-like protein 2 OS=Xenopus tropicalis GN=tnfaip8l2 PE=2 SV=1|Nr: gb|ACM09578.1| 2e-27 Tumor necrosis factor, alpha-induced protein 8-like protein 2 [Salmo salar]
Consensus44136	33	5	10.29	1.66	-2.63199	Down	5.77e-06	0.000145239	Swissprot: A2AWA9 1e-106 RBGP1_MOUSE Rab GTPase-activating protein 1 OS=Mus musculus GN=Rabgap1 PE=2 SV=1|Nr: emb|CAF93159.1| 1e-113 unnamed protein product [Tetraodon nigroviridis]|Cog: SP0117 7e-07 --|Kegg: xla:398083 9e-07 LOC398083; nonmuscle myosin II heavy chain A; K10352 myosin heavy chain
Consensus5451	26	4	8.11	1.32	-2.61916	Down	6.75e-05	0.00118101	Swissprot: Q9BXJ9 0.0 NARG1_HUMAN NMDA receptor-regulated protein 1 OS=Homo sapiens GN=NARG1 PE=1 SV=1|Cog: YDL040c 6e-81 --|Kegg: mcc:697123 0.0 LOC697123; similar to NMDA receptor regulated 1 [EC:2.3.1.88]; K00670 peptide alpha-N-acetyltransferase
Consensus3391	26	4	8.11	1.32	-2.61916	Down	6.75e-05	0.00118032	Swissprot: Q1L994 1e-19 LRC68_DANRE Leucine-rich repeat-containing protein 68 OS=Danio rerio GN=lrrc68 PE=2 SV=1|Nr: ref|NP_001073636.1| 2e-18 hypothetical protein LOC562516 [Danio rerio] sp|Q1L994.1|LRC68_DANRE RecName: Full=Leucine-rich repeat-containing protein 68 emb|CAK04639.1| novel protein [Danio rerio]
Consensus43191	26	4	8.11	1.32	-2.61916	Down	6.75e-05	0.00117894	Swissprot: Q86YP4 1e-173 P66A_HUMAN Transcriptional repressor p66-alpha OS=Homo sapiens GN=GATAD2A PE=1 SV=1
Consensus70252	13	2	4.05	0.66	-2.61738	Down	0.00600508	0.0431319	Swissprot: Q0P483 1e-137 S2542_DANRE Solute carrier family 25 member 42 OS=Danio rerio GN=slc25a42 PE=2 SV=1|Nr: emb|CAG04865.1| 1e-161 unnamed protein product [Tetraodon nigroviridis]|Kegg: ani:AN4064.2 2e-31 ADT_NEUCR ADP,ATP CARRIER PROTEIN (ADP/ATP TRANSLOCASE) (ADENINE NUCLEOTIDE TRANSLOCATOR) (ANT); K05863 solute carrier family 25 (mitochondrial carrier; adenine nucleotide translocator)
Consensus169905	13	2	4.05	0.66	-2.61738	Down	0.00600508	0.0431008	Swissprot: Q1LV46 1e-100 ABHEA_DANRE Abhydrolase domain-containing protein 14A OS=Danio rerio GN=abhd14a PE=2 SV=1|Nr: sp|Q1LV46.1|ABHEA_DANRE 3e-99 RecName: Full=Abhydrolase domain-containing protein 14A emb|CAK04596.1| novel protein similar to mouse down regulated in Zic1 deficient cerebellum (Dorz1) (zgc:85972) [Danio rerio]|Cog: SSO2262 8e-25 --|Kegg: mcc:698851 5e-35 LOC698851; similar to am…
Consensus62159	13	2	4.05	0.66	-2.61738	Down	0.00600508	0.0430904	Swissprot: Q5CZZ9 0.0 PI51B_RAT Phosphatidylinositol-4-phosphate 5-kinase type-1 beta OS=Rattus norvegicus GN=Pip5k1b PE=2 SV=1|Nr: ref|NP_001005775.1| 0.0 phosphatidylinositol-4-phosphate 5-kinase, type I, beta [Danio rerio] gb|AAH83170.1| Phosphatidylinositol-4-phosphate 5-kinase, type I, beta [Danio rerio]|Cog: SPAC19G12.14 1e-50 --|Kegg: rno:309419 0.0 Pip5k1b; phosphatidylinositol-4-phosphat…
Consensus21870	13	2	4.05	0.66	-2.61738	Down	0.00600508	0.0430594	Swissprot: Q86WZ6 7e-56 ZN227_HUMAN Zinc finger protein 227 OS=Homo sapiens GN=ZNF227 PE=2 SV=1|Nr: dbj|BAH13308.1| 1e-54 unnamed protein product [Homo sapiens]|Cog: SPAC144.09c 7e-18 --|Kegg: ptr:456107 2e-55 ZNF227; zinc finger protein 227; K09228 KRAB domain-containing zinc finger protein
Consensus6123	13	2	4.05	0.66	-2.61738	Down	0.00600508	0.0430491	Swissprot: O94909 2e-71 K0819_HUMAN Uncharacterized protein KIAA0819 OS=Homo sapiens GN=KIAA0819 PE=1 SV=2|Cog: YPO2725 3e-07 --|Kegg: spu:373267 1e-09 COLP1alpha; alpha-1 collagen; K06236 collagen, type I/II/III/V/XI, alpha
Consensus43856	13	2	4.05	0.66	-2.61738	Down	0.00600508	0.0430182	Swissprot: P23611 1e-60 IRF8_MOUSE Interferon regulatory factor 8 OS=Mus musculus GN=Irf8 PE=2 SV=1|Nr: gb|ACI34351.1| 1e-149 Interferon regulatory factor 9 [Salmo salar] gb|ACN11040.1| Interferon regulatory factor 9 [Salmo salar]|Kegg: mmu:15900 2e-60 Irf8; interferon regulatory factor 8; K10155 interferon regulatory factor 8
Consensus46048	13	2	4.05	0.66	-2.61738	Down	0.00600508	0.0429873	Swissprot: Q03751 2e-06 CSP_DROME Cysteine string protein OS=Drosophila melanogaster GN=Csp PE=1 SV=1|Nr: gb|EDL85206.1| 1e-06 rCG23142 [Rattus norvegicus]|Kegg: dre:393371 1e-06 zgc:63689; zgc:63689; K09525 DnaJ homolog, subfamily C, member 5
Consensus102	13	2	4.05	0.66	-2.61738	Down	0.00600508	0.0429462	Swissprot: Q7RTR2 2e-21 NLRC3_HUMAN Protein NLRC3 OS=Homo sapiens GN=NLRC3 PE=2 SV=2|Nr: ref|XP_687605.3| 4e-51 PREDICTED: similar to NLR family, pyrin domain containing 3 [Danio rerio]|Kegg: ptr:454083 9e-13 NOD2; nucleotide-binding oligomerization domain containing 2; K10165 nucleotide-binding oligomerization domain-containing protein 2
Consensus21139	13	2	4.05	0.66	-2.61738	Down	0.00600508	0.0429359	Swissprot: Q2TBA3 1e-171 MALT1_MOUSE Mucosa-associated lymphoid tissue lymphoma translocation protein 1 homolog OS=Mus musculus GN=Malt1 PE=2 SV=2|Nr: emb|CAG07960.1| 0.0 unnamed protein product [Tetraodon nigroviridis]|Cog: mll2372 5e-12 --|Kegg: dre:259196 0.0 malt1; mucosa associated lymphoid tissue lymphoma translocation gene 1; K07369 mucosa-associated lymphoid tissue lymphoma translocation …
Consensus61731	13	2	4.05	0.66	-2.61738	Down	0.00600508	0.0429154	Swissprot: Q5T0B9 1e-172 ZN362_HUMAN Zinc finger protein 362 OS=Homo sapiens GN=ZNF362 PE=2 SV=1|Nr: ref|NP_001083017.1| 0.0 hypothetical protein LOC100038768 [Danio rerio] gb|AAI34049.1| Zgc:162623 protein [Danio rerio]|Cog: SPAC144.09c 2e-18 --|Kegg: mmu:630579 2e-40 EG630579; predicted gene, EG630579; K09228 KRAB domain-containing zinc finger protein
Consensus71923	45	7	14.03	2.32	-2.59632	Down	1.28e-07	5.02e-06	Swissprot: P55859 5e-55 PNPH_BOVIN Purine nucleoside phosphorylase OS=Bos taurus GN=NP PE=1 SV=3|Nr: emb|CAG14286.1| 3e-78 unnamed protein product [Tetraodon nigroviridis]|Cog: SPAC1805.16c 3e-43 --|Kegg: dre:402953 6e-55 zgc:77182; zgc:77182 [EC:2.4.2.1]; K03783 purine-nucleoside phosphorylase
Consensus59432	32	5	9.98	1.66	-2.58786	Down	9.81e-06	0.000229812	Swissprot: O19094 0.0 OCTC_BOVIN Peroxisomal carnitine O-octanoyltransferase OS=Bos taurus GN=CROT PE=1 SV=1|Nr: emb|CAG11907.1| 0.0 unnamed protein product [Tetraodon nigroviridis]|Kegg: bta:281092 0.0 CROT; carnitine O-octanoyltransferase [EC:2.3.1.137]; K05940
Consensus41016	19	3	5.92	0.99	-2.5801	Down	0.000813522	0.00914822	Swissprot: Q15306 4e-20 IRF4_HUMAN Interferon regulatory factor 4 OS=Homo sapiens GN=IRF4 PE=1 SV=1|Nr: ref|NP_001116182.1| 8e-22 hypothetical protein LOC100002070 [Danio rerio] ref|XP_001919429.1| PREDICTED: hypothetical protein LOC100002070 [Danio rerio] emb|CAP09239.1| novel protein similar to vertebrate interferon regulatory factor 4 (IRF4) [Danio rerio]|Kegg: dre:100002070 1e-22 LOC100002070…
Consensus20288	25	4	7.8	1.32	-2.56294	Down	0.000114897	0.00183033	Swissprot: Q4KM14 2e-26 TSAP1_DANRE tRNA selenocysteine-associated protein 1 OS=Danio rerio GN=trspap1 PE=2 SV=1|Nr: emb|CAF92517.1| 2e-32 unnamed protein product [Tetraodon nigroviridis]
Consensus68681	24	4	7.48	1.32	-2.5025	Down	0.000194583	0.00282301	Swissprot: A7Z035 0.0 EPN4_BOVIN Clathrin interactor 1 OS=Bos taurus GN=CLINT1 PE=2 SV=1
Consensus79353	24	4	7.48	1.32	-2.5025	Down	0.000194583	0.00282027	Swissprot: P61227 4e-10 RAP2B_RAT Ras-related protein Rap-2b OS=Rattus norvegicus GN=Rap2b PE=2 SV=1|Nr: emb|CAF98162.1| 8e-11 unnamed protein product [Tetraodon nigroviridis]|Kegg: dre:414329 8e-11 rap2b; RAP2B, member of RAS oncogene family; K07838 Ras-related protein Rap-2B
Consensus56180	18	3	5.61	0.99	-2.5025	Down	0.00138426	0.0140212	Swissprot: Q8BY71 1e-170 HAT1_MOUSE Histone acetyltransferase type B catalytic subunit OS=Mus musculus GN=Hat1 PE=2 SV=1|Kegg: gga:374037 0.0 HAT1; histone acetyltransferase 1 [EC:2.3.1.48]; K00653 histone acetyltransferase
Consensus5151	35	6	10.91	1.99	-2.45481	Down	6.92e-06	0.000169299	Swissprot: O15117 3e-21 FYB_HUMAN FYN-binding protein OS=Homo sapiens GN=FYB PE=1 SV=1
Consensus8165	29	5	9.04	1.66	-2.44514	Down	4.72e-05	0.00087494	Swissprot: Q9BYM8 1e-115 UB7I3_HUMAN RanBP-type and C3HC4-type zinc finger-containing protein 1 OS=Homo sapiens GN=RBCK1 PE=1 SV=2|Nr: emb|CAG07086.1| 1e-146 unnamed protein product [Tetraodon nigroviridis]|Kegg: dre:431715 1e-125 zgc:91964; zgc:91964; K10630 RanBP-type and C3HC4-type zinc finger-containing protein 1
Consensus405	23	4	7.17	1.32	-2.44144	Down	0.000327958	0.00443121	Swissprot: Q13620 0.0 CUL4B_HUMAN Cullin-4B OS=Homo sapiens GN=CUL4B PE=1 SV=3|Nr: emb|CAF99757.1| 0.0 unnamed protein product [Tetraodon nigroviridis]|Cog: SPAC3A11.08 1e-109 --|Kegg: mdo:100016493 0.0 LOC100016493; similar to cullin 4A; K10609 cullin 4
Consensus29678	40	7	12.47	2.32	-2.42626	Down	1.72e-06	5.01e-05	Swissprot: P49000 7e-19 MIS_RAT Muellerian-inhibiting factor OS=Rattus norvegicus GN=Amh PE=2 SV=1|Kegg: gga:395887 1e-21 AMH; anti-Mullerian hormone; K04665 anti-Mullerian hormone
Consensus38555	17	3	5.3	0.99	-2.42049	Down	0.00234126	0.0213694	Swissprot: Q5T0D9 6e-34 TPRGL_HUMAN Tumor protein p63-regulated gene 1-like protein OS=Homo sapiens GN=TPRG1L PE=2 SV=1|Nr: emb|CAG05658.1| 7e-57 unnamed protein product [Tetraodon nigroviridis]
Consensus54973	17	3	5.3	0.99	-2.42049	Down	0.00234126	0.0213628	Swissprot: Q90669 0.0 AVR2A_CHICK Activin receptor type-2A OS=Gallus gallus GN=ACVR2A PE=2 SV=1|Cog: SA1063_1 8e-11 --|Kegg: dre:553359 0.0 acvr2a; activin receptor IIa [EC:2.7.11.30]; K04670 activin receptor, type II
Consensus22360	17	3	5.3	0.99	-2.42049	Down	0.00234126	0.0213563	Swissprot: Q9UNI6 4e-69 DUS12_HUMAN Dual specificity protein phosphatase 12 OS=Homo sapiens GN=DUSP12 PE=1 SV=1|Nr: gb|ACO13864.1| 2e-81 Dual specificity protein phosphatase 12 [Esox lucius]|Cog: YIR026c 2e-24 --|Kegg: cfa:478985 2e-69 DUSP12, LOC478985; dual specificity phosphatase 12 [EC:3.1.3.16 3.1.3.48]; K01090 protein phosphatase; K01104 protein-tyrosine phosphatase
Consensus71963	17	3	5.3	0.99	-2.42049	Down	0.00234126	0.0213498	Nr: gb|AAT68086.1| 3e-06 serine protease inhibitor HGFAI [Danio rerio]
Consensus30067	34	6	10.6	1.99	-2.41322	Down	1.16e-05	0.000264837	Swissprot: Q8R4F0 5e-35 MCLN3_MOUSE Mucolipin-3 OS=Mus musculus GN=Mcoln3 PE=1 SV=1|Nr: emb|CAG07109.1| 6e-41 unnamed protein product [Tetraodon nigroviridis]|Kegg: gga:429091 2e-36 MCOLN3, LOC429091; mucolipin 3; K04994 mucolipin 3
Consensus59241	39	7	12.16	2.32	-2.38995	Down	2.86e-06	7.9e-05	Swissprot: O95671 3e-10 ASML_HUMAN N-acetylserotonin O-methyltransferase-like protein OS=Homo sapiens GN=ASMTL PE=1 SV=3|Nr: emb|CAQ14999.1| 2e-21 acetylserotonin O-methyltransferase-like [Danio rerio]|Kegg: gga:396286 3e-08 ASMT; acetylserotonin O-methyltransferase [EC:2.1.1.4]; K00543 acetylserotonin N-methyltransferase
Consensus37565	89	16	27.75	5.3	-2.38842	Down	9.85e-13	1.04e-10	Swissprot: Q0P5A7 5e-26 4EBP1_BOVIN Eukaryotic translation initiation factor 4E-binding protein 1 OS=Bos taurus GN=EIF4EBP1 PE=3 SV=1|Nr: emb|CAG04920.1| 2e-35 unnamed protein product [Tetraodon nigroviridis]|Kegg: cfa:475590 8e-27 EIF4EBP1, LOC475590; eukaryotic translation initiation factor 4E binding protein 1; K07205 eukaryotic translation initiation factor 4E binding protein 1
Consensus2128	22	4	6.86	1.32	-2.37767	Down	0.000549922	0.00675286	Swissprot: Q1JQC1 7e-63 MFSD1_BOVIN Major facilitator superfamily domain-containing protein 1 OS=Bos taurus GN=MFSD1 PE=2 SV=1|Nr: ref|NP_001135280.1| 0.0 Major facilitator superfamily domain-containing protein 1 [Salmo salar] gb|ACI34204.1| Major facilitator superfamily domain-containing protein 1 [Salmo salar]|Cog: ECU10g1410 1e-16 --|Kegg: reu:Reut_A0865 5e-07 general substrate transporter:maj…
Consensus129467	33	6	10.29	1.99	-2.3704	Down	1.93e-05	0.000413003	Swissprot: A2CEA7 0.0 RGRF2_DANRE Ras-specific guanine nucleotide-releasing factor 2 OS=Danio rerio GN=rasgrf2 PE=3 SV=1|Nr: emb|CAG05327.1| 0.0 unnamed protein product [Tetraodon nigroviridis]|Kegg: hsa:5924 1e-176 RASGRF2; Ras protein-specific guanine nucleotide-releasing factor 2; K04349 Ras guanine nucleotide-releasing factor
Consensus299	38	7	11.85	2.32	-2.35269	Down	4.76e-06	0.000122756	Swissprot: Q69566 3e-06 U88_HHV6U Uncharacterized protein U88 OS=Human herpesvirus 6A (strain Uganda-1102) GN=U88 PE=4 SV=1|Nr: ref|XP_001743129.1| 3e-07 hypothetical protein [Monosiga brevicollis MX1] gb|EDQ91843.1| predicted protein [Monosiga brevicollis MX1]
Consensus35093	54	10	16.84	3.31	-2.34699	Down	4.48e-08	1.98e-06	Swissprot: Q9Y5K3 1e-137 PCY1B_HUMAN Choline-phosphate cytidylyltransferase B OS=Homo sapiens GN=PCYT1B PE=1 SV=1|Nr: emb|CAG00554.1| 1e-161 unnamed protein product [Tetraodon nigroviridis]|Cog: ECU10g1590 1e-64 --|Kegg: cfa:491780 1e-137 PCYT1B, LOC491780; phosphate cytidylyltransferase 1, choline, beta [EC:2.7.7.15]; K00968 choline-phosphate cytidylyltransferase
Consensus31546	27	5	8.42	1.66	-2.34264	Down	0.000131847	0.00204267	Swissprot: Q14790 2e-08 CASP8_HUMAN Caspase-8 OS=Homo sapiens GN=CASP8 PE=1 SV=1|Nr: ref|NP_001098258.1| 2e-19 caspase-8 [Oryzias latipes] gb|AAS91704.1| caspase-8 [Oryzias latipes]|Kegg: dre:58022 2e-09 casp8; caspase 8, apoptosis-related cysteine peptidase [EC:3.4.22.-]; K04398 caspase 8, apoptosis-related cysteine protease
Consensus1394	16	3	4.99	0.99	-2.33354	Down	0.00393392	0.0314514	Swissprot: Q5RCU5 6e-68 CBR1_PONAB Carbonyl reductase [NADPH] 1 OS=Pongo abelii GN=CBR1 PE=2 SV=3|Nr: emb|CAG00358.1| 6e-89 unnamed protein product [Tetraodon nigroviridis]|Cog: all0352 3e-13 --|Kegg: ptr:473983 2e-67 CBR1; carbonyl reductase 1 [EC:1.1.1.184 1.1.1.189 1.1.1.197]; K00079 carbonyl reductase (NADPH); K00081 prostaglandin-E2 9-reductase; K00084 15-hydroxyprostaglandin dehydrogenase (…
Consensus37514	16	3	4.99	0.99	-2.33354	Down	0.00393392	0.031401	Swissprot: Q6PBQ2 1e-172 CHMP7_DANRE Charged multivesicular body protein 7 OS=Danio rerio GN=chmp7 PE=2 SV=1|Nr: gb|ACO09082.1| 0.0 CHMP7 [Osmerus mordax]
Consensus71979	16	3	4.99	0.99	-2.33354	Down	0.00393392	0.0313926	Swissprot: Q5U2S6 1e-24 ASB2_RAT Ankyrin repeat and SOCS box protein 2 OS=Rattus norvegicus GN=Asb2 PE=2 SV=1|Nr: emb|CAG10572.1| 2e-44 unnamed protein product [Tetraodon nigroviridis]|Kegg: gga:423428 2e-26 ASB2, LOC423428; ankyrin repeat and SOCS box-containing 2; K10324 ankyrin repeat and SOCS box protein 2
Consensus22817	32	6	9.98	1.99	-2.32627	Down	3.21e-05	0.000631043	Swissprot: P10160 8e-74 IF5A1_RABIT Eukaryotic translation initiation factor 5A-1 OS=Oryctolagus cuniculus GN=EIF5A PE=1 SV=2|Nr: emb|CAG00705.1| 6e-78 unnamed protein product [Tetraodon nigroviridis]|Cog: YJR047c 2e-54 --|Kegg: xla:496181 2e-73 LOC496181; hypothetical LOC496181; K03263 translation initiation factor eIF-5A
Consensus12434	21	4	6.55	1.32	-2.31096	Down	0.000917036	0.0101858	Swissprot: Q9WVK5 3e-26 B4GT6_MOUSE Beta-1,4-galactosyltransferase 6 OS=Mus musculus GN=B4galt6 PE=2 SV=1|Kegg: mmu:56386 7e-26 B4galt6; UDP-Gal:betaGlcNAc beta 1,4-galactosyltransferase, polypeptide 6 [EC:2.4.1.-]; K07553 beta-1,4-galactosyltransferase 6
Consensus10755	21	4	6.55	1.32	-2.31096	Down	0.000917036	0.0101783	Swissprot: Q7YQM3 0.0 ATRX_PONPY Transcriptional regulator ATRX OS=Pongo pygmaeus GN=ATRX PE=2 SV=1|Cog: YFR038w 8e-42 --|Kegg: dme:Dmel_CG4548 1e-164 XNP; XNP [EC:3.6.1.3]; K01509 adenosinetriphosphatase
Consensus3044	68	13	21.2	4.3	-2.30166	Down	1.19e-09	7.29e-08	Swissprot: P52594 6e-57 NUPL_HUMAN Nucleoporin-like protein RIP OS=Homo sapiens GN=HRB PE=1 SV=2|Nr: emb|CAG00723.1| 1e-109 unnamed protein product [Tetraodon nigroviridis]|Cog: SPAC824.09c 3e-07 --|Kegg: bam:Bamb_2360 2e-07 cell divisionFtsK/SpoIIIE; K03466 DNA segregation ATPase FtsK/SpoIIIE, S-DNA-T family
Consensus40446	47	9	14.65	2.98	-2.29752	Down	4.86e-07	1.63e-05	Swissprot: Q6ZM86 8e-59 GRD2I_DANRE Delphilin OS=Danio rerio GN=grid2ip PE=3 SV=1|Nr: ref|NP_001038368.1| 1e-57 hypothetical protein LOC559717 [Danio rerio] sp|Q6ZM86.1|GRD2I_DANRE RecName: Full=Delphilin; AltName: Full=Glutamate receptor, ionotropic, delta 2-interacting protein 1 emb|CAE49895.1| novel protein similar to mouse ionotropic glutamate receptor delta 2 (Grid2) interacting protein 1 (G…
Consensus7280	47	9	14.65	2.98	-2.29752	Down	4.86e-07	1.62e-05	Swissprot: Q9Y6R4 0.0 M3K4_HUMAN Mitogen-activated protein kinase kinase kinase 4 OS=Homo sapiens GN=MAP3K4 PE=1 SV=1|Nr: ref|XP_689836.3| 0.0 PREDICTED: hypothetical protein LOC325488 [Danio rerio]|Cog: YAR019c 1e-35 --|Kegg: rno:308106 0.0 Map3k4_predicted; mitogen activated protein kinase kinase kinase 4 (predicted) [EC:2.7.11.25]; K04428 mitogen-activated protein kinase kinase kinase 4
Consensus128630	93	18	29	5.96	-2.28267	Down	1.28e-12	1.32e-10	Swissprot: Q8NHV1 2e-25 GIMA7_HUMAN GTPase IMAP family member 7 OS=Homo sapiens GN=GIMAP7 PE=2 SV=1|Nr: ref|XP_001920186.1| 8e-43 PREDICTED: similar to GTPase, IMAP family member 8 [Danio rerio]|Kegg: dre:558464 3e-07 LOC558464; similar to very large inducible GTPase 1; K04205 neuropeptide Y receptor Y2
Consensus35200	20	4	6.24	1.32	-2.24101	Down	0.00152015	0.0149816	Swissprot: P38410 2e-63 GNAQ_XENLA Guanine nucleotide-binding protein G(q) subunit alpha OS=Xenopus laevis GN=gnaq PE=2 SV=1|Nr: gb|ABX56723.1| 2e-62 guanine nucleotide-binding protein G(q) alpha subunit [Dipolydora quadrilobata]|Kegg: xtr:733773 4e-63 LOC733773; guanine nucleotide binding protein (G protein), q polypeptide; K04634 guanine nucleotide binding protein (G protein), alpha q polypepti…
Consensus60971	15	3	4.68	0.99	-2.24101	Down	0.00656234	0.0451289	Swissprot: Q7ZUX3 0.0 WIPI4_DANRE WD repeat domain phosphoinositide-interacting protein 4 OS=Danio rerio GN=wdr45 PE=2 SV=1|Nr: ref|NP_956525.1| 0.0 WD repeat domain 45 [Danio rerio] sp|Q7ZUX3.1|WIPI4_DANRE RecName: Full=WD repeat domain phosphoinositide-interacting protein 4; Short=WIPI-4; AltName: Full=WD repeat-containing protein 45 gb|AAH46090.1| WD repeat domain 45 [Danio rerio]
Consensus69010	20	4	6.24	1.32	-2.24101	Down	0.00152015	0.0149717	Swissprot: P47736 1e-110 RPGP1_HUMAN Rap1 GTPase-activating protein 1 OS=Homo sapiens GN=RAP1GAP PE=1 SV=1|Kegg: hsa:6494 4e-52 SIPA1; signal-induced proliferation-associated gene 1; K08013 signal-induced proliferation-associated gene 1
Consensus7915	15	3	4.68	0.99	-2.24101	Down	0.00656234	0.0451185	Swissprot: P08253 2e-95 MMP2_HUMAN 72 kDa type IV collagenase OS=Homo sapiens GN=MMP2 PE=1 SV=2|Nr: emb|CAF95801.1| 1e-129 unnamed protein product [Tetraodon nigroviridis]|Kegg: dre:337179 1e-101 mmp2; matrix metalloproteinase 2 [EC:3.4.24.24]; K01398 matrix metalloproteinase-2 (gelatinase A)
Consensus70993	35	7	10.91	2.32	-2.23345	Down	2.13e-05	0.000447822	Swissprot: P13983 4e-06 EXTN_TOBAC Extensin OS=Nicotiana tabacum GN=HRGPNT3 PE=2 SV=1|Nr: gb|ACI34083.1| 3e-08 Sushi domain-containing protein 3 [Salmo salar]
Consensus13356	30	6	9.35	1.99	-2.2322	Down	8.72e-05	0.00145899	Swissprot: Q86XK2 0.0 FBX11_HUMAN F-box only protein 11 OS=Homo sapiens GN=FBXO11 PE=1 SV=3|Nr: ref|XP_696134.3| 0.0 PREDICTED: similar to F-box only protein 11 (Vitiligo-associated protein 1) (VIT-1) [Danio rerio]|Kegg: mmu:225055 0.0 Fbxo11; F-box protein 11; K10297 F-box protein 11
Consensus37449	54	11	16.84	3.64	-2.20988	Down	1.33e-07	5.18e-06	Swissprot: P51811 1e-119 XK_HUMAN Membrane transport protein XK OS=Homo sapiens GN=XK PE=1 SV=5|Nr: gb|AAU81651.1| 0.0 XK-related protein 2b [Takifugu rubripes]|Kegg: sce:YIR019C 1e-09 MUC1, STA4, FLO11; GPI-anchored cell surface glycoprotein (flocculin) required for pseudohyphal formation, invasive growth, flocculation, and biofilms; transcriptionally regulated by the MAPK pathway (via Ste12p an…
Consensus10691	34	7	10.6	2.32	-2.19187	Down	3.49e-05	0.00067915	Swissprot: Q8WNE1 1e-51 CP2F5_GORGO Cytochrome P450 2F5 OS=Gorilla gorilla gorilla GN=CYP2F5 PE=3 SV=2|Cog: alr4766 2e-12 --|Kegg: xla:432343 7e-53 MGC82323; hypothetical protein MGC82323 [EC:1.14.14.1]; K07413 cytochrome P450, family 2, subfamily C
Consensus40278	29	6	9.04	1.99	-2.18355	Down	0.000142946	0.00219304	Swissprot: Q63HN8 3e-71 RN213_HUMAN RING finger protein 213 OS=Homo sapiens GN=RNF213 PE=1 SV=2|Nr: gb|ACN60196.1| 1e-111 RING finger protein 213 [Salmo salar]
Consensus9127	29	6	9.04	1.99	-2.18355	Down	0.000142946	0.00219079	Swissprot: P49763 6e-34 PLGF_HUMAN Placenta growth factor OS=Homo sapiens GN=PGF PE=1 SV=2|Nr: emb|CAG10594.1| 5e-43 unnamed protein product [Tetraodon nigroviridis]|Kegg: hsa:5228 2e-42 PGF, PGFL; placental growth factor, vascular endothelial growth factor-related protein; K05448 vascular endothelial growth factor A/B, PGF
Consensus44193	48	10	14.97	3.31	-2.17717	Down	8.65e-07	2.71e-05	Swissprot: Q5RCA4 3e-20 ZN326_PONAB Zinc finger protein 326 OS=Pongo abelii GN=ZNF326 PE=2 SV=1|Nr: emb|CAF96370.1| 9e-68 unnamed protein product [Tetraodon nigroviridis]
Consensus38504	24	5	7.48	1.66	-2.17186	Down	0.000593014	0.00719339	Swissprot: Q8TF42 0.0 UBS3B_HUMAN Ubiquitin associated and SH3 domain-containing protein B OS=Homo sapiens GN=UBASH3B PE=1 SV=2|Nr: emb|CAG02883.1| 0.0 unnamed protein product [Tetraodon nigroviridis]|Cog: YBR058c 3e-06 --|Kegg: aor:AO090001000752 4e-08 ubiquitin-specific protease UBP14 [EC:3.1.2.15]; K01072 ubiquitin thiolesterase
Consensus9942	19	4	5.92	1.32	-2.16506	Down	0.00250378	0.0225024	Swissprot: Q5JUQ0 1e-117 FA78A_HUMAN Protein FAM78A OS=Homo sapiens GN=FAM78A PE=2 SV=1|Nr: ref|NP_001107947.1| 1e-132 hypothetical protein LOC100002878 [Danio rerio] gb|AAI55339.1| Zgc:175187 protein [Danio rerio]
Consensus12217	19	4	5.92	1.32	-2.16506	Down	0.00250378	0.0224957	Swissprot: Q6NVL6 3e-28 LDB1_XENTR LIM domain-binding protein 1 OS=Xenopus tropicalis GN=ldb1 PE=2 SV=1
Consensus9362	19	4	5.92	1.32	-2.16506	Down	0.00250378	0.0224889	Swissprot: O75071 1e-76 K0494_HUMAN Uncharacterized calcium-binding protein KIAA0494 OS=Homo sapiens GN=KIAA0494 PE=2 SV=1|Nr: emb|CAF98477.1| 1e-165 unnamed protein product [Tetraodon nigroviridis]|Kegg: bta:534624 8e-06 LOC534624; similar to restin; K10421 CAP-Gly domain-containing linker protein 1
Consensus35942	57	12	17.77	3.97	-2.16223	Down	8.83e-08	3.61e-06	Swissprot: P13944 1e-111 COCA1_CHICK Collagen alpha-1(XII) chain OS=Gallus gallus GN=COL12A1 PE=1 SV=3|Kegg: gga:395875 1e-111 COL12A1; collagen, type XII, alpha 1; K08132 collagen, type XII, alpha
Consensus164830	38	8	11.85	2.65	-2.16082	Down	1.4e-05	0.000311662	Nr: ref|NP_001096091.1| 1e-18 hypothetical protein LOC100124594 [Danio rerio] gb|AAI50369.1| Zgc:171644 protein [Danio rerio]
Consensus38573	33	7	10.29	2.32	-2.14905	Down	5.68e-05	0.00101326	Swissprot: Q9Y2M2 4e-08 CC032_HUMAN Uncharacterized protein C3orf32 OS=Homo sapiens GN=C3orf32 PE=2 SV=1|Nr: ref|NP_001133933.1| 1e-19 CC032 protein [Salmo salar] gb|ACI34163.1| C3orf32 [Salmo salar]
Consensus910	28	6	8.73	1.99	-2.13321	Down	0.000233072	0.00329508	Swissprot: Q68FG0 1e-115 HC127_MOUSE Hepatocellular carcinoma-associated antigen 127 homolog OS=Mus musculus GN=Hca127 PE=2 SV=1|Nr: gb|ACO10095.1| 1e-123 Hepatocellular carcinoma-associated antigen 127 [Osmerus mordax]
Consensus2645	37	8	11.54	2.65	-2.12258	Down	2.27e-05	0.000473865	Swissprot: Q3U481 2e-84 CS028_MOUSE Uncharacterized MFS-type transporter C19orf28 homolog OS=Mus musculus PE=2 SV=1|Nr: gb|AAI28827.1| 5e-97 Si:dkey-218h11.4 protein [Danio rerio]|Cog: alr3705 7e-08 --|Kegg: ana:alr3705 5e-07 probable sugar transporter; K03292 glycoside/pentoside/hexuronide:cation symporter, GPH family
Consensus37217	23	5	7.17	1.66	-2.11079	Down	0.000968164	0.0106626	Nr: emb|CAF94050.1| 1e-75 unnamed protein product [Tetraodon nigroviridis]|Kegg: ddi:DDB_0229980 2e-40 Ras GTPase; K07974 Ras family, other
Consensus1912	23	5	7.17	1.66	-2.11079	Down	0.000968164	0.0106548	Swissprot: Q99JX7 4e-93 NXF1_MOUSE Nuclear RNA export factor 1 OS=Mus musculus GN=Nxf1 PE=1 SV=2|Nr: gb|ACN11099.1| 1e-131 Nuclear RNA export factor 1 [Salmo salar]|Cog: Cgl1939 1e-06 --|Kegg: spu:594422 2e-07 LOC594422; similar to Eukaryotic translation initiation factor 3, subunit 10 (theta); K03254 translation initiation factor eIF-3 subunit 10
Consensus19233	23	5	7.17	1.66	-2.11079	Down	0.000968164	0.0106509	Swissprot: Q5ZMM5 1e-31 ZN706_CHICK Zinc finger protein 706 OS=Gallus gallus GN=ZNF706 PE=4 SV=1|Nr: emb|CAF99346.1| 7e-36 unnamed protein product [Tetraodon nigroviridis]
Consensus65240	23	5	7.17	1.66	-2.11079	Down	0.000968164	0.010647	Swissprot: Q5VZL5 0.0 ZMYM4_HUMAN Zinc finger MYM-type protein 4 OS=Homo sapiens GN=ZMYM4 PE=1 SV=1|Nr: ref|XP_858615.1| 0.0 PREDICTED: similar to zinc finger protein 262 isoform 3 [Canis familiaris]|Kegg: ptr:460363 4e-19 QRICH1; glutamine-rich 1 [EC:6.1.1.18]; K01886 glutaminyl-tRNA synthetase
Consensus62935	23	5	7.17	1.66	-2.11079	Down	0.000968164	0.010643	Swissprot: Q5VUA4 5e-26 ZN318_HUMAN Zinc finger protein 318 OS=Homo sapiens GN=ZNF318 PE=1 SV=2|Nr: emb|CAG05109.1| 4e-36 unnamed protein product [Tetraodon nigroviridis]
Consensus1169	32	7	9.98	2.32	-2.10492	Down	9.22e-05	0.00152661	Swissprot: A4FUB7 3e-14 GIN1_BOVIN Gypsy retrotransposon integrase-like protein 1 OS=Bos taurus GN=GIN1 PE=2 SV=1|Nr: ref|NP_001077038.1| 4e-51 hypothetical protein LOC795946 [Danio rerio] gb|AAI35112.1| Zgc:163143 protein [Danio rerio]|Kegg: spu:578716 6e-06 LOC578716; similar to zn-finger, CCHC type and RNA-directed DNA polymerase and Integrase, catalytic domain containing protein family member…
Consensus62365	32	7	9.98	2.32	-2.10492	Down	9.22e-05	0.00152577	Swissprot: P18826 9e-82 KPB1_MOUSE Phosphorylase b kinase regulatory subunit alpha, skeletal muscle isoform OS=Mus musculus GN=Phka1 PE=2 SV=2|Nr: ref|XP_001923412.1| 2e-91 PREDICTED: phosphorylase kinase, alpha 1 (muscle) [Danio rerio]|Kegg: mmu:18679 2e-81 Phka1; phosphorylase kinase alpha 1; K07190 phosphorylase kinase alpha/beta subunit
Consensus4392	41	9	12.78	2.98	-2.1005	Down	9.08e-06	0.000214787	Swissprot: Q6NXA4 1e-40 ILF3_DANRE Interleukin enhancer-binding factor 3 homolog OS=Danio rerio GN=ilf3 PE=1 SV=2|Cog: DR0392 9e-07 --|Kegg: hsa:3848 2e-07 KRT1; keratin 1 (epidermolytic hyperkeratosis); K07605 type II keratin, basic
Consensus64300	18	4	5.61	1.32	-2.08746	Down	0.00409528	0.032395	Swissprot: Q4VBI2 7e-36 IR3IP_DANRE Immediate early response 3-interacting protein 1 OS=Danio rerio GN=ier3ip1 PE=2 SV=1|Nr: sp|Q4VBI2.1|IR3IP_DANRE 1e-34 RecName: Full=Immediate early response 3-interacting protein 1 gb|AAH95786.1| Zgc:112367 protein [Danio rerio]
Consensus24506	18	4	5.61	1.32	-2.08746	Down	0.00409528	0.0323522	Swissprot: P62997 6e-29 TRA2B_RAT Splicing factor, arginine/serine-rich 10 OS=Rattus norvegicus GN=Sfrs10 PE=1 SV=1|Nr: ref|NP_001133716.1| 5e-40 Splicing factor, arginine/serine-rich 10 [Salmo salar] gb|ACI33766.1| Splicing factor, arginine/serine-rich 10 [Salmo salar]|Kegg: cfa:609597 1e-10 NKTR, LOC609597; natural killer-tumor recognition sequence; K10518 zinc finger and BTB domain-containing …
Consensus38790	18	4	5.61	1.32	-2.08746	Down	0.00409528	0.0323265	Swissprot: Q0VCM6 0.0 LAT4_BOVIN Large neutral amino acids transporter small subunit 4 OS=Bos taurus GN=SLC43A2 PE=2 SV=1|Nr: ref|NP_001069014.1| 0.0 solute carrier family 43, member 2 [Bos taurus] sp|Q0VCM6.1|LAT4_BOVIN RecName: Full=Large neutral amino acids transporter small subunit 4; AltName: Full=L-type amino acid transporter 4; AltName: Full=Solute carrier family 43 member 2 gb|AAI20096.1|…
Consensus44050	18	4	5.61	1.32	-2.08746	Down	0.00409528	0.032318	Swissprot: P98157 0.0 LRP1_CHICK Low-density lipoprotein receptor-related protein 1 OS=Gallus gallus GN=LRP1 PE=2 SV=1|Nr: emb|CAG07401.1| 0.0 unnamed protein product [Tetraodon nigroviridis]|Kegg: dre:565797 0.0 LOC565797; similar to alpha-2-macroglobulin receptor; K04550 low density lipoprotein-related protein 1 (alpha-2-macroglobulin receptor)
Consensus59972	18	4	5.61	1.32	-2.08746	Down	0.00409528	0.0322924	Swissprot: P15390 1e-122 SCN4A_RAT Sodium channel protein type 4 subunit alpha OS=Rattus norvegicus GN=Scn4a PE=2 SV=1|Nr: gb|ABB29444.1| 1e-137 voltage-gated sodium channel Nav1.4b [Tetraodon nigroviridis]|Cog: BH1501 3e-07 --|Kegg: rno:25722 1e-122 Scn4a; sodium channel, voltage-gated, type IV, alpha polypeptide; K04837 sodium channel, voltage-gated, type IV, alpha
Consensus9258	18	4	5.61	1.32	-2.08746	Down	0.00409528	0.0322754	Nr: ref|NP_001017913.1| 3e-13 hypothetical protein LOC550612 [Danio rerio] gb|AAH92362.1| Zgc:113229 [Danio rerio]
Consensus4411	27	6	8.42	1.99	-2.08105	Down	0.00037806	0.00484958	Swissprot: Q6PEH8 0.0 MED25_DANRE Mediator of RNA polymerase II transcription subunit 25 OS=Danio rerio GN=med25 PE=2 SV=1|Cog: mlr2363 1e-07 --|Kegg: pic:PICST_65459 6e-08 hypothetical protein; K05747 Wiskott-Aldrich syndrome protein
Consensus6518	27	6	8.42	1.99	-2.08105	Down	0.00037806	0.00484542	Swissprot: P39208 2e-09 IDNK_ECOLI Thermosensitive gluconokinase OS=Escherichia coli (strain K12) GN=idnK PE=3 SV=1|Nr: emb|CAF94925.1| 3e-24 unnamed protein product [Tetraodon nigroviridis]|Cog: STM4485 3e-10 --|Kegg: asu:Asuc_1154 2e-10 carbohydrate kinase, thermoresistant glucokinase family [EC:2.7.1.12]; K00851 gluconokinase
Consensus42468	85	19	26.5	6.29	-2.07486	Down	1.68e-10	1.2e-08	Swissprot: Q70D51 8e-81 SIAT9_BOVIN Lactosylceramide alpha-2,3-sialyltransferase OS=Bos taurus GN=ST3GAL5 PE=2 SV=2|Kegg: dre:394230 1e-106 st3gal5; ST3 beta-galactoside alpha-2,3-sialyltransferase 5 [EC:2.4.99.9]; K03370 lactosylceramide alpha-2,3-sialyltransferase (sialyltransferase 9)
Consensus8606	138	31	43.03	10.27	-2.06691	Down	3.82e-16	8.46e-14	Swissprot: P40238 5e-19 TPOR_HUMAN Thrombopoietin receptor OS=Homo sapiens GN=MPL PE=1 SV=1|Nr: gb|AAR25685.1| 1e-103 class I helical cytokine receptor number 22 [Tetraodon nigroviridis]|Kegg: dre:445381 6e-59 mpll; myeloproliferative leukemia virus oncogene, like; K05082 thrombopoietin receptor
Consensus36149	31	7	9.67	2.32	-2.05939	Down	0.000148742	0.00226222	Swissprot: Q7SZC5 0.0 NDC1_DANRE Nucleoporin NDC1 OS=Danio rerio GN=tmem48 PE=2 SV=1
Consensus62702	31	7	9.67	2.32	-2.05939	Down	0.000148742	0.00226107	Swissprot: P49793 0.0 NUP98_RAT Nuclear pore complex protein Nup98 OS=Rattus norvegicus GN=Nup98 PE=1 SV=1|Nr: emb|CAF97362.1| 0.0 unnamed protein product [Tetraodon nigroviridis]|Cog: MT0318 1e-07 --
Consensus3694	44	10	13.72	3.31	-2.05138	Down	5.85e-06	0.000146823	Nr: emb|CAG06746.1| 3e-25 unnamed protein product [Tetraodon nigroviridis]|Kegg: dre:566279 6e-12 atf7a; activating transcription factor 7a; K09045 activating transcription factor 7
Consensus7134	22	5	6.86	1.66	-2.04703	Down	0.00157096	0.0152958	Swissprot: Q80TL1 1e-132 ADCY2_MOUSE Adenylate cyclase type 2 OS=Mus musculus GN=Adcy2 PE=2 SV=2|Nr: ref|XP_001922494.1| 1e-172 PREDICTED: similar to adenylate cyclase 2 [Danio rerio]|Cog: all0661 2e-24 --|Kegg: gga:415732 1e-139 ADCY7, LOC415732; adenylate cyclase 7 [EC:4.6.1.1]; K08047 adenylate cyclase 7
Consensus17717	22	5	6.86	1.66	-2.04703	Down	0.00157096	0.0152908	Swissprot: Q15293 1e-110 RCN1_HUMAN Reticulocalbin-1 OS=Homo sapiens GN=RCN1 PE=1 SV=1|Nr: emb|CAF94652.1| 1e-159 unnamed protein product [Tetraodon nigroviridis]|Kegg: tet:TTHERM_01075630 1e-08 Protein kinase domain containing protein [EC:2.7.11.17]; K00908 Ca2+/calmodulin-dependent protein kinase
Consensus41950	22	5	6.86	1.66	-2.04703	Down	0.00157096	0.0152709	Swissprot: Q32LU1 0.0 MIRO2_DANRE Mitochondrial Rho GTPase 2 OS=Danio rerio GN=rhot2 PE=2 SV=1|Cog: YAL048c 2e-78 --|Kegg: dre:557574 0.0 zgc:123249; zgc:123249 [EC:3.6.5.-]; K06030
Consensus69871	35	8	10.91	2.65	-2.04159	Down	5.89e-05	0.00104588	Swissprot: O75164 0.0 JHD3A_HUMAN JmjC domain-containing histone demethylation protein 3A OS=Homo sapiens GN=JMJD2A PE=1 SV=1|Nr: ref|XP_001507384.1| 0.0 PREDICTED: similar to Jumonji domain containing 2A [Ornithorhynchus anatinus]|Cog: YPR031w 8e-22 --|Kegg: gga:424571 0.0 JMJD2A, LOC424571; jumonji domain containing 2A [EC:1.14.11.-]; K06709 jumonji domain-containing 2C
Consensus24871	508	117	158.4	38.74	-2.03168	Down	3.54e-54	2.16e-51	Swissprot: Q8WZ60 0.0 KLHL6_HUMAN Kelch-like protein 6 OS=Homo sapiens GN=KLHL6 PE=2 SV=2|Nr: emb|CAG05881.1| 0.0 unnamed protein product [Tetraodon nigroviridis]|Kegg: rno:287974 0.0 Klhl6_predicted; kelch-like 6 (Drosophila) (predicted); K10444 kelch-like protein 6
Consensus10510	39	9	12.16	2.98	-2.02876	Down	2.34e-05	0.000486116	Swissprot: P81718 0.0 PTN6_RAT Tyrosine-protein phosphatase non-receptor type 6 OS=Rattus norvegicus GN=Ptpn6 PE=1 SV=1|Cog: SPAC11E3.09 3e-28 --|Kegg: dre:333979 0.0 ptpn11; protein tyrosine phosphatase, non-receptor type 11 (Noonan syndrome 1) [EC:3.1.3.48]; K07293 protein tyrosine phosphatase, non-receptor type 11
Consensus70119	39	9	12.16	2.98	-2.02876	Down	2.34e-05	0.000485778	Swissprot: P31629 3e-15 ZEP2_HUMAN Transcription factor HIVEP2 OS=Homo sapiens GN=HIVEP2 PE=1 SV=2|Nr: ref|XP_696438.3| 6e-53 PREDICTED: similar to human immunodeficiency virus type I enhancer binding protein 3 [Danio rerio]|Kegg: dre:568037 8e-54 LOC568037; hypothetical LOC568037; K09239 human immunodeficiency virus type I enhancer-binding protein
Consensus70481	26	6	8.11	1.99	-2.02693	Down	0.000609888	0.00735333	Swissprot: Q921G8 0.0 GCP2_MOUSE Gamma-tubulin complex component 2 OS=Mus musculus GN=Tubgcp2 PE=2 SV=1|Nr: emb|CAG03012.1| 0.0 unnamed protein product [Tetraodon nigroviridis]|Kegg: rno:309098 0.0 Adam8_predicted; a disintegrin and metalloprotease domain 8 (predicted) [EC:3.4.24.-]; K06540 a disintegrin and metalloproteinase domain 8
Consensus40559	26	6	8.11	1.99	-2.02693	Down	0.000609888	0.00735037	Swissprot: Q7RTR2 4e-07 NLRC3_HUMAN Protein NLRC3 OS=Homo sapiens GN=NLRC3 PE=2 SV=2|Nr: ref|XP_687605.3| 2e-31 PREDICTED: similar to NLR family, pyrin domain containing 3 [Danio rerio]
Consensus6067	73	17	22.76	5.63	-2.01529	Down	6.48e-09	3.45e-07	Swissprot: Q9CZ30 1e-117 OLA1_MOUSE Obg-like ATPase 1 OS=Mus musculus GN=Ola1 PE=1 SV=1|Cog: SPAC27E2.03c 5e-61 --|Kegg: dre:326864 1e-120 zgc:55768; zgc:55768; K06942
Consensus38338	81	19	25.26	6.29	-2.00572	Down	1.07e-09	6.67e-08	Swissprot: Q68CP9 0.0 ARID2_HUMAN AT-rich interactive domain-containing protein 2 OS=Homo sapiens GN=ARID2 PE=1 SV=2|Nr: emb|CAF94469.1| 0.0 unnamed protein product [Tetraodon nigroviridis]|Cog: Rv3876 2e-07 --|Kegg: hsa:1822 6e-19 ATN1; atrophin 1; K05626 atrophin-1 (dentatorubral-pallidoluysian atrophy protein)
Consensus36645	17	4	5.3	1.32	-2.00545	Down	0.0066479	0.0456019	Swissprot: O08520 1e-143 S35A1_CRIGR CMP-sialic acid transporter OS=Cricetulus griseus GN=SLC35A1 PE=2 SV=1|Cog: SPCC1795.03 3e-57 --
Consensus34228	17	4	5.3	1.32	-2.00545	Down	0.0066479	0.045581	Swissprot: O43294 1e-162 TGFI1_HUMAN Transforming growth factor beta-1-induced transcript 1 protein OS=Homo sapiens GN=TGFB1I1 PE=1 SV=2|Nr: ref|NP_001133443.1| 0.0 Transforming growth factor beta-1-induced transcript 1 protein [Salmo salar] gb|ACI33245.1| Transforming growth factor beta-1-induced transcript 1 protein [Salmo salar]|Kegg: gga:395832 1e-131 PXN; paxillin; K05760 paxillin
Consensus69985	17	4	5.3	1.32	-2.00545	Down	0.0066479	0.0455393	Swissprot: Q13029 1e-142 PRDM2_HUMAN PR domain zinc finger protein 2 OS=Homo sapiens GN=PRDM2 PE=1 SV=3|Nr: emb|CAF91734.1| 0.0 unnamed protein product [Tetraodon nigroviridis]|Kegg: gga:396029 8e-14 ZEB1; zinc finger E-box binding homeobox 1; K09299 zinc finger homeobox protein 1
Consensus22815	17	4	5.3	1.32	-2.00545	Down	0.0066479	0.0454976	Swissprot: Q9Y5Z0 1e-159 BACE2_HUMAN Beta-secretase 2 OS=Homo sapiens GN=BACE2 PE=1 SV=1|Nr: emb|CAF90923.1| 0.0 unnamed protein product [Tetraodon nigroviridis]|Kegg: xla:380307 1e-160 bace2; beta-site APP-cleaving enzyme 2 [EC:3.4.23.45]; K07747 beta-site APP-cleaving enzyme 2 (memapsin 1)
Consensus39888	42	10	13.1	3.31	-1.98466	Down	1.49e-05	0.000329392	Swissprot: P83468 2e-39 PHP14_RABIT 14 kDa phosphohistidine phosphatase OS=Oryctolagus cuniculus GN=PHPT1 PE=1 SV=1|Nr: emb|CAF93300.1| 8e-61 unnamed protein product [Tetraodon nigroviridis]|Kegg: mmu:75454 7e-38 Phpt1; phosphohistidine phosphatase 1 [EC:3.1.3.-]; K01112
Consensus10212	21	5	6.55	1.66	-1.98031	Down	0.00253234	0.0226977	Swissprot: Q80TC5 2e-34 POGK_MOUSE Pogo transposable element with KRAB domain OS=Mus musculus GN=Pogk PE=2 SV=2|Nr: ref|XP_001343035.2| 1e-120 PREDICTED: similar to pogo transposable element with KRAB domain [Danio rerio]
Consensus6933	21	5	6.55	1.66	-1.98031	Down	0.00253234	0.0226909	Swissprot: Q9UMZ2 0.0 SYNG_HUMAN AP1 subunit gamma-binding protein 1 OS=Homo sapiens GN=AP1GBP1 PE=1 SV=2|Nr: emb|CAG08962.1| 0.0 unnamed protein product [Tetraodon nigroviridis]
Consensus26123	21	5	6.55	1.66	-1.98031	Down	0.00253234	0.0226841	Swissprot: Q8N3P4 0.0 VPS8_HUMAN Vacuolar protein sorting-associated protein 8 homolog OS=Homo sapiens GN=VPS8 PE=1 SV=2|Nr: ref|XP_849791.1| 0.0 PREDICTED: similar to CG10144-PA isoform 2 [Canis familiaris]
Consensus2095	25	6	7.8	1.99	-1.97071	Down	0.000978158	0.0106939	Swissprot: Q99K48 1e-157 NONO_MOUSE Non-POU domain-containing octamer-binding protein OS=Mus musculus GN=Nono PE=1 SV=3|Nr: ref|NP_963873.1| 1e-171 non-POU domain containing, octamer-binding [Danio rerio] gb|AAH46880.1| Non-POU domain containing, octamer-binding [Danio rerio] emb|CAM13642.1| non-POU domain containing, octamer-binding [Danio rerio]|Cog: YPO2725 6e-10 --|Kegg: spu:589923 9e-16 LOC5…
Consensus128114	29	7	9.04	2.32	-1.9622	Down	0.000381674	0.00488337	Swissprot: Q8BGF9 1e-127 S2544_MOUSE Solute carrier family 25 member 44 OS=Mus musculus GN=Slc25a44 PE=2 SV=1|Nr: emb|CAF98394.1| 1e-164 unnamed protein product [Tetraodon nigroviridis]|Kegg: uma:UM01059.1 1e-22 hypothetical protein; K03454 mitochondrial carrier protein, MC family
Consensus25788	29	7	9.04	2.32	-1.9622	Down	0.000381674	0.00488128	Swissprot: Q5F4B8 8e-22 S46A3_CHICK Solute carrier family 46 member 3 OS=Gallus gallus GN=SLC46A3 PE=2 SV=1|Nr: emb|CAG00446.1| 3e-31 unnamed protein product [Tetraodon nigroviridis]
Consensus83925	37	9	11.54	2.98	-1.95326	Down	5.94e-05	0.00105294	Swissprot: P49762 2e-12 DOA_DROME Serine/threonine-protein kinase Doa OS=Drosophila melanogaster GN=Doa PE=1 SV=2|Nr: ref|XP_682797.3| 7e-15 PREDICTED: CDC-like kinase 4 isoform 1 [Danio rerio]|Kegg: xtr:496828 1e-12 clk2; CDC-like kinase 2 [EC:2.7.12.1]; K08823 CDC-like kinase
Consensus162729	37	9	11.54	2.98	-1.95326	Down	5.94e-05	0.00105231	Nr: emb|CAG07547.1| 2e-07 unnamed protein product [Tetraodon nigroviridis]
Consensus39763	82	20	25.57	6.62	-1.94955	Down	1.72e-09	1.02e-07	Swissprot: Q9NWZ8 9e-52 GEMI8_HUMAN Gem-associated protein 8 OS=Homo sapiens GN=GEMIN8 PE=1 SV=1|Nr: gb|AAI29490.1| 1e-60 Zgc:92177 protein [Danio rerio]|Cog: DR2133 4e-07 --|Kegg: lxx:Lxx07150 8e-06 infB; translation initiation factor IF-2; K02519 translation initiation factor IF-2
Consensus2924	41	10	12.78	3.31	-1.94898	Down	2.36e-05	0.000488736	Swissprot: P41738 1e-155 AHR_RAT Aryl hydrocarbon receptor OS=Rattus norvegicus GN=Ahr PE=1 SV=2|Nr: ref|NP_001033052.1| 0.0 aryl hydrocarbon receptor 2B [Takifugu rubripes] gb|AAY96632.1| aryl hydrocarbon receptor 2B [Takifugu rubripes]|Kegg: gga:373907 1e-162 AHR; aryl hydrocarbon receptor; K09093 aryl hydrocarbon receptor
Consensus6618	52	13	16.21	4.3	-1.91448	Down	2.39e-06	6.7e-05	Nr: gb|ACO14310.1| 5e-06 Jeltraxin precursor [Esox lucius]
Consensus14950	32	8	9.98	2.65	-1.91305	Down	0.000237878	0.00334562	Swissprot: P59046 8e-59 NAL12_HUMAN NACHT, LRR and PYD domains-containing protein 12 OS=Homo sapiens GN=NLRP12 PE=2 SV=2|Nr: ref|XP_001922112.1| 3e-86 PREDICTED: similar to NLR family, pyrin domain containing 3 [Danio rerio]|Kegg: bta:444867 1e-10 CARD15; caspase recruitment domain 15 protein; K10165 nucleotide-binding oligomerization domain-containing protein 2
Consensus27759	32	8	9.98	2.65	-1.91305	Down	0.000237878	0.00334091	Swissprot: P04187 3e-29 GRAB_MOUSE Granzyme B(G,H) OS=Mus musculus GN=Gzmb PE=1 SV=1|Nr: gb|AAY23199.1| 3e-52 granzyme-1 [Oreochromis niloticus] gb|AAY23200.1| granzyme-1 [Oreochromis niloticus]|Cog: VC1649 3e-12 --|Kegg: mmu:14939 6e-29 Gzmb; granzyme B [EC:3.4.21.79]; K01353 granzyme B
Consensus9614	60	15	18.71	4.97	-1.91249	Down	3.87e-07	1.33e-05	Swissprot: A2VDP6 3e-08 FA55C_BOVIN Protein FAM55C OS=Bos taurus GN=FAM55C PE=2 SV=1|Nr: emb|CAG05823.1| 7e-09 unnamed protein product [Tetraodon nigroviridis]
Consensus1786	28	7	8.73	2.32	-1.91186	Down	0.00060645	0.00733851	Swissprot: Q5U3J8 0.0 LTV1_DANRE Protein LTV1 homolog OS=Danio rerio GN=ltv1 PE=2 SV=1|Nr: emb|CAF95349.1| 0.0 unnamed protein product [Tetraodon nigroviridis]|Cog: XF1267 3e-09 --|Kegg: sce:YIR019C 2e-11 MUC1, STA4, FLO11; GPI-anchored cell surface glycoprotein (flocculin) required for pseudohyphal formation, invasive growth, flocculation, and biofilms; transcriptionally regulated by the MAPK pa…
Consensus69610	28	7	8.73	2.32	-1.91186	Down	0.00060645	0.00733554	Swissprot: Q8CE64 1e-145 ZN276_MOUSE Zinc finger protein 276 OS=Mus musculus GN=Znf276 PE=1 SV=3|Nr: ref|NP_001076470.1| 1e-151 hypothetical protein LOC100009632 [Danio rerio] gb|AAI33089.1| Zgc:158366 protein [Danio rerio]|Cog: ECU03g0790 7e-13 --|Kegg: cfa:489910 2e-19 ZNF689, LOC489910; zinc finger protein 689; K09228 KRAB domain-containing zinc finger protein
Consensus34	28	7	8.73	2.32	-1.91186	Down	0.00060645	0.00733258	Nr: ref|XP_001922525.1| 2e-47 PREDICTED: similar to interferon-inducible protein Gig1 [Danio rerio]
Consensus72383	20	5	6.24	1.66	-1.91036	Down	0.00405326	0.032216	Swissprot: Q8WXG6 1e-155 MADD_HUMAN MAP kinase-activating death domain protein OS=Homo sapiens GN=MADD PE=1 SV=2|Nr: ref|XP_001923988.1| 1e-172 PREDICTED: similar to MAP-kinase activating death domain-containing protein isoform 1 [Danio rerio]
Consensus39417	20	5	6.24	1.66	-1.91036	Down	0.00405326	0.0322074	Nr: gb|AAN02165.1| 3e-41 reproduction regulator 2 [Epinephelus coioides]
Consensus41069	24	6	7.48	1.99	-1.91027	Down	0.00155912	0.015235	Swissprot: P98195 0.0 ATP9B_MOUSE Probable phospholipid-transporting ATPase IIB OS=Mus musculus GN=Atp9b PE=2 SV=2|Nr: ref|NP_001038619.1| 0.0 ATPase, class II, type 9B [Danio rerio] emb|CAK04363.1| novel protein similar to vertebrate ATPase, Class II, type 9B (ATP9B) [Danio rerio]|Cog: SPAC6C3.06c 0.0 --|Kegg: dre:568160 0.0 si:ch211-198c22.1; si:ch211-198c22.1 [EC:3.6.3.1]; K01530 phospholipid-…
Consensus5084	24	6	7.48	1.99	-1.91027	Down	0.00155912	0.0152102	Swissprot: Q9UIA0 1e-151 CYH4_HUMAN Cytohesin-4 OS=Homo sapiens GN=PSCD4 PE=1 SV=1|Cog: SPAC4D7.01c 2e-39 --|Kegg: ddi:DDB_0191439 4e-72 secG; SecG; K09259 ankyrin only family, other
Consensus40116	24	6	7.48	1.99	-1.91027	Down	0.00155912	0.0152052	Swissprot: Q6PGW3 0.0 CJ076_DANRE Uncharacterized protein C10orf76 homolog OS=Danio rerio GN=zgc:63733 PE=2 SV=1|Nr: sp|Q6PGW3.2|CJ076_DANRE 0.0 RecName: Full=UPF0668 protein C10orf76 homolog emb|CAX14140.1| novel protein similar to H.sapiens C10orf76, chromosome 10 open reading frame 76 (C10orf76, zgc:63733) [Danio rerio]
Consensus42700	63	16	19.64	5.3	-1.88973	Down	2.45e-07	8.94e-06	Swissprot: Q13627 0.0 DYR1A_HUMAN Dual specificity tyrosine-phosphorylation-regulated kinase 1A OS=Homo sapiens GN=DYRK1A PE=1 SV=2|Cog: SPAC1687.15 6e-27 --|Kegg: dre:556212 0.0 LOC556212; similar to Dyrk1a-prov protein [EC:2.7.12.1]; K08825 dual-specificity tyrosine-(Y)-phosphorylation regulated kinase
Consensus46596	55	14	17.15	4.64	-1.88601	Down	1.5e-06	4.42e-05	Swissprot: Q5NVS7 0.0 CAN1_PONAB Calpain-1 catalytic subunit OS=Pongo abelii GN=CAPN1 PE=2 SV=1|Nr: gb|ACN10984.1| 0.0 Calpain-1 catalytic subunit [Salmo salar]|Kegg: dre:406768 0.0 zgc:55262; zgc:55262 [EC:3.4.22.52]; K01367 calpain-1
Consensus42888	43	11	13.41	3.64	-1.8813	Down	2.33e-05	0.000485049	Swissprot: O35344 0.0 IMA3_MOUSE Importin subunit alpha-3 OS=Mus musculus GN=Kpna3 PE=2 SV=1|Cog: SPCC962.03c 1e-125 --|Kegg: cgr:CAGL0M03355g 6e-09 hypothetical protein; K08332 vacuolar protein 8
Consensus8490	35	9	10.91	2.98	-1.87227	Down	0.000147874	0.00225591	Swissprot: P35286 2e-84 RAB13_RAT Ras-related protein Rab-13 OS=Rattus norvegicus GN=Rab13 PE=2 SV=2|Nr: ref|NP_958486.1| 1e-100 RAB13, member RAS oncogene family [Danio rerio] gb|AAH53195.1| RAB13, member RAS oncogene family [Danio rerio]|Cog: YER031c 7e-45 --|Kegg: dre:373105 1e-100 rab13; RAB13, member RAS oncogene family; K06109 Ras-related protein Rab-13
Consensus41413	35	9	10.91	2.98	-1.87227	Down	0.000147874	0.00225476	Swissprot: O88487 0.0 DC1I2_MOUSE Cytoplasmic dynein 1 intermediate chain 2 OS=Mus musculus GN=Dync1i2 PE=2 SV=1|Kegg: cfa:478797 0.0 LOC478797; similar to Dynein intermediate chain 2, cytosolic (DH IC-2) (Cytoplasmic dynein intermediate chain 2); K10415 dynein intermediate chain, cytosolic
Consensus71038	27	7	8.42	2.32	-1.8597	Down	0.000958014	0.0105586	Swissprot: P17453 2e-18 BPI_BOVIN Bactericidal permeability-increasing protein OS=Bos taurus GN=BPI PE=2 SV=2|Nr: gb|ACO09816.1| 1e-47 Bactericidal permeability-increasing protein precursor [Osmerus mordax]|Kegg: hsa:3929 5e-12 LBP; lipopolysaccharide binding protein; K05399 lipopolysaccharide-binding protein
Consensus38379	23	6	7.17	1.99	-1.8492	Down	0.00246876	0.0222546	Swissprot: Q6Y1E2 6e-28 PLP2_BOVIN Proteolipid protein 2 OS=Bos taurus GN=PLP2 PE=2 SV=1|Nr: emb|CAQ15231.1| 1e-60 novel protein similar to H.sapiens PLP2, proteolipid protein 2 (colonic epithelium-enriched) (PLP2) [Danio rerio]|Kegg: cfa:480181 5e-16 ROCK1, LOC480181; Rho-associated, coiled-coil containing protein kinase 1 [EC:2.7.11.1]; K04514 Rho-associated, coiled-coil containing protein kina…
Consensus49749	23	6	7.17	1.99	-1.8492	Down	0.00246876	0.0222345	Swissprot: Q91YT8 0.0 TM63A_MOUSE Transmembrane protein 63A OS=Mus musculus GN=Tmem63a PE=2 SV=1|Nr: emb|CAG09064.1| 0.0 unnamed protein product [Tetraodon nigroviridis]|Cog: SPAC2G11.09 3e-17 --
Consensus29787	42	11	13.1	3.64	-1.84756	Down	3.65e-05	0.000704537	Swissprot: Q5DTT3 4e-28 CJ018_MOUSE Uncharacterized protein C10orf18 homolog OS=Mus musculus GN=Kiaa2006 PE=2 SV=2
Consensus129001	19	5	5.92	1.66	-1.83441	Down	0.00643836	0.0446356	Swissprot: Q14980 3e-08 NUMA1_HUMAN Nuclear mitotic apparatus protein 1 OS=Homo sapiens GN=NUMA1 PE=1 SV=2|Nr: ref|XP_001919283.1| 1e-13 PREDICTED: similar to coiled-coil domain containing 14 [Danio rerio]
Consensus160479	19	5	5.92	1.66	-1.83441	Down	0.00643836	0.0446046	Nr: dbj|BAD27405.1| 4e-08 unnamed protein product [Paralichthys olivaceus]
Consensus9866	19	5	5.92	1.66	-1.83441	Down	0.00643836	0.0445839	Swissprot: Q28F72 1e-158 CCNC_XENTR Cyclin-C OS=Xenopus tropicalis GN=ccnc PE=2 SV=1|Nr: ref|NP_956245.1| 1e-160 cyclin C [Danio rerio] gb|AAQ97753.1| cyclin C [Danio rerio] gb|AAH60903.1| Zgc:73078 protein [Danio rerio] gb|AAR20478.1| cyclin C [Danio rerio]|Cog: YNL025c 3e-29 --|Kegg: dme:Dmel_CG7281 1e-112 CycC; Cyclin C [EC:2.7.7.6]; K00960 DNA-directed RNA polymerase
Consensus67994	19	5	5.92	1.66	-1.83441	Down	0.00643836	0.0445324	Swissprot: Q4G072 3e-34 P2RY5_RAT Oleoyl-L-alpha-lysophosphatidic acid receptor OS=Rattus norvegicus GN=P2ry5 PE=2 SV=1|Kegg: dre:571773 5e-45 zgc:153784; zgc:153784; K04273 purinergic receptor P2Y, G protein-coupled, 5
Consensus643	19	5	5.92	1.66	-1.83441	Down	0.00643836	0.0445221	Swissprot: Q9FPQ6 3e-13 GP1_CHLRE Vegetative cell wall protein gp1 OS=Chlamydomonas reinhardtii GN=GP1 PE=2 SV=1|Nr: emb|CAF95033.1| 1e-73 unnamed protein product [Tetraodon nigroviridis]|Cog: mlr6506 3e-06 --|Kegg: syg:sync_2373 2e-08 infB; translation initiation factor IF-2; K02519 translation initiation factor IF-2
Consensus63453	34	9	10.6	2.98	-1.83068	Down	0.00023168	0.0032816	Swissprot: A0JM13 1e-65 C2CD3_XENTR C2 domain-containing protein 3 OS=Xenopus tropicalis GN=c2cd3 PE=2 SV=1|Nr: ref|XP_001337534.2| 1e-126 PREDICTED: wu:fc56e12 [Danio rerio]|Cog: YLR106c 7e-07 --|Kegg: spu:585189 2e-11 LOC585189; similar to cell division cycle 2-like 1 (PITSLRE proteins) isoform 1 [EC:2.7.11.22]; K08818 cell division cycle 2-like
Consensus37809	30	8	9.35	2.65	-1.81897	Down	0.000588208	0.00714669	Swissprot: Q9CQL2 2e-07 CL012_MOUSE Uncharacterized protein C12orf12 homolog OS=Mus musculus PE=2 SV=1|Nr: gb|ACM08824.1| 7e-20 C12orf12 homolog [Salmo salar]|Kegg: mxa:MXAN_2514 3e-07 gspD; general secretion pathway protein D; K02453 general secretion pathway protein D
Consensus3880	30	8	9.35	2.65	-1.81897	Down	0.000588208	0.00714379	Swissprot: Q07343 0.0 PDE4B_HUMAN cAMP-specific 3',5'-cyclic phosphodiesterase 4B OS=Homo sapiens GN=PDE4B PE=1 SV=1|Nr: emb|CAF97600.1| 0.0 unnamed protein product [Tetraodon nigroviridis]|Cog: YDR145w 3e-06 --|Kegg: gga:424700 0.0 RCJMB04_9i13, PDE4B; phosphodiesterase 4B, cAMP-specific (phosphodiesterase E4 dunce homolog, Drosophila) [EC:3.1.4.17]; K01120 3',5'-cyclic-nucleotide phosphodiester…
Consensus70032	26	7	8.11	2.32	-1.80558	Down	0.00150408	0.014887	Swissprot: Q9GLX8 1e-06 BKRB2_PIG B2 bradykinin receptor OS=Sus scrofa GN=BDKRB2 PE=2 SV=1|Kegg: gga:428906 2e-06 BDKRB2; bradykinin receptor B2; K03916 bradykinin receptor B2
Consensus34503	26	7	8.11	2.32	-1.80558	Down	0.00150408	0.0148771	Nr: ref|XP_696888.1| 3e-16 PREDICTED: hypothetical protein [Danio rerio]
Consensus3906	37	10	11.54	3.31	-1.80174	Down	0.000143004	0.00218831	Swissprot: Q9UG63 0.0 ABCF2_HUMAN ATP-binding cassette sub-family F member 2 OS=Homo sapiens GN=ABCF2 PE=1 SV=2|Nr: gb|AAH66505.1| 0.0 Abcf2 protein [Danio rerio]|Cog: YER036c 1e-116 --|Kegg: dre:336770 0.0 abcf2; ATP-binding cassette, sub-family F (GCN20), member 2; K06185 ATP-binding cassette, sub-family F, member 2
Consensus4684	44	12	13.72	3.97	-1.78907	Down	3.53e-05	0.000684005	Swissprot: Q69566 3e-10 U88_HHV6U Uncharacterized protein U88 OS=Human herpesvirus 6A (strain Uganda-1102) GN=U88 PE=4 SV=1
Consensus8702	44	12	13.72	3.97	-1.78907	Down	3.53e-05	0.000683562	Swissprot: Q90701 1e-136 TEAD3_CHICK Transcriptional enhancer factor TEF-5 OS=Gallus gallus GN=TEAD3 PE=2 SV=2|Nr: dbj|BAE95317.1| 1e-169 transcripton factor TEF-1A [Oryzias latipes]|Kegg: cfa:481758 1e-131 TEAD3, LOC481758; TEA domain family member 3; K09448 TEA domain family member 1/3/4
Consensus15022	22	6	6.86	1.99	-1.78544	Down	0.00388168	0.0311838	Swissprot: Q811U4 1e-147 MFN1_MOUSE Mitofusin-1 OS=Mus musculus GN=Mfn1 PE=1 SV=2|Nr: emb|CAG08068.1| 0.0 unnamed protein product [Tetraodon nigroviridis]|Kegg: dre:393620 1e-173 mfn1; mitofusin 1 [EC:3.6.5.-]; K06030
Consensus36337	22	6	6.86	1.99	-1.78544	Down	0.00388168	0.0311587	Swissprot: Q9DE65 4e-81 MIME_COTJA Mimecan OS=Coturnix coturnix japonica GN=OGN PE=2 SV=1|Cog: alr0124_1 2e-07 --|Kegg: gga:374039 1e-79 OGN; osteoglycin; K08126 osteoglycin (osteoinductive factor, mimecan)
Consensus36353	22	6	6.86	1.99	-1.78544	Down	0.00388168	0.0311503	Swissprot: A5D6R3 0.0 PLCD3_DANRE 1-phosphatidylinositol-4,5-bisphosphate phosphodiesterase delta-3 OS=Danio rerio GN=plcd3 PE=2 SV=1|Kegg: dre:569040 0.0 zgc:158396; zgc:158396 [EC:3.1.4.11]; K01116 1-phosphatidylinositol-4,5-bisphosphate phosphodiesterase
Consensus40766	22	6	6.86	1.99	-1.78544	Down	0.00388168	0.031142	Swissprot: Q921F4 0.0 HNRLL_MOUSE Heterogeneous nuclear ribonucleoprotein L-like OS=Mus musculus GN=Hnrpll PE=1 SV=3|Nr: ref|NP_001133491.1| 0.0 Heterogeneous nuclear ribonucleoprotein L-like [Salmo salar] gb|ACI33341.1| Heterogeneous nuclear ribonucleoprotein L-like [Salmo salar]|Kegg: sce:YIR019C 8e-17 MUC1, STA4, FLO11; GPI-anchored cell surface glycoprotein (flocculin) required for pseudohyph…
Consensus40143	22	6	6.86	1.99	-1.78544	Down	0.00388168	0.0311086	Nr: ref|NP_001104304.1| 2e-83 wu:fc83f10 [Danio rerio] emb|CAP19468.1| novel protein [Danio rerio]
Consensus13483	194	53	60.49	17.55	-1.78523	Down	1.86e-18	4.75e-16	Swissprot: Q9BYK8 3e-42 PR285_HUMAN Peroxisomal proliferator-activated receptor A-interacting complex 285 kDa protein OS=Homo sapiens GN=PRIC285 PE=1 SV=4|Nr: ref|XP_699251.2| 4e-61 PREDICTED: similar to PPAR-alpha interacting complex protein 285 [Danio rerio]|Cog: SPAC16C9.06c 7e-12 --
Consensus38358	51	14	15.9	4.64	-1.77683	Down	8.78e-06	0.000208641	Swissprot: P47897 2e-89 SYQ_HUMAN Glutaminyl-tRNA synthetase OS=Homo sapiens GN=QARS PE=1 SV=1|Nr: emb|CAQ14131.1| 6e-96 glutaminyl-tRNA synthetase [Danio rerio]|Cog: SPBC342.02 2e-28 --|Kegg: dre:394188 4e-95 qars; glutaminyl-tRNA synthetase [EC:6.1.1.18]; K01886 glutaminyl-tRNA synthetase
Consensus5337	29	8	9.04	2.65	-1.77033	Down	0.000917114	0.0101678	Swissprot: Q99PP9 5e-21 TRI16_MOUSE Tripartite motif-containing protein 16 OS=Mus musculus GN=Trim16 PE=2 SV=2|Kegg: gga:417401 1e-12 TRIM25, LOC417401; tripartite motif-containing 25; K10652 tripartite motif-containing protein 25
Consensus1437	177	49	55.19	16.23	-1.76574	Down	9.72e-17	2.29e-14	Swissprot: Q9Z2K0 9e-39 DEDD_RAT Death effector domain-containing protein OS=Rattus norvegicus GN=Dedd PE=2 SV=1|Nr: ref|NP_571677.1| 8e-42 death effector domain-containing 1 [Danio rerio] gb|AAF66963.1|AF232226_1 Dedd1 [Danio rerio]
Consensus39789	112	31	34.92	10.27	-1.76562	Down	4.19e-11	3.33e-09	Swissprot: O14646 9e-34 CHD1_HUMAN Chromodomain-helicase-DNA-binding protein 1 OS=Homo sapiens GN=CHD1 PE=1 SV=1|Nr: emb|CAF96563.1| 3e-50 unnamed protein product [Tetraodon nigroviridis]|Kegg: mcc:702070 4e-35 LOC702070; similar to chromodomain helicase DNA binding protein 1 [EC:3.6.1.3]; K01509 adenosinetriphosphatase
Consensus129499	36	10	11.22	3.31	-1.76117	Down	0.00022175	0.0031544	Swissprot: Q8N3F8 2e-28 MILK1_HUMAN MICAL-like protein 1 OS=Homo sapiens GN=MICALL1 PE=1 SV=2|Nr: ref|XP_001922175.1| 5e-39 PREDICTED: similar to MICAL-like protein 1 (Molecule interacting with Rab13) (MIRab13) [Danio rerio]
Consensus44234	169	47	52.69	15.56	-1.75969	Down	5.69e-16	1.23e-13	Swissprot: A6QNS9 2e-37 AT5SL_BOVIN ATP synthase subunit s-like protein OS=Bos taurus GN=ATP5SL PE=2 SV=2|Nr: emb|CAG06426.1| 7e-67 unnamed protein product [Tetraodon nigroviridis]|Kegg: spu:593766 1e-10 LOC593766; similar to ATP synthase, H+ transporting, mitochondrial F0 complex, subunit s; K07554 ATP synthase, H+ transporting, mitochondrial F0 complex, subunit s
Consensus121308	190	53	59.24	17.55	-1.7551	Down	1.01e-17	2.5e-15	Swissprot: P41239 6e-29 CSK_CHICK Tyrosine-protein kinase CSK OS=Gallus gallus GN=CSK PE=2 SV=1|Nr: ref|NP_001071067.1| 6e-28 c-src tyrosine kinase [Danio rerio] ref|XP_001918622.1| PREDICTED: hypothetical protein [Danio rerio] gb|AAI25944.1| C-src tyrosine kinase [Danio rerio] gb|AAI65586.1| Csk protein [Danio rerio]|Cog: YAR019c 3e-06 --|Kegg: dre:556454 7e-29 csk; c-src tyrosine kinase [EC:2.7…
Consensus39730	25	7	7.8	2.32	-1.74935	Down	0.00234602	0.0213152	Swissprot: Q9Y5X2 1e-166 SNX8_HUMAN Sorting nexin-8 OS=Homo sapiens GN=SNX8 PE=2 SV=1|Nr: ref|XP_683040.2| 0.0 PREDICTED: similar to Sorting nexin-8 [Danio rerio]|Cog: YMR004w 1e-22 --
Consensus129116	25	7	7.8	2.32	-1.74935	Down	0.00234602	0.0213023	Swissprot: Q9NWH9 1e-136 SLTM_HUMAN SAFB-like transcription modulator OS=Homo sapiens GN=SLTM PE=1 SV=2|Nr: ref|NP_998498.1| 1e-180 SAFB-like, transcription modulator [Danio rerio] gb|AAH56582.1| SAFB-like, transcription modulator [Danio rerio]|Cog: VC1837 6e-06 --|Kegg: gga:374180 9e-11 ENAH; enabled homolog (Drosophila); K05746 enabled
Consensus40828	32	9	9.98	2.98	-1.74373	Down	0.000559814	0.00685744	Swissprot: Q02376 3e-08 NDUC1_BOVIN NADH dehydrogenase [ubiquinone] 1 subunit C1, mitochondrial OS=Bos taurus GN=NDUFC1 PE=1 SV=1|Nr: gb|ACI68661.1| 9e-18 NADH dehydrogenase 1 subunit C1, mitochondrial precursor [Salmo salar] gb|ACI68783.1| NADH dehydrogenase 1 subunit C1, mitochondrial precursor [Salmo salar] gb|ACN09914.1| NADH dehydrogenase 1 subunit C1, mitochondrial precursor [Salmo salar] g…
Consensus71271	32	9	9.98	2.98	-1.74373	Down	0.000559814	0.00684902	Swissprot: Q90744 3e-31 NAGAB_CHICK Alpha-N-acetylgalactosaminidase OS=Gallus gallus GN=NAGA PE=1 SV=1|Nr: gb|ACN10976.1| 4e-44 Alpha-N-acetylgalactosaminidase [Salmo salar]|Kegg: gga:396547 7e-31 NAGA; N-acetylgalactosaminidase, alpha- [EC:3.2.1.49]; K01204 alpha-N-acetylgalactosaminidase
Consensus41591	39	11	12.16	3.64	-1.74013	Down	0.000136234	0.00210301	Swissprot: P30999 1e-88 CTND1_MOUSE Catenin delta-1 OS=Mus musculus GN=Ctnnd1 PE=1 SV=2|Kegg: gga:428852 4e-89 RCJMB04_21j12, CTNND1; catenin (cadherin-associated protein), delta 1; K05690 catenin (cadherin-associated protein), delta 1
Consensus40263	177	50	55.19	16.56	-1.7367	Down	2.17e-16	4.95e-14	Swissprot: Q4G072 9e-89 P2RY5_RAT Oleoyl-L-alpha-lysophosphatidic acid receptor OS=Rattus norvegicus GN=P2ry5 PE=2 SV=1|Nr: emb|CAG12785.1| 1e-119 unnamed protein product [Tetraodon nigroviridis]|Kegg: dre:571773 1e-112 zgc:153784; zgc:153784; K04273 purinergic receptor P2Y, G protein-coupled, 5
Consensus58128	42	12	13.1	3.97	-1.72236	Down	8.37e-05	0.00140755	Swissprot: Q9UJF2 2e-14 NGAP_HUMAN Ras GTPase-activating protein nGAP OS=Homo sapiens GN=RASAL2 PE=1 SV=2
Consensus41091	70	20	21.83	6.62	-1.72141	Down	3.3e-07	1.17e-05	Swissprot: P33076 8e-28 C2TA_HUMAN MHC class II transactivator OS=Homo sapiens GN=CIITA PE=1 SV=1|Nr: ref|XP_001343072.1| 4e-35 PREDICTED: class II, major histocompatibility complex, transactivator [Danio rerio]|Kegg: cfa:490008 2e-29 LOC490008; similar to MHC class II transactivator; K08060 class II, major histocompatibility complex, transactivator
Consensus40032	133	38	41.47	12.58	-1.72094	Down	1.61e-12	1.63e-10	Swissprot: P00758 5e-08 KLK1_RAT Nerve growth factor gamma chain OS=Rattus norvegicus GN=Ngfg PE=2 SV=2|Nr: ref|NP_001135073.1| 2e-15 Duodenase-1 [Salmo salar] gb|ACI70109.1| Duodenase-1 precursor [Salmo salar]|Kegg: rno:24594 1e-07 Ngfg; nerve growth factor, gamma [EC:3.4.21.35]; K01325 tissue kallikrein
Consensus86403	35	10	10.91	3.31	-1.72075	Down	0.000342112	0.00455048	Swissprot: O35900 3e-15 LSM2_MOUSE U6 snRNA-associated Sm-like protein LSm2 OS=Mus musculus GN=Lsm2 PE=2 SV=1|Nr: ref|XP_001491793.2| 6e-14 PREDICTED: similar to snRNP core protein SMX5 [Equus caballus]|Cog: YBL026w 4e-08 --
Consensus69853	56	16	17.46	5.3	-1.71999	Down	5.18e-06	0.000132052	Swissprot: Q96EV8 1e-17 DTBP1_HUMAN Dysbindin OS=Homo sapiens GN=DTNBP1 PE=1 SV=1|Nr: emb|CAF96549.1| 3e-46 unnamed protein product [Tetraodon nigroviridis]
Consensus10941	21	6	6.55	1.99	-1.71873	Down	0.0060574	0.0430731	Swissprot: Q4PB36 7e-07 SET1_USTMA Histone-lysine N-methyltransferase, H3 lysine-4 specific OS=Ustilago maydis GN=SET1 PE=3 SV=1|Kegg: gga:424162 2e-08 PPIG; peptidylprolyl isomerase G (cyclophilin G) [EC:5.2.1.8]; K09566 peptidyl-prolyl isomerase G (cyclophilin G)
Consensus38748	21	6	6.55	1.99	-1.71873	Down	0.0060574	0.0430219	Swissprot: Q28GD9 7e-80 RNH2B_XENTR Ribonuclease H2 subunit B OS=Xenopus tropicalis GN=rnaseh2b PE=2 SV=1|Nr: emb|CAG05780.1| 1e-124 unnamed protein product [Tetraodon nigroviridis]|Kegg: xtr:549083 2e-79 LOC549083; hypothetical protein LOC549083; K10744 ribonuclease H2 subunit B
Consensus43417	21	6	6.55	1.99	-1.71873	Down	0.0060574	0.0429505	Swissprot: Q6GPH4 8e-32 XAF1_HUMAN XIAP-associated factor 1 OS=Homo sapiens GN=XAF1 PE=1 SV=1|Nr: ref|NP_001134926.1| 5e-74 XIAP-associated factor 1 [Salmo salar] gb|ACI69504.1| XIAP-associated factor 1 [Salmo salar]
Consensus129203	21	6	6.55	1.99	-1.71873	Down	0.0060574	0.0429403	Swissprot: Q96SZ4 1e-20 ZSC10_HUMAN Zinc finger and SCAN domain-containing protein 10 OS=Homo sapiens GN=ZSCAN10 PE=2 SV=1|Nr: ref|XP_698650.1| 2e-26 PREDICTED: similar to Zinc finger protein 792 [Danio rerio]|Cog: SPAC4G8.13c 1e-10 --|Kegg: ptr:747677 2e-20 ZSCAN10, LOC747677; zinc finger and SCAN domain containing 10; K09230 SCAN domain-containing zinc finger protein
Consensus6434	52	15	16.21	4.97	-1.70557	Down	1.28e-05	0.000289514	Swissprot: Q6TEQ0 0.0 EEPD1_DANRE Endonuclease/exonuclease/phosphatase family domain-containing protein 1 OS=Danio rerio GN=eepd1 PE=2 SV=1|Nr: ref|NP_991322.1| 0.0 hypothetical protein LOC402965 [Danio rerio] sp|Q6TEQ0.1|EEPD1_DANRE RecName: Full=Endonuclease/exonuclease/phosphatase family domain-containing protein 1 gb|AAQ97975.1| KIAA1706-like protein [Danio rerio]|Cog: TM1052 1e-17 --|Kegg: t…
Consensus38157	391	113	121.91	37.42	-1.70394	Down	1.63e-33	8.25e-31	Swissprot: Q99759 0.0 M3K3_HUMAN Mitogen-activated protein kinase kinase kinase 3 OS=Homo sapiens GN=MAP3K3 PE=1 SV=2|Nr: emb|CAG04255.1| 0.0 unnamed protein product [Tetraodon nigroviridis]|Cog: YAR019c 4e-40 --|Kegg: hsa:4215 0.0 MAP3K3; mitogen-activated protein kinase kinase kinase 3 [EC:2.7.11.25]; K04421 mitogen-activated protein kinase kinase kinase 3
Consensus67255	38	11	11.85	3.64	-1.70288	Down	0.000209312	0.00300318	Swissprot: Q86YS7 0.0 K0528_HUMAN Uncharacterized protein KIAA0528 OS=Homo sapiens GN=KIAA0528 PE=1 SV=1|Nr: dbj|BAG61349.1| 0.0 unnamed protein product [Homo sapiens]|Kegg: rno:24805 3e-06 Syt2; synaptotagmin II; K03709 Mn-dependent transcriptional regulator
Consensus9907	138	40	43.03	13.25	-1.69935	Down	9.62e-13	1.03e-10	Swissprot: P13913 1e-28 ARY1_CHICK Arylamine N-acetyltransferase, pineal gland isozyme NAT-10 OS=Gallus gallus PE=2 SV=1|Nr: gb|ACI66434.1| 1e-45 Arylamine N-acetyltransferase, pineal gland isozyme NAT-10 [Salmo salar]|Kegg: gga:396283 3e-28 NAT1; N-acetyltransferase 1 (arylamine N-acetyltransferase) [EC:2.3.1.5]; K00622 arylamine N-acetyltransferase
Consensus3192	55	16	17.15	5.3	-1.69414	Down	7.91e-06	0.000190808	Swissprot: Q7L4I2 2e-09 RSRC2_HUMAN Arginine/serine-rich coiled-coil protein 2 OS=Homo sapiens GN=RSRC2 PE=1 SV=1|Nr: emb|CAG08444.1| 4e-12 unnamed protein product [Tetraodon nigroviridis]
Consensus37535	48	14	14.97	4.64	-1.68988	Down	3.17e-05	0.000628202	Swissprot: Q8NF91 0.0 SYNE1_HUMAN Nesprin-1 OS=Homo sapiens GN=SYNE1 PE=1 SV=2|Nr: ref|XP_001920330.1| 0.0 PREDICTED: similar to spectrin repeat containing, nuclear envelope 1 [Danio rerio]|Cog: AF1032 7e-11 --|Kegg: bta:535297 1e-35 LOC535297; similar to dystonin isoform 1eA; K10382 dystonin
Consensus68397	24	7	7.48	2.32	-1.68891	Down	0.00363396	0.0293991	Swissprot: Q40143 1e-07 CYSP3_SOLLC Cysteine proteinase 3 OS=Solanum lycopersicum GN=CYP-3 PE=2 SV=1|Kegg: spu:758756 2e-12 LOC758756; similar to cathepsin l [EC:3.4.22.38]; K01371 cathepsin K
Consensus33298	24	7	7.48	2.32	-1.68891	Down	0.00363396	0.0293911	Swissprot: Q8VEB1 1e-146 GRK5_MOUSE G protein-coupled receptor kinase 5 OS=Mus musculus GN=Grk5 PE=1 SV=2|Nr: emb|CAG03294.1| 1e-180 unnamed protein product [Tetraodon nigroviridis]|Cog: YBL105c_2 4e-35 --|Kegg: dre:560761 1e-175 zgc:153020; zgc:153020 [EC:2.7.11.16]; K08291 G protein-coupled receptor kinase
Consensus6761	82	24	25.57	7.95	-1.68543	Down	4.94e-08	2.15e-06	Swissprot: Q58H57 0.0 CBS_MACFA Cystathionine beta-synthase OS=Macaca fascicularis GN=CBS PE=2 SV=3|Nr: ref|NP_001118158.1| 0.0 cystathionine-beta-synthase [Oncorhynchus mykiss] gb|ABY40473.1| cystathionine-beta-synthase [Oncorhynchus mykiss]|Cog: YGR155w_1 4e-91 --|Kegg: gga:418545 0.0 CBS, LOC418545; cystathionine-beta-synthase [EC:4.2.1.22]; K01697 cystathionine beta-synthase
Consensus41817	58	17	18.08	5.63	-1.68319	Down	4.89e-06	0.0001255	Swissprot: Q99MZ8 3e-79 LASP1_RAT LIM and SH3 domain protein 1 OS=Rattus norvegicus GN=Lasp1 PE=1 SV=1|Kegg: hsa:10580 1e-08 SORBS1; sorbin and SH3 domain containing 1; K06086 sorbin and SH3 domain containing 1
Consensus240	68	20	21.2	6.62	-1.67916	Down	7.64e-07	2.45e-05	Swissprot: P58058 6e-80 NADK_MOUSE NAD kinase OS=Mus musculus GN=Nadk PE=1 SV=1|Nr: emb|CAG02372.1| 1e-101 unnamed protein product [Tetraodon nigroviridis]|Cog: SPAC1B1.02c 2e-43 --|Kegg: mmu:192185 1e-79 Nadk; NAD kinase [EC:2.7.1.23]; K00858 NAD+ kinase
Consensus7558	61	18	19.02	5.96	-1.67413	Down	3.02e-06	8.3e-05	Swissprot: Q8WWW0 9e-23 RASF5_HUMAN Ras association domain-containing family protein 5 OS=Homo sapiens GN=RASSF5 PE=1 SV=1|Nr: ref|XP_001920863.1| 4e-23 PREDICTED: similar to putative ras effector Nore1 [Danio rerio]|Kegg: hsa:83593 2e-22 RASSF5; Ras association (RalGDS/AF-6) domain family 5; K08015 Ras association domain-containing protein 5
Consensus7059	44	13	13.72	4.3	-1.67387	Down	7.86e-05	0.00135092	Swissprot: Q8WXA9 9e-97 SFR12_HUMAN Splicing factor, arginine/serine-rich 12 OS=Homo sapiens GN=SFRS12 PE=1 SV=1|Nr: ref|NP_001003613.1| 1e-114 hypothetical protein LOC445219 [Danio rerio] gb|AAH78219.1| Zgc:100974 [Danio rerio]|Kegg: gga:424162 4e-14 PPIG; peptidylprolyl isomerase G (cyclophilin G) [EC:5.2.1.8]; K09566 peptidyl-prolyl isomerase G (cyclophilin G)
Consensus6137	27	8	8.42	2.65	-1.66783	Down	0.00218848	0.0201906	Swissprot: Q8ND71 7e-25 GIMA8_HUMAN GTPase IMAP family member 8 OS=Homo sapiens GN=GIMAP8 PE=1 SV=2|Cog: aq_1006 2e-17 --|Kegg: ddi:DDB_0232265 2e-17 lig1; DNA ligase I [EC:6.5.1.1]; K10747 DNA ligase 1
Consensus8436	27	8	8.42	2.65	-1.66783	Down	0.00218848	0.0201844	Swissprot: Q63524 3e-32 TMED2_RAT Transmembrane emp24 domain-containing protein 2 OS=Rattus norvegicus GN=Tmed2 PE=1 SV=1|Nr: emb|CAG05307.1| 1e-36 unnamed protein product [Tetraodon nigroviridis]|Kegg: mcc:709884 1e-33 LOC709884; similar to DEAD (Asp-Glu-Ala-Asp) box polypeptide 55 [EC:3.6.1.-]; K01529
Consensus36631	27	8	8.42	2.65	-1.66783	Down	0.00218848	0.0201781	Swissprot: P35278 1e-103 RAB5C_MOUSE Ras-related protein Rab-5C OS=Mus musculus GN=Rab5c PE=1 SV=2|Cog: SPAC18G6.03 5e-40 --|Kegg: mmu:19345 1e-102 Rab5c; RAB5C, member RAS oncogene family; K07889 Ras-related protein Rab-5C
Consensus5177	37	11	11.54	3.64	-1.66463	Down	0.000319984	0.00433719	Swissprot: Q7SYD5 2e-94 SC31A_DANRE Protein transport protein Sec31A OS=Danio rerio GN=sec31a PE=2 SV=1|Cog: Rv3876 5e-07 --
Consensus40927	37	11	11.54	3.64	-1.66463	Down	0.000319984	0.00433522	Swissprot: Q0V7M8 5e-34 F167A_BOVIN UPF0484 protein FAM167A OS=Bos taurus GN=FAM167A PE=2 SV=1|Nr: emb|CAG09910.1| 1e-56 unnamed protein product [Tetraodon nigroviridis]
Consensus67917	399	119	124.41	39.41	-1.65847	Down	6.01e-33	2.94e-30	Swissprot: Q92820 7e-85 GGH_HUMAN Gamma-glutamyl hydrolase OS=Homo sapiens GN=GGH PE=1 SV=2|Cog: mll8760 1e-06 --|Kegg: gga:421144 6e-90 GGH, LOC421144; gamma-glutamyl hydrolase (conjugase, folylpolygammaglutamyl hydrolase) [EC:3.4.19.9]; K01307 gamma-glutamyl hydrolase
Consensus993	30	9	9.35	2.98	-1.64965	Down	0.00132229	0.0138389	Swissprot: Q6AZD3 3e-75 CA149_DANRE Uncharacterized protein C1orf149 homolog OS=Danio rerio GN=zgc:100869 PE=2 SV=1|Nr: gb|ACO09736.1| 4e-74 Chromatin modification-related protein eaf6 [Osmerus mordax]
Consensus69533	20	6	6.24	1.99	-1.64878	Down	0.00937648	0.0606066	Swissprot: Q8IZQ1 6e-37 WDFY3_HUMAN WD repeat and FYVE domain-containing protein 3 OS=Homo sapiens GN=WDFY3 PE=1 SV=2|Nr: ref|XP_617252.3| 4e-36 PREDICTED: similar to WD repeat and FYVE domain-containing protein 3 (Autophagy-linked FYVE protein) (Alfy) [Bos taurus]|Kegg: xla:379701 2e-11 Mtmr3; myotubularin-related protein 3 [EC:3.1.3.48]; K01104 protein-tyrosine phosphatase
Consensus46713	20	6	6.24	1.99	-1.64878	Down	0.00937648	0.0605804	Swissprot: P26325 0.0 ADH1_GADCA Alcohol dehydrogenase 1 OS=Gadus callarias PE=1 SV=1|Nr: ref|NP_001098266.1| 0.0 alcohol dehydrogenase Class VI [Oryzias latipes] gb|AAT81592.1| alcohol dehydrogenase Class VI [Oryzias latipes]|Cog: YPO1502 1e-117 --|Kegg: dre:116517 1e-144 adh5; alcohol dehydrogenase 5 [EC:1.1.1.1 1.1.1.284]; K00001 alcohol dehydrogenase; K00121 S-(hydroxymethyl)glutathione dehyd…
Consensus9436	63	19	19.64	6.29	-1.64266	Down	2.83e-06	7.8e-05	Swissprot: A7YDW0 0.0 RUN3A_DANRE RUN domain-containing protein 3A OS=Danio rerio GN=rundc3a PE=2 SV=1|Nr: emb|CAG07239.1| 0.0 unnamed protein product [Tetraodon nigroviridis]
Consensus2296	43	13	13.41	4.3	-1.6409	Down	0.00011944	0.00189162	Swissprot: Q15723 1e-163 ELF2_HUMAN ETS-related transcription factor Elf-2 OS=Homo sapiens GN=ELF2 PE=1 SV=2|Nr: ref|XP_517443.2| 1e-162 PREDICTED: E74-like factor 2 (ets domain transcription factor) isoform 9 [Pan troglodytes] sp|Q15723.2|ELF2_HUMAN RecName: Full=ETS-related transcription factor Elf-2; AltName: Full=E74-like factor 2; AltName: Full=New ETS-related factor gb|EAX05123.1| E74-like …
Consensus1472	43	13	13.41	4.3	-1.6409	Down	0.00011944	0.00189062	Swissprot: Q9QZQ1 8e-32 AFAD_MOUSE Afadin OS=Mus musculus GN=Mllt4 PE=1 SV=3|Nr: ref|XP_686655.3| 4e-43 PREDICTED: similar to myeloid/lymphoid or mixed-lineage leukemia (trithorax homolog, Drosophila); translocated to, 4 [Danio rerio]|Kegg: gga:421564 1e-38 MLLT4; myeloid/lymphoid or mixed-lineage leukemia (trithorax homolog, Drosophila); translocated to, 4; K05702 afadin
Consensus49226	95	29	29.62	9.6	-1.62547	Down	1.04e-08	5.39e-07	Swissprot: Q99062 7e-15 CSF3R_HUMAN Granulocyte colony-stimulating factor receptor OS=Homo sapiens GN=CSF3R PE=1 SV=1|Nr: ref|NP_001117874.1| 4e-29 granulocyte colony stimulating factor receptor [Oncorhynchus mykiss] emb|CAE83614.1| granulocyte colony stimulating factor receptor [Oncorhynchus mykiss]|Kegg: ptr:456756 2e-14 CSF3R; colony stimulating factor 3 receptor (granulocyte); K05061 colony-s…
Consensus1588	108	33	33.67	10.93	-1.62317	Down	1.04e-09	6.45e-08	Swissprot: Q8CIS0 0.0 CAR11_MOUSE Caspase recruitment domain-containing protein 11 OS=Mus musculus GN=Card11 PE=2 SV=2|Nr: emb|CAF95531.1| 0.0 unnamed protein product [Tetraodon nigroviridis]|Cog: MK0690 5e-12 --|Kegg: gga:416476 0.0 CARD11; caspase recruitment domain family, member 11; K07367 caspase recruitment domain family, member 11
Consensus169929	26	8	8.11	2.65	-1.61371	Down	0.00334706	0.0276771	Swissprot: Q8BH60 1e-50 GOPC_MOUSE Golgi-associated PDZ and coiled-coil motif-containing protein OS=Mus musculus GN=Gopc PE=1 SV=1|Nr: ref|NP_956851.1| 4e-55 golgi associated PDZ and coiled-coil motif containing [Danio rerio] gb|AAH56565.1| Golgi associated PDZ and coiled-coil motif containing [Danio rerio] emb|CAQ13478.1| golgi associated PDZ and coiled-coil motif containing [Danio rerio]
Consensus16904	26	8	8.11	2.65	-1.61371	Down	0.00334706	0.0276465	Swissprot: P18484 0.0 AP2A2_RAT AP-2 complex subunit alpha-2 OS=Rattus norvegicus GN=Ap2a2 PE=1 SV=3|Nr: emb|CAF95181.1| 0.0 unnamed protein product [Tetraodon nigroviridis]|Kegg: spu:583151 0.0 LOC583151; similar to Topbp1 protein; K10728 topoisomerase (DNA) II binding protein 1
Consensus7183	52	16	16.21	5.3	-1.61282	Down	2.75e-05	0.000554654	Swissprot: Q00560 5e-18 IL6RB_MOUSE Interleukin-6 receptor subunit beta OS=Mus musculus GN=Il6st PE=1 SV=1|Nr: ref|XP_001923855.1| 1e-39 PREDICTED: similar to interleukin 12 receptor beta 2.b [Danio rerio] tpe|CAL08004.1| TPA: interleukin 12 receptor beta 2.b [Danio rerio]|Kegg: gga:395684 2e-22 IL6ST; interleukin 6 signal transducer (gp130, oncostatin M receptor); K05060 interleukin 6 signal tra…
Consensus41515	337	104	105.08	34.44	-1.60933	Down	5.88e-27	2.59e-24	Swissprot: Q54EF7 6e-07 Y5454_DICDI Uncharacterized transmembrane protein DDB_0215454 OS=Dictyostelium discoideum GN=DDB_0215454 PE=4 SV=1|Kegg: ddi:DDB_0231041 4e-09 TAF2; TFIID subunit; K03128 transcription initiation factor TFIID subunit D2
Consensus48739	29	9	9.04	2.98	-1.60101	Down	0.00201348	0.0187496	Swissprot: Q6DIT8 1e-120 SBDS_XENTR Ribosome maturation protein SBDS OS=Xenopus tropicalis GN=sbds PE=2 SV=1|Nr: emb|CAG12740.1| 1e-129 unnamed protein product [Tetraodon nigroviridis]|Cog: SPAC4F8.03 4e-68 --|Kegg: iho:Igni_0697 5e-24 Shwachman-Bodian-Diamond syndrome protein; K07582 hypothetical protein
Consensus70104	29	9	9.04	2.98	-1.60101	Down	0.00201348	0.018738	Swissprot: Q5REB1 1e-167 MPPD2_PONAB Metallophosphoesterase domain-containing protein 2 OS=Pongo abelii GN=MPPED2 PE=2 SV=1|Nr: ref|XP_001380342.1| 1e-166 PREDICTED: hypothetical protein [Monodelphis domestica] ref|XP_001505977.1| PREDICTED: hypothetical protein [Ornithorhynchus anatinus]|Cog: APE2283 3e-06 --|Kegg: gfo:GFO_0152 1e-31 protein containing metallophosphoesterase domain [EC:3.1.-.-];…
Consensus6919	77	24	24.01	7.95	-1.59461	Down	3.82e-07	1.32e-05	Swissprot: O00462 0.0 MANBA_HUMAN Beta-mannosidase OS=Homo sapiens GN=MANBA PE=1 SV=3|Nr: emb|CAG01242.1| 0.0 unnamed protein product [Tetraodon nigroviridis]|Cog: SMc04255 1e-84 --|Kegg: dre:393128 0.0 manba; mannosidase, beta A, lysosomal [EC:3.2.1.25]; K01192 beta-mannosidase
Consensus52047	64	20	19.96	6.62	-1.59221	Down	3.94e-06	0.000104695	Swissprot: Q7T346 1e-67 DDT4_DANRE DNA-damage-inducible transcript 4 protein OS=Danio rerio GN=ddit4 PE=2 SV=1|Kegg: dre:378866 3e-67 zgc:64114; zgc:64114; K08270 DNA-damage-inducible transcript 4
Consensus59	48	15	14.97	4.97	-1.59076	Down	6.75e-05	0.00118239	Swissprot: Q9UP83 7e-67 COG5_HUMAN Conserved oligomeric Golgi complex subunit 5 OS=Homo sapiens GN=COG5 PE=1 SV=2|Nr: emb|CAF96768.1| 3e-75 unnamed protein product [Tetraodon nigroviridis]|Kegg: gga:417753 1e-44 NDUFA5; NADH dehydrogenase (ubiquinone) 1 alpha subcomplex, 5, 13kDa [EC:1.6.5.3 1.6.99.3]; K03949 NADH dehydrogenase (ubiquinone) 1 alpha subcomplex 5
Consensus68962	48	15	14.97	4.97	-1.59076	Down	6.75e-05	0.001181	Swissprot: Q642P2 0.0 DOP2_XENLA Protein dopey-2 OS=Xenopus laevis GN=dopey2 PE=2 SV=1|Cog: SPAPB21F2.02 2e-10 --
Consensus36891	195	61	60.8	20.2	-1.58972	Down	5.67e-16	1.24e-13	Swissprot: Q9NZJ5 0.0 E2AK3_HUMAN Eukaryotic translation initiation factor 2-alpha kinase 3 OS=Homo sapiens GN=EIF2AK3 PE=1 SV=2|Cog: CAC1728_1 1e-15 --|Kegg: cfa:475756 0.0 EIF2AK3, LOC475756; eukaryotic translation initiation factor 2-alpha kinase 3 [EC:2.7.11.1]; K08860 eukaryotic translation initiation factor 2-alpha kinase
Consensus37203	254	80	79.2	26.49	-1.58005	Down	3.42e-20	1.07e-17	Swissprot: P42167 3e-46 LAP2B_HUMAN Lamina-associated polypeptide 2, isoforms beta/gamma OS=Homo sapiens GN=TMPO PE=1 SV=2|Nr: ref|NP_001135259.1| 1e-113 Lamina-associated polypeptide 2 isoform beta [Salmo salar] gb|ACI33979.1| Lamina-associated polypeptide 2 isoform beta [Salmo salar]|Kegg: rno:306571 2e-08 Myst3; MYST histone acetyltransferase (monocytic leukemia) 3 [EC:2.3.1.48 2.3.1.-]; K0065…
Consensus36192	92	29	28.69	9.6	-1.57944	Down	3.48e-08	1.6e-06	Swissprot: Q8N655 5e-61 CJ012_HUMAN Uncharacterized protein C10orf12 OS=Homo sapiens GN=C10orf12 PE=1 SV=1|Cog: YBR112c 1e-06 --|Kegg: cfa:442940 8e-17 NEFH; neurofilament, heavy polypeptide 200kDa; K04574 neurofilament heavy polypeptide
Consensus41714	41	13	12.78	4.3	-1.57148	Down	0.000271856	0.00376332	Swissprot: Q8AVJ1 1e-112 PTOR2_XENLA Protor-2 homolog OS=Xenopus laevis GN=protor2 PE=2 SV=1
Consensus39624	183	58	57.06	19.21	-1.57062	Down	7.6e-15	1.39e-12	Swissprot: Q9NV92 6e-92 NFIP2_HUMAN NEDD4 family-interacting protein 2 OS=Homo sapiens GN=NDFIP2 PE=1 SV=2|Nr: emb|CAG06521.1| 1e-111 unnamed protein product [Tetraodon nigroviridis]|Kegg: sce:YIR019C 7e-10 MUC1, STA4, FLO11; GPI-anchored cell surface glycoprotein (flocculin) required for pseudohyphal formation, invasive growth, flocculation, and biofilms; transcriptionally regulated by the MAPK …
Consensus39900	350	111	109.13	36.76	-1.56984	Down	5.2e-27	2.32e-24	Nr: emb|CAG00867.1| 5e-30 unnamed protein product [Tetraodon nigroviridis]
Consensus127973	63	20	19.64	6.62	-1.56889	Down	5.89e-06	0.000147325	Swissprot: Q7SY06 1e-163 PTAD1_DANRE Protein tyrosine phosphatase-like protein ptplad1 OS=Danio rerio GN=ptplad1 PE=2 SV=2|Nr: gb|ACO09429.1| 1e-166 Hypothetical protein C19C2.15c in chromosome II [Osmerus mordax]|Cog: SPBC19C2.15c 7e-14 --|Kegg: xla:446806 5e-25 ptplb; protein tyrosine phosphatase-like (proline instead of catalytic arginine), member b [EC:4.2.1.-]; K10703 3-hydroxy acyl-CoA dehy…
Consensus38589	22	7	6.86	2.32	-1.56408	Down	0.00852416	0.0560547	Swissprot: Q95221 1e-133 IP6K2_RABIT Inositol hexakisphosphate kinase 2 OS=Oryctolagus cuniculus GN=IHPK2 PE=2 SV=1|Nr: emb|CAG06789.1| 0.0 unnamed protein product [Tetraodon nigroviridis]|Kegg: dre:322041 1e-159 ihpk2; inositol hexaphosphate kinase 2 [EC:2.7.4.21]; K07756 inositol-hexakisphosphate kinase
Consensus37584	22	7	6.86	2.32	-1.56408	Down	0.00852416	0.0560424	Swissprot: Q90473 3e-66 HSP7C_DANRE Heat shock cognate 71 kDa protein OS=Danio rerio GN=hspa8 PE=2 SV=1|Nr: dbj|BAG82849.1| 5e-68 stress protein HSC70-2 [Seriola quinqueradiata]|Cog: SPAC13G7.02c 4e-37 --|Kegg: xla:379760 2e-66 hsc70; Heat shock cognate protein 70; K03283 heat shock 70kDa protein 1/8
Consensus21282	22	7	6.86	2.32	-1.56408	Down	0.00852416	0.0560301	Swissprot: P46591 2e-06 HYR1_CANAL Hyphally-regulated protein OS=Candida albicans GN=HYR1 PE=2 SV=1|Nr: ref|XP_001345583.2| 2e-39 PREDICTED: hypothetical protein [Danio rerio]
Consensus36378	22	7	6.86	2.32	-1.56408	Down	0.00852416	0.0560178	Swissprot: Q9Z2B1 5e-20 I18RA_MOUSE Interleukin-18 receptor accessory protein OS=Mus musculus GN=Il18rap PE=2 SV=1|Kegg: bta:493716 2e-21 IL18RAP; interleukin 18 receptor accessory protein; K05174 interleukin 18 receptor accessory protein
Consensus39032	22	7	6.86	2.32	-1.56408	Down	0.00852416	0.0559809	Swissprot: O08679 1e-108 MARK2_RAT Serine/threonine-protein kinase MARK2 OS=Rattus norvegicus GN=Mark2 PE=1 SV=1|Nr: emb|CAG05733.1| 1e-146 unnamed protein product [Tetraodon nigroviridis]|Kegg: rno:60328 1e-108 Mark2; MAP/microtubule affinity-regulating kinase 2 [EC:2.7.11.1]; K08798 MAP/microtubule affinity-regulating kinase
Consensus22635	47	15	14.65	4.97	-1.55958	Down	0.000101206	0.00163224	Swissprot: P85973 4e-24 PNPH_RAT Purine nucleoside phosphorylase OS=Rattus norvegicus GN=Np PE=1 SV=1|Nr: ref|NP_001002102.1| 2e-34 hypothetical protein LOC415192 [Danio rerio] gb|AAH71515.1| Zgc:86889 [Danio rerio] emb|CAE30433.2| novel protein similar to mouse purine-nucleoside phosphorylase (PNP, zgc:86889) [Danio rerio]|Cog: lin2067 7e-21 --|Kegg: xtr:448370 4e-25 np; nucleoside phosphorylase…
Consensus32960	75	24	23.39	7.95	-1.55687	Down	8.5e-07	2.68e-05	Swissprot: Q8CFD0 4e-56 SFXN5_RAT Sideroflexin-5 OS=Rattus norvegicus GN=Sfxn5 PE=2 SV=1|Nr: emb|CAG01254.1| 2e-61 unnamed protein product [Tetraodon nigroviridis]
Consensus745	125	40	38.98	13.25	-1.55674	Down	1.83e-10	1.29e-08	Swissprot: P29758 0.0 OAT_MOUSE Ornithine aminotransferase, mitochondrial OS=Mus musculus GN=Oat PE=1 SV=1|Nr: gb|ACI33259.1| 0.0 Ornithine aminotransferase, mitochondrial precursor [Salmo salar]|Cog: SPBC21C3.08c 1e-129 --|Kegg: gga:426430 0.0 OAT; ornithine aminotransferase [EC:2.6.1.13]; K00819 ornithine--oxo-acid transaminase
Consensus10701	150	48	46.77	15.9	-1.55656	Down	2.78e-12	2.68e-10	Swissprot: Q2TA24 1e-100 VATO_BOVIN Vacuolar ATP synthase 21 kDa proteolipid subunit OS=Bos taurus GN=ATP6V0B PE=2 SV=1|Cog: YHR026w 3e-51 --|Kegg: dre:321724 1e-108 atp6v0b; ATPase, H+ transporting, V0 subunit B [EC:3.6.3.14]; K03661 V-type H+-transporting ATPase 21kDa proteolipid subunit
Consensus158882	100	32	31.18	10.6	-1.55656	Down	1.23e-08	6.18e-07	Swissprot: P22897 2e-11 MRC1_HUMAN Macrophage mannose receptor 1 OS=Homo sapiens GN=MRC1 PE=1 SV=1|Nr: gb|ACN91267.1| 5e-19 mannose receptor C1-like protein [Danio rerio]|Kegg: gga:420516 6e-13 LOC420516; similar to mannose receptor; K06560 mannose receptor, C type
Consensus2960	28	9	8.73	2.98	-1.55067	Down	0.00304578	0.0254462	Swissprot: Q5R6J7 0.0 PLCF_PONAB 1-acyl-sn-glycerol-3-phosphate acyltransferase zeta OS=Pongo abelii GN=AGPAT6 PE=2 SV=2|Nr: emb|CAF95324.1| 0.0 unnamed protein product [Tetraodon nigroviridis]|Cog: ECU10g0310 5e-37 --|Kegg: cfa:475572 0.0 AGPAT6, LOC475572; 1-acylglycerol-3-phosphate O-acyltransferase 6 (lysophosphatidic acid acyltransferase, zeta) [EC:2.3.1.51]; K00655 1-acyl-sn-glycerol-3-phos…
Consensus27151	28	9	8.73	2.98	-1.55067	Down	0.00304578	0.0254391	Swissprot: P22129 1e-84 RB11B_DISOM Ras-related protein Rab-11B OS=Discopyge ommata PE=2 SV=1|Nr: ref|NP_001002555.1| 2e-84 hypothetical protein LOC436828 [Danio rerio] gb|AAH76247.1| Zgc:92772 [Danio rerio]|Cog: SPAC18G6.03 7e-51 --|Kegg: xtr:496458 3e-85 rab11b; RAB11B, member RAS oncogene family; K07905 Ras-related protein Rab-11B
Consensus38577	28	9	8.73	2.98	-1.55067	Down	0.00304578	0.025432	Swissprot: Q28198 1e-163 TPA_BOVIN Tissue-type plasminogen activator OS=Bos taurus GN=PLAT PE=2 SV=1|Nr: ref|NP_001098301.1| 0.0 tissue-type plasminogen activator [Oryzias latipes] dbj|BAD97813.1| tissue-type plasminogen activator [Oryzias latipes]|Cog: VC1649 9e-23 --|Kegg: cfa:482840 1e-166 PLAT, LOC482840; plasminogen activator, tissue [EC:3.4.21.68]; K01343 tissue plasminogen activator
Consensus69608	28	9	8.73	2.98	-1.55067	Down	0.00304578	0.0254178	Swissprot: Q93073 0.0 K0256_HUMAN Uncharacterized protein KIAA0256 OS=Homo sapiens GN=KIAA0256 PE=2 SV=3|Nr: emb|CAF99852.1| 0.0 unnamed protein product [Tetraodon nigroviridis]|Kegg: rno:83686 2e-08 Cngb1; cyclic nucleotide gated channel beta 1; K04952 cyclic nucleotide gated channel beta 1
Consensus27012	87	28	27.13	9.27	-1.54925	Down	1.24e-07	4.92e-06	Swissprot: Q8R0K9 1e-134 E2F4_MOUSE Transcription factor E2F4 OS=Mus musculus GN=E2f4 PE=2 SV=1|Nr: emb|CAF98893.1| 1e-162 unnamed protein product [Tetraodon nigroviridis]|Kegg: dre:406741 1e-158 e2f4; E2F transcription factor 4; K04682 E2F transcription factor 4/5
Consensus47886	31	10	9.67	3.31	-1.54668	Down	0.00183294	0.0173769	Swissprot: Q91ZR3 2e-20 ZHANG_MOUSE CREB/ATF bZIP transcription factor OS=Mus musculus GN=Crebzf PE=2 SV=1|Nr: gb|ACI33334.1| 4e-62 CREB/ATF bZIP transcription factor [Salmo salar]|Kegg: dre:558071 3e-06 si:ch211-199m3.9; si:ch211-199m3.9; K09054 activating transcription factor 6
Consensus37886	34	11	10.6	3.64	-1.54205	Down	0.00110691	0.0118715	Swissprot: Q7YQJ9 1e-81 UB2Q2_RABIT Ubiquitin-conjugating enzyme E2 Q2 OS=Oryctolagus cuniculus GN=UBE2Q2 PE=2 SV=1|Nr: ref|XP_001507003.1| 3e-82 PREDICTED: similar to dipeptidyl-peptidase 10 [Ornithorhynchus anatinus]|Kegg: gga:415356 7e-83 UBE2Q2; ubiquitin-conjugating enzyme E2Q (putative) 2 [EC:6.3.2.19]; K10582 ubiquitin-conjugating enzyme E2 Q
Consensus7216	34	11	10.6	3.64	-1.54205	Down	0.00110691	0.0118673	Swissprot: Q8K4H1 1e-63 AFMID_MOUSE Probable arylformamidase OS=Mus musculus GN=Afmid PE=1 SV=1|Nr: ref|NP_001134570.1| 1e-129 Probable arylformamidase [Salmo salar] sp|B5XB27.1|AFMID_SALSA RecName: Full=Probable arylformamidase; AltName: Full=Kynurenine formamidase; Short=KF gb|ACI68047.1| Probable arylformamidase [Salmo salar]|Cog: mll5717 5e-25 --|Kegg: gga:769005 6e-80 AFMID, LOC769005; arylf…
Consensus41076	34	11	10.6	3.64	-1.54205	Down	0.00110691	0.011863	Swissprot: Q6YGZ4 3e-84 CLOCK_TYTAL Circadian locomoter output cycles protein kaput OS=Tyto alba GN=CLOCK PE=2 SV=1|Nr: emb|CAF91831.1| 1e-110 unnamed protein product [Tetraodon nigroviridis]|Cog: YBR112c 4e-13 --|Kegg: dre:30140 6e-99 clock; clock; K02223 circadian locomoter output cycles kaput protein
Consensus206	43	14	13.41	4.64	-1.53111	Down	0.000247756	0.00346499	Swissprot: Q3SYV1 5e-34 CL023_BOVIN UPF0444 transmembrane protein C12orf23 homolog OS=Bos taurus PE=3 SV=1|Nr: ref|NP_001070790.1| 1e-39 hypothetical protein LOC768179 [Danio rerio] gb|AAI24718.1| Zgc:153675 [Danio rerio]
Consensus140262	46	15	14.34	4.97	-1.52873	Down	0.000151067	0.0022906	Swissprot: P51856 4e-10 K1C19_POTTR Keratin, type I cytoskeletal 19 OS=Potorous tridactylus GN=KRT19 PE=2 SV=1|Nr: gb|ACN62548.1| 2e-09 type I keratin-like protein [Sparus aurata]|Kegg: xla:432054 2e-10 MGC83069; hypothetical protein MGC83069; K07604 type I keratin, acidic
Consensus154797	150	49	46.77	16.23	-1.52692	Down	5.56e-12	5.1e-10	Nr: gb|ACM09542.1| 2e-09 Complement C1q-like protein 4 precursor [Salmo salar]
Consensus6596	52	17	16.21	5.63	-1.52568	Down	5.64e-05	0.00100818	Swissprot: P05143 7e-06 PRP2_MOUSE Proline-rich protein 2 OS=Mus musculus GN=Prp2 PE=2 SV=2|Nr: emb|CAG08249.1| 1e-109 unnamed protein product [Tetraodon nigroviridis]
Consensus68699	88	29	27.44	9.6	-1.51517	Down	1.68e-07	6.33e-06	Swissprot: P53760 1e-163 LCAT_CHICK Phosphatidylcholine-sterol acyltransferase (Fragment) OS=Gallus gallus GN=LCAT PE=2 SV=1|Kegg: xtr:448241 1e-166 lcat; lecithin-cholesterol acyltransferase [EC:2.3.1.43]; K00650 lecithin-cholesterol acyltransferase
Consensus30505	97	32	30.24	10.6	-1.51239	Down	3.97e-08	1.77e-06	Swissprot: Q5ZIZ4 2e-77 5NTC_CHICK Cytosolic purine 5'-nucleotidase OS=Gallus gallus GN=NT5C2 PE=2 SV=1|Nr: emb|CAM12923.1| 3e-80 5'-nucleotidase, cytosolic II [Danio rerio]|Kegg: gga:423871 4e-77 RCJMB04_22h21, NT5C2; 5'-nucleotidase, cytosolic II [EC:3.1.3.5]; K01081 5'-nucleotidase
Consensus55513	36	12	11.22	3.97	-1.49886	Down	0.00100043	0.0108936	Swissprot: P10790 3e-25 FABPH_BOVIN Fatty acid-binding protein, heart OS=Bos taurus GN=FABP3 PE=1 SV=2|Kegg: bta:281758 8e-25 FABP; fatty acid binding protein ( heart ) like; K08752 fatty acid-binding protein 3, muscle and heart
Consensus5351	87	29	27.13	9.6	-1.49878	Down	2.47e-07	9e-06	Swissprot: P97814 8e-85 PPIP1_MOUSE Proline-serine-threonine phosphatase-interacting protein 1 OS=Mus musculus GN=Pstpip1 PE=1 SV=1
Consensus8561	27	9	8.42	2.98	-1.49851	Down	0.00457536	0.0355622	Swissprot: Q5RFT7 2e-48 RB12B_PONAB RNA-binding protein 12B OS=Pongo abelii GN=RBM12B PE=2 SV=1|Nr: ref|NP_001026115.1| 2e-55 RNA binding motif protein 12B [Gallus gallus] emb|CAG32644.1| hypothetical protein [Gallus gallus]
Consensus40070	54	18	16.84	5.96	-1.49851	Down	5.12e-05	0.000937785	Swissprot: Q8VD04 0.0 GRAP1_MOUSE GRIP1-associated protein 1 OS=Mus musculus GN=Gripap1 PE=1 SV=1|Nr: ref|NP_001116792.1| 0.0 similar to GRIP1 associated protein 1 [Danio rerio] emb|CAQ14872.1| novel protein similar to glutamate receptor interacting protein 1 (GRIP1) [Danio rerio] emb|CAQ14661.1| novel protein similar to glutamate receptor interacting protein 1 (GRIP1) [Danio rerio]|Cog: aq_1006 …
Consensus846	81	27	25.26	8.94	-1.49851	Down	6.47e-07	2.09e-05	Swissprot: P84083 7e-57 ARF5_RAT ADP-ribosylation factor 5 OS=Rattus norvegicus GN=Arf5 PE=1 SV=2|Nr: gb|ACO07813.1| 1e-56 ADP-ribosylation factor 4 [Oncorhynchus mykiss]|Cog: YDL192w 1e-48 --|Kegg: dre:334219 3e-57 zgc:77650; zgc:77650; K07939 ADP-ribosylation factor 4
Consensus692	27	9	8.42	2.98	-1.49851	Down	0.00457536	0.0355253	Swissprot: Q05209 1e-105 PTN12_HUMAN Tyrosine-protein phosphatase non-receptor type 12 OS=Homo sapiens GN=PTPN12 PE=1 SV=2|Nr: gb|ACN11024.1| 1e-179 Tyrosine-protein phosphatase non-receptor type 12 [Salmo salar]|Cog: SPAC26F1.10c 2e-28 --|Kegg: rno:117255 1e-105 Ptpn12; protein tyrosine phosphatase, non-receptor type 12 [EC:3.1.3.48]; K01104 protein-tyrosine phosphatase
Consensus54255	45	15	14.03	4.97	-1.4972	Down	0.000224454	0.00318529	Swissprot: Q9NR30 6e-40 DDX21_HUMAN Nucleolar RNA helicase 2 OS=Homo sapiens GN=DDX21 PE=1 SV=5|Cog: DR1624 6e-23 --|Kegg: mmu:94213 1e-35 Ddx50; DEAD (Asp-Glu-Ala-Asp) box polypeptide 50 [EC:3.6.1.-]; K01529
Consensus67385	69	23	21.51	7.62	-1.49714	Down	4.47e-06	0.000116037	Swissprot: Q90ZK6 1e-156 ACVR1_CHICK Activin receptor type-1 OS=Gallus gallus GN=ACVR1 PE=2 SV=1|Cog: ECU02g0550 1e-12 --|Kegg: gga:395246 1e-155 ACVR1; activin A receptor, type I [EC:2.7.11.30]; K04675 activin receptor, type I
Consensus6025	24	8	7.48	2.65	-1.49705	Down	0.00765878	0.051381	Swissprot: Q8R5C5 0.0 ACTY_MOUSE Beta-centractin OS=Mus musculus GN=Actr1b PE=1 SV=1|Cog: ECU01g0460 1e-118 --|Kegg: ath:AT3G12110 1e-118 ACT11; ACT11 (ACTIN-11); structural constituent of cytoskeleton; K10355 actin, other eukaryote
Consensus1493	24	8	7.48	2.65	-1.49705	Down	0.00765878	0.0513465	Swissprot: Q8VC85 3e-59 LSM1_MOUSE U6 snRNA-associated Sm-like protein LSm1 OS=Mus musculus GN=Lsm1 PE=2 SV=1|Nr: gb|ACI67686.1| 2e-64 U6 snRNA-associated Sm-like protein LSm1 [Salmo salar]|Cog: ECU05g1310 1e-06 --
Consensus45480	24	8	7.48	2.65	-1.49705	Down	0.00765878	0.0513349	Swissprot: Q9NQ29 1e-154 LUC7L_HUMAN Putative RNA-binding protein Luc7-like 1 OS=Homo sapiens GN=LUC7L PE=1 SV=1|Nr: gb|AAH83270.1| 1e-161 Luc7l protein [Danio rerio]|Cog: SPCC16A11.13 3e-39 --|Kegg: pfa:PFL0625c 3e-20 eukaryotic translation initiation factor 3 subunit 10, putative; K03254 translation initiation factor eIF-3 subunit 10
Consensus10007	95	32	29.62	10.6	-1.48251	Down	8.57e-08	3.52e-06	Swissprot: Q5VZ89 0.0 DEN4C_HUMAN DENN domain-containing protein 4C OS=Homo sapiens GN=DENND4C PE=1 SV=2|Nr: ref|XP_001919990.1| 0.0 PREDICTED: similar to DENN/MADD domain containing 4C [Danio rerio]
Consensus44082	74	25	23.07	8.28	-1.47832	Down	2.5e-06	6.97e-05	Swissprot: Q05469 2e-39 LIPS_HUMAN Hormone-sensitive lipase OS=Homo sapiens GN=LIPE PE=1 SV=4|Nr: gb|ACM45609.1| 5e-92 hormone-sensitive lipase [Oreochromis niloticus]|Cog: AGpA499 8e-07 --|Kegg: hsa:3991 5e-39 LIPE; lipase, hormone-sensitive [EC:3.1.1.79]; K07188 hormone-sensitive lipase
Consensus40084	68	23	21.2	7.62	-1.4762	Down	6.58e-06	0.000162974	Nr: dbj|BAH30159.1| 1e-57 B7-H1/DC [Takifugu rubripes]|Kegg: dre:557630 2e-15 LOC557630; hypothetical LOC557630; K06745 programmed cell death 1 ligand 1
Consensus52192	118	40	36.79	13.25	-1.47332	Down	2.73e-09	1.57e-07	Swissprot: Q8NEG7 2e-73 F116B_HUMAN Protein FAM116B OS=Homo sapiens GN=FAM116B PE=2 SV=1|Kegg: pfa:PFL0625c 8e-08 eukaryotic translation initiation factor 3 subunit 10, putative; K03254 translation initiation factor eIF-3 subunit 10
Consensus128753	100	34	31.18	11.26	-1.46941	Down	4.81e-08	2.11e-06	Swissprot: Q9UPQ4 4e-06 TRI35_HUMAN Tripartite motif-containing protein 35 OS=Homo sapiens GN=TRIM35 PE=2 SV=2|Nr: emb|CAF95738.1| 2e-21 unnamed protein product [Tetraodon nigroviridis]
Consensus5729	276	94	86.06	31.13	-1.46704	Down	1.01e-19	2.96e-17	Swissprot: Q7RTR2 3e-53 NLRC3_HUMAN Protein NLRC3 OS=Homo sapiens GN=NLRC3 PE=2 SV=2|Kegg: dre:777696 5e-28 nod2, card15; nucleotide-binding oligomerization domain containing 2; K10165 nucleotide-binding oligomerization domain-containing protein 2
Consensus35927	91	31	28.37	10.27	-1.46593	Down	2.03e-07	7.57e-06	Swissprot: Q6P635 1e-168 CSN5_XENTR COP9 signalosome complex subunit 5 OS=Xenopus tropicalis GN=cops5 PE=2 SV=1|Cog: SPAC1687.13c 8e-65 --|Kegg: xtr:394714 1e-167 MGC76063; COP9 signalosome subunit 5 [EC:3.4.-.-]; K09613 COP9 signalosome complex subunit 5
Consensus43649	44	15	13.72	4.97	-1.46496	Down	0.000331902	0.00447843	Swissprot: Q5NVI6 1e-22 PTTG_PONAB Pituitary tumor-transforming gene 1 protein-interacting protein OS=Pongo abelii GN=PTTG1IP PE=2 SV=2|Nr: gb|ACI67982.1| 6e-68 Pituitary tumor-transforming gene 1 protein-interacting protein precursor [Salmo salar]
Consensus37888	44	15	13.72	4.97	-1.46496	Down	0.000331902	0.00447641	Swissprot: P29797 1e-147 GNAS_PIG Guanine nucleotide-binding protein G(s) subunit alpha OS=Sus scrofa GN=GNAS PE=2 SV=1|Nr: emb|CAF96489.1| 1e-156 unnamed protein product [Tetraodon nigroviridis]|Kegg: xla:399059 1e-148 MGC68706; hypothetical protein MGC68706; K04632 guanine nucleotide binding protein (G protein), alpha stimulating activity polypeptide
Consensus2561	79	27	24.63	8.94	-1.46207	Down	1.39e-06	4.15e-05	Swissprot: Q32S26 3e-67 BRD2_BOVIN Bromodomain-containing protein 2 OS=Bos taurus GN=BRD2 PE=3 SV=1|Nr: emb|CAG11678.1| 1e-101 unnamed protein product [Tetraodon nigroviridis]|Kegg: dre:30445 3e-79 brd2a, brd2; bromodomain-containing 2a; K08871 bromodomain-containing protein
Consensus71822	41	14	12.78	4.64	-1.46169	Down	0.000545534	0.00671553	Swissprot: Q8BY87 0.0 UBP47_MOUSE Ubiquitin carboxyl-terminal hydrolase 47 OS=Mus musculus GN=Usp47 PE=1 SV=2|Nr: emb|CAF99624.1| 0.0 unnamed protein product [Tetraodon nigroviridis]|Kegg: mmu:74996 0.0 Usp47; ubiquitin specific peptidase 47 [EC:3.1.2.15]; K01072 ubiquitin thiolesterase
Consensus22590	41	14	12.78	4.64	-1.46169	Down	0.000545534	0.00671276	Swissprot: A3KP48 3e-37 F162B_DANRE UPF0389 protein FAM162B OS=Danio rerio GN=fam162b PE=2 SV=1|Nr: emb|CAG04240.1| 1e-46 unnamed protein product [Tetraodon nigroviridis]
Consensus4633	149	51	46.46	16.89	-1.45982	Down	3.1e-11	2.5e-09	Swissprot: Q9UQ49 1e-79 NEUR3_HUMAN Sialidase-3 OS=Homo sapiens GN=NEU3 PE=1 SV=1|Kegg: hsa:10825 3e-79 NEU3; sialidase 3 (membrane sialidase) [EC:3.2.1.18]; K01186 neuraminidase
Consensus26472	35	12	10.91	3.97	-1.45844	Down	0.00148421	0.0147098	Swissprot: Q80X71 5e-18 T106B_MOUSE Transmembrane protein 106B OS=Mus musculus GN=Tmem106b PE=2 SV=1|Nr: ref|NP_001070764.1| 8e-21 transmembrane protein 106C [Danio rerio] gb|AAI24665.1| Zgc:153351 [Danio rerio]
Consensus9718	70	24	21.83	7.95	-1.45729	Down	5.94e-06	0.000148332	Swissprot: Q96EE3 8e-07 SEH1L_HUMAN Nucleoporin SEH1-like OS=Homo sapiens GN=SEH1L PE=2 SV=2|Nr: emb|CAG05024.1| 1e-21 unnamed protein product [Tetraodon nigroviridis]
Consensus9195	32	11	9.98	3.64	-1.4551	Down	0.0024586	0.0221964	Swissprot: Q58EM4 0.0 CF211_DANRE UPF0364 protein C6orf211 homolog OS=Danio rerio GN=zgc:110816 PE=2 SV=1|Nr: emb|CAG03596.1| 0.0 unnamed protein product [Tetraodon nigroviridis]
Consensus128574	61	21	19.02	6.95	-1.45243	Down	2.56e-05	0.000521023	Swissprot: Q8BPM2 1e-129 M4K5_MOUSE Mitogen-activated protein kinase kinase kinase kinase 5 OS=Mus musculus GN=Map4k5 PE=2 SV=2|Nr: emb|CAG13229.1| 1e-131 unnamed protein product [Tetraodon nigroviridis]|Kegg: gga:423576 1e-129 MAP4K5, LOC423576; mitogen-activated protein kinase kinase kinase kinase 5 [EC:2.7.11.1]; K08833 mitogen-activated protein kinase kinase kinase kinase 5
Consensus127972	29	10	9.04	3.31	-1.44949	Down	0.00408704	0.0323726	Nr: ref|XP_001919875.1| 3e-06 PREDICTED: similar to pol-like protein [Danio rerio]
Consensus36063	58	20	18.08	6.62	-1.44949	Down	4.17e-05	0.000779916	Swissprot: Q9CWX9 0.0 DDX47_MOUSE Probable ATP-dependent RNA helicase DDX47 OS=Mus musculus GN=Ddx47 PE=2 SV=2|Cog: SPAC30D11.03 5e-73 --|Kegg: mmu:67755 0.0 Ddx47; DEAD (Asp-Glu-Ala-Asp) box polypeptide 47 [EC:3.6.1.-]; K01529
Consensus4896	223	77	69.53	25.5	-1.44714	Down	6.34e-16	1.36e-13	Swissprot: Q99LJ2 0.0 ABTB1_MOUSE Ankyrin repeat and BTB/POZ domain-containing protein 1 OS=Mus musculus GN=Abtb1 PE=2 SV=1|Cog: SPAC13D6.04c 8e-47 --|Kegg: gga:416026 0.0 RCJMB04_9f7, ABTB1; ankyrin repeat and BTB (POZ) domain containing 1; K10520 ankyrin repeat and BTB/POZ domain-containing protein 1
Consensus34576	26	9	8.11	2.98	-1.44439	Down	0.00682276	0.0465027	Nr: ref|NP_001002725.1| 7e-16 hypothetical protein LOC436998 [Danio rerio] gb|AAH76087.1| Zgc:92587 [Danio rerio]
Consensus38427	26	9	8.11	2.98	-1.44439	Down	0.00682276	0.0464709	Swissprot: Q9D659 2e-12 GI24_MOUSE Platelet receptor Gi24 OS=Mus musculus PE=2 SV=1|Nr: emb|CAG04742.1| 6e-25 unnamed protein product [Tetraodon nigroviridis]
Consensus36540	26	9	8.11	2.98	-1.44439	Down	0.00682276	0.0464498	Swissprot: Q6RUV5 1e-106 RAC1_RAT Ras-related C3 botulinum toxin substrate 1 OS=Rattus norvegicus GN=Rac1 PE=1 SV=1|Cog: SPAC110.03 1e-74 --|Kegg: xtr:448118 1e-106 rac1; ras-related C3 botulinum toxin substrate 1 (rho family, small GTP binding protein Rac1); K04392 Ras-related C3 botulinum toxin substrate 1
Consensus69273	101	35	31.49	11.59	-1.44201	Down	6.33e-08	2.68e-06	Swissprot: Q9BQ24 3e-92 ZFY21_HUMAN Zinc finger FYVE domain-containing protein 21 OS=Homo sapiens GN=ZFYVE21 PE=2 SV=1|Kegg: dre:100005449 9e-13 LOC100005449; similar to Zinc finger FYVE domain-containing protein 9 (Mothers against decapentaplegic homolog-interacting protein) (Madh-interacting protein) (Smad anchor for receptor activation) (Receptor activation anchor) (hSARA) (Novel serine protea…
Consensus27827	239	83	74.52	27.49	-1.43872	Down	7.88e-17	1.87e-14	Nr: emb|CAG12033.1| 1e-85 unnamed protein product [Tetraodon nigroviridis]
Consensus10964	54	19	16.84	6.29	-1.42076	Down	9.94e-05	0.00160727	Swissprot: P27115 1e-158 MGAT1_RABIT Alpha-1,3-mannosyl-glycoprotein 2-beta-N-acetylglucosaminyltransferase OS=Oryctolagus cuniculus GN=MGAT1 PE=1 SV=1|Kegg: dre:393649 0.0 zgc:66030; zgc:66030 [EC:2.4.1.101]; K00726 alpha-1,3-mannosyl-glycoprotein beta-1,2-N-acetylglucosaminyltransferase
Consensus44188	48	17	14.97	5.63	-1.41087	Down	0.0002657	0.00368663	Swissprot: O35250 1e-138 EXOC7_MOUSE Exocyst complex component 7 OS=Mus musculus GN=Exoc7 PE=1 SV=2|Nr: ref|NP_001133823.1| 1e-167 Exocyst complex component 7 [Salmo salar] gb|ACI33961.1| Exocyst complex component 7 [Salmo salar]|Kegg: gga:417361 1e-138 RCJMB04_24l22, EXOC7; exocyst complex component 7; K07195 exocyst complex component 7
Consensus36664	31	11	9.67	3.64	-1.40958	Down	0.00362902	0.0294228	Swissprot: Q9NUV7 0.0 SPTC3_HUMAN Serine palmitoyltransferase 3 OS=Homo sapiens GN=SPTLC3 PE=1 SV=3|Cog: YDR062w 1e-121 --|Kegg: xla:444190 0.0 MGC80715; MGC80715 protein [EC:2.3.1.50]; K00654 serine palmitoyltransferase
Consensus39393	59	21	18.4	6.95	-1.40462	Down	5.44e-05	0.000977499	Swissprot: Q78EG7 6e-88 TP4A1_RAT Protein tyrosine phosphatase type IVA 1 OS=Rattus norvegicus GN=Ptp4a1 PE=1 SV=1|Nr: emb|CAF90562.1| 3e-90 unnamed protein product [Tetraodon nigroviridis]|Cog: DR2161 6e-08 --|Kegg: gga:421877 3e-89 PTP4A1; protein tyrosine phosphatase type IVA, member 1 [EC:3.1.3.48]; K01104 protein-tyrosine phosphatase
Consensus147609	45	16	14.03	5.3	-1.40445	Down	0.00043544	0.00549603	Swissprot: O35493 9e-10 CLK4_MOUSE Dual specificity protein kinase CLK4 OS=Mus musculus GN=Clk4 PE=1 SV=1|Nr: ref|XP_682797.3| 2e-13 PREDICTED: CDC-like kinase 4 isoform 1 [Danio rerio]|Kegg: gga:416295 7e-10 CLK4; CDC-like kinase 4 [EC:2.7.12.1]; K08823 CDC-like kinase
Consensus39376	28	10	8.73	3.31	-1.39915	Down	0.00603944	0.0430888	Swissprot: Q92614 8e-46 MY18A_HUMAN Myosin-XVIIIa OS=Homo sapiens GN=MYO18A PE=1 SV=3|Nr: ref|XP_687391.2| 5e-58 PREDICTED: myosin XVIII-like 1 [Danio rerio]|Kegg: dre:559005 7e-59 LOC559005; similar to KIAA0216; K10362 myosin XVIII
Consensus36266	28	10	8.73	3.31	-1.39915	Down	0.00603944	0.0430375	Swissprot: Q5ZL19 1e-105 STX6_CHICK Syntaxin-6 OS=Gallus gallus GN=STX6 PE=2 SV=1|Cog: PAB0812 2e-07 --|Kegg: dre:550577 1e-116 si:dkey-121a11.2; si:dkey-121a11.2; K08498 syntaxin 6
Consensus43127	28	10	8.73	3.31	-1.39915	Down	0.00603944	0.0430272	Swissprot: O70589 1e-172 CSKP_MOUSE Peripheral plasma membrane protein CASK OS=Mus musculus GN=Cask PE=1 SV=2|Cog: SPBC1198.05 3e-18 --|Kegg: mmu:12361 1e-172 Cask; calcium/calmodulin-dependent serine protein kinase (MAGUK family) [EC:2.7.11.1]; K06103 calcium/calmodulin-dependent serine protein kinase
Consensus42949	28	10	8.73	3.31	-1.39915	Down	0.00603944	0.0430067	Swissprot: Q8R050 1e-55 ERF3A_MOUSE Eukaryotic peptide chain release factor GTP-binding subunit ERF3A OS=Mus musculus GN=Gspt1 PE=1 SV=1|Cog: YDR172w_2 3e-24 --|Kegg: ptr:739261 2e-55 GSPT1; G1 to S phase transition 1; K03267 G1 to S phase transition protein
Consensus41274	84	30	26.19	9.93	-1.39915	Down	1.47e-06	4.33e-05	Swissprot: Q9JID1 1e-152 PDCD4_RAT Programmed cell death protein 4 OS=Rattus norvegicus GN=Pdcd4 PE=1 SV=2|Kegg: nve:NEMVE_v1g130495 3e-09 NEMVEDRAFT_v1g130495; predicted protein; K03260 translation initiation factor eIF-4F
Consensus43711	56	20	17.46	6.62	-1.39915	Down	8.87e-05	0.00148104	Swissprot: Q5ZIQ3 1e-168 HNRPK_CHICK Heterogeneous nuclear ribonucleoprotein K OS=Gallus gallus GN=HNRNPK PE=2 SV=1|Nr: gb|ACI33086.1| 0.0 Heterogeneous nuclear ribonucleoprotein K [Salmo salar]
Consensus4989	53	19	16.53	6.29	-1.39395	Down	0.000144748	0.00221274	Swissprot: Q90YM8 0.0 CYFP1_DANRE Cytoplasmic FMR1-interacting protein 1 homolog OS=Danio rerio GN=cyfip1 PE=2 SV=1|Kegg: dre:336613 0.0 cyfip1; cytoplasmic FMR1 interacting protein 1; K05749 cytoplasmic FMR1 interacting protein
Consensus44223	39	14	12.16	4.64	-1.38995	Down	0.00117618	0.0124846	Swissprot: Q2LD37 0.0 K1109_HUMAN Uncharacterized protein KIAA1109 OS=Homo sapiens GN=KIAA1109 PE=1 SV=1|Nr: ref|NP_001139056.1| 0.0 hypothetical protein LOC564367 [Danio rerio] emb|CAX13113.1| novel protein [Danio rerio] emb|CAX12635.1| novel protein [Danio rerio]|Kegg: bam:Bamb_2360 2e-06 cell divisionFtsK/SpoIIIE; K03466 DNA segregation ATPase FtsK/SpoIIIE, S-DNA-T family
Consensus7349	89	32	27.75	10.6	-1.38842	Down	8.11e-07	2.57e-05	Swissprot: Q69566 8e-10 U88_HHV6U Uncharacterized protein U88 OS=Human herpesvirus 6A (strain Uganda-1102) GN=U88 PE=4 SV=1|Nr: ref|XP_001749365.1| 8e-11 hypothetical protein [Monosiga brevicollis MX1] gb|EDQ85886.1| predicted protein [Monosiga brevicollis MX1]
Consensus10823	125	45	38.98	14.9	-1.38742	Down	4.92e-09	2.67e-07	Swissprot: Q68FU1 5e-64 PKHF1_RAT Pleckstrin homology domain-containing family F member 1 OS=Rattus norvegicus GN=Plekhf1 PE=2 SV=1|Kegg: ddi:DDB_0233310 1e-25 FYVE type Zn finger-containing protein; K05724 FYVE, RhoGEF and PH domain containing 5/6
Consensus169097	119	43	37.1	14.24	-1.38147	Down	1.27e-08	6.38e-07	Swissprot: P47897 2e-40 SYQ_HUMAN Glutaminyl-tRNA synthetase OS=Homo sapiens GN=QARS PE=1 SV=1|Nr: emb|CAQ14131.1| 2e-45 glutaminyl-tRNA synthetase [Danio rerio]|Cog: SPBC342.02 4e-33 --|Kegg: dre:394188 2e-46 qars; glutaminyl-tRNA synthetase [EC:6.1.1.18]; K01886 glutaminyl-tRNA synthetase
Consensus905	47	17	14.65	5.63	-1.37969	Down	0.000386934	0.00493378	Swissprot: O14924 2e-17 RGS12_HUMAN Regulator of G-protein signaling 12 OS=Homo sapiens GN=RGS12 PE=1 SV=1|Nr: ref|NP_001133913.1| 1e-36 Regulator of G-protein signaling 14 [Salmo salar] gb|ACI34131.1| Regulator of G-protein signaling 14 [Salmo salar]|Kegg: xla:379636 2e-06 MGC68862; hypothetical protein MGC68862; K07973 guanine nucleotide binding protein (G protein), gamma, other
Consensus41529	33	12	10.29	3.97	-1.37403	Down	0.00320726	0.0265873	Swissprot: P32302 7e-62 CXCR5_HUMAN C-X-C chemokine receptor type 5 OS=Homo sapiens GN=CXCR5 PE=1 SV=1|Kegg: cfa:489378 1e-62 CXCR5, LOC489378; chemokine (C-X-C motif) receptor 5; K04190 chemokine (C-X-C motif) receptor 5
Consensus43732	44	16	13.72	5.3	-1.37222	Down	0.0006341	0.00760539	Swissprot: Q16633 3e-27 OBF1_HUMAN POU domain class 2-associating factor 1 OS=Homo sapiens GN=POU2AF1 PE=1 SV=1|Nr: emb|CAG06478.1| 4e-69 unnamed protein product [Tetraodon nigroviridis]
Consensus47340	110	40	34.3	13.25	-1.37222	Down	5.3e-08	2.3e-06	Swissprot: Q6P6Y1 1e-102 K1468_DANRE LisH domain and HEAT repeat-containing protein KIAA1468 homolog OS=Danio rerio GN=zgc:66014 PE=2 SV=1|Nr: emb|CAF97950.1| 1e-103 unnamed protein product [Tetraodon nigroviridis]
Consensus10657	66	24	20.58	7.95	-1.37222	Down	2.66e-05	0.000537979	Swissprot: P15169 1e-63 CBPN_HUMAN Carboxypeptidase N catalytic chain OS=Homo sapiens GN=CPN1 PE=1 SV=1|Cog: BH3831 6e-08 --|Kegg: dre:337172 3e-83 cpn1; carboxypeptidase N, polypeptide 1 [EC:3.4.17.3]; K01292 carboxypeptidase N
Consensus3249	274	100	85.43	33.12	-1.36704	Down	8.93e-18	2.22e-15	Swissprot: P50551 3e-10 VASP_CANFA Vasodilator-stimulated phosphoprotein OS=Canis familiaris GN=VASP PE=2 SV=3|Nr: emb|CAQ13815.1| 2e-10 novel protein similar to vertebrate vasodilator-stimulated phosphoprotein (VASP) [Danio rerio]|Kegg: cfa:403936 6e-10 VASP; vasodilator-stimulated phosphoprotein; K06274 vasodilator-stimulated phosphoprotein
Consensus1395	63	23	19.64	7.62	-1.36593	Down	4.31e-05	0.000805087	Swissprot: Q9Z1R2 1e-47 BAT3_MOUSE Large proline-rich protein BAT3 OS=Mus musculus GN=Bat3 PE=1 SV=1|Nr: emb|CAM56392.1| 1e-63 novel protein similar to HLA-B-associated transcript 3 (bat3) [Danio rerio]
Consensus8246	71	26	22.14	8.61	-1.36257	Down	1.46e-05	0.000323278	Swissprot: Q5E968 4e-63 CATK_BOVIN Cathepsin K OS=Bos taurus GN=CTSK PE=2 SV=2|Nr: gb|ACC86112.1| 1e-86 cathepsin K [Paralichthys olivaceus]|Cog: AF1946_2 2e-08 --|Kegg: dre:550475 5e-69 ctsk; cathepsin K [EC:3.4.22.38]; K01371 cathepsin K
Consensus70417	41	15	12.78	4.97	-1.36257	Down	0.00104102	0.0112415	Swissprot: Q9Y6D9 1e-111 MD1L1_HUMAN Mitotic spindle assembly checkpoint protein MAD1 OS=Homo sapiens GN=MAD1L1 PE=1 SV=2|Nr: emb|CAF98131.1| 1e-162 unnamed protein product [Tetraodon nigroviridis]|Cog: APE0790 2e-07 --|Kegg: gga:427658 1e-116 MAD1L1, LOC427658; MAD1 mitotic arrest deficient-like 1 (yeast); K06638 mitotic spindle assembly checkpoint protein MAD1
Consensus69691	30	11	9.35	3.64	-1.36103	Down	0.00532018	0.0391338	Swissprot: P28749 2e-94 RBL1_HUMAN Retinoblastoma-like protein 1 OS=Homo sapiens GN=RBL1 PE=1 SV=3|Nr: ref|NP_001124082.1| 1e-111 retinoblastoma-like 1 (p107) [Danio rerio] gb|AAI62986.1| Rbl1 protein [Danio rerio]|Kegg: gga:419126 2e-96 RBL1; retinoblastoma-like 1 (p107); K04681 retinoblastoma-like
Consensus1538	30	11	9.35	3.64	-1.36103	Down	0.00532018	0.0391241	Swissprot: Q9BYM8 1e-160 UB7I3_HUMAN RanBP-type and C3HC4-type zinc finger-containing protein 1 OS=Homo sapiens GN=RBCK1 PE=1 SV=2|Nr: ref|NP_001133457.1| 0.0 RanBP-type and C3HC4-type zinc finger-containing protein 1 [Salmo salar] gb|ACI33271.1| RanBP-type and C3HC4-type zinc finger-containing protein 1 [Salmo salar]|Kegg: mmu:24105 1e-156 Rbck1; RanBP-type and C3HC4-type zinc finger containing …
Consensus42806	60	22	18.71	7.29	-1.35982	Down	7.01e-05	0.0012204	Swissprot: Q66KX2 1e-134 CADM4_XENLA Cell adhesion molecule 4 OS=Xenopus laevis GN=cadm4 PE=2 SV=1|Kegg: hsa:199731 1e-125 CADM4, IGSF4C; cell adhesion molecule 4; K06783 immunoglobulin superfamily, member 4C
Consensus8749	87	32	27.13	10.6	-1.35582	Down	1.68e-06	4.92e-05	Swissprot: O35657 1e-127 NEUR1_MOUSE Sialidase-1 OS=Mus musculus GN=Neu1 PE=2 SV=1|Nr: ref|NP_001038374.1| 1e-165 neuraminidase 1 [Danio rerio] emb|CAK04566.1| novel protein similar to vertebrate sialidase 1 (lysosomal sialidase) (NEU1) [Danio rerio] gb|AAI33833.1| Neuraminidase 1 [Danio rerio]|Cog: Cgl1519 6e-13 --|Kegg: xla:444511 1e-128 MGC81958; MGC81958 protein [EC:3.2.1.18]; K01186 neuramin…
Consensus36301	95	35	29.62	11.59	-1.35369	Down	5.74e-07	1.88e-05	Swissprot: A6NMZ7 0.0 CO6A6_HUMAN Collagen alpha-6(VI) chain OS=Homo sapiens GN=COL6A6 PE=2 SV=2|Cog: XF0818 5e-13 --|Kegg: gga:428448 0.0 LOC428448; similar to alpha 3 type VI collagen; K06238 collagen, type VI, alpha
Consensus908	65	24	20.27	7.95	-1.35032	Down	3.83e-05	0.000729832	Swissprot: Q69566 2e-17 U88_HHV6U Uncharacterized protein U88 OS=Human herpesvirus 6A (strain Uganda-1102) GN=U88 PE=4 SV=1|Nr: ref|XP_001744502.1| 3e-18 hypothetical protein [Monosiga brevicollis MX1] gb|EDQ90451.1| predicted protein [Monosiga brevicollis MX1]|Kegg: dre:554880 6e-07 LOC554880; hypothetical LOC554880; K06220 WAS protein family
Consensus58617	46	17	14.34	5.63	-1.34884	Down	0.000560758	0.00684936	Swissprot: Q02985 7e-07 FHR3_HUMAN Complement factor H-related protein 3 OS=Homo sapiens GN=CFHR3 PE=1 SV=2
Consensus4749	432	160	134.7	52.98	-1.34623	Down	1.54e-26	6.57e-24	Swissprot: Q8BGA5 1e-06 KRR1_MOUSE KRR1 small subunit processome component homolog OS=Mus musculus GN=Krr1 PE=2 SV=1|Kegg: mcc:718935 2e-06 KRR1; KRR1, small subunit (SSU) processome component, homolog (yeast); K06961
Consensus35312	585	217	182.4	71.86	-1.34384	Down	2.78e-35	1.48e-32	Swissprot: P13731 1e-174 SERPH_CHICK Serpin H1 OS=Gallus gallus GN=SERPINH1 PE=1 SV=2|Nr: ref|NP_001117706.1| 0.0 heat shock protein 47 [Oncorhynchus mykiss] dbj|BAD90029.1| heat shock protein 47 [Oncorhynchus mykiss]|Cog: all0778 1e-35 --|Kegg: gga:396228 1e-173 SERPINH1; serpin peptidase inhibitor, clade H (heat shock protein 47), member 1, (collagen binding protein 1); K09501 serpin peptidase …
Consensus4848	35	13	10.91	4.3	-1.34324	Down	0.00282392	0.0243548	Swissprot: Q8C3J5 0.0 DOCK2_MOUSE Dedicator of cytokinesis protein 2 OS=Mus musculus GN=Dock2 PE=1 SV=2|Kegg: mmu:94176 0.0 Dock2; dedicator of cyto-kinesis 2; K05727 dedicator of cytokinesis 1/2/3/4/5
Consensus40926	35	13	10.91	4.3	-1.34324	Down	0.00282392	0.0243407	Swissprot: Q7TMI3 1e-145 UHRF2_MOUSE E3 ubiquitin-protein ligase UHRF2 OS=Mus musculus GN=Uhrf2 PE=2 SV=1|Nr: ref|NP_001091384.1| 1e-163 ubiquitin-like with PHD and ring finger domains 2 [Xenopus laevis] gb|AAI28674.1| Uhrf2 protein [Xenopus laevis]|Cog: DR1533 3e-23 --|Kegg: dre:406350 1e-138 uhrf1; ubiquitin-like, containing PHD and RING finger domains, 1 [EC:6.3.2.19]; K10638 E3 ubiquitin-prot…
Consensus36691	70	26	21.83	8.61	-1.34223	Down	2.09e-05	0.000441114	Swissprot: P35227 2e-94 PCGF2_HUMAN Polycomb group RING finger protein 2 OS=Homo sapiens GN=PCGF2 PE=1 SV=1|Kegg: xla:447471 7e-07 MGC81738; MGC81738 protein [EC:6.3.2.19]; K10695 E3 ubiquitin-protein ligase RNF2
Consensus9137	56	21	17.46	6.95	-1.32897	Down	0.000164168	0.00245685	Swissprot: Q63398 4e-83 COE1_RAT Transcription factor COE1 OS=Rattus norvegicus GN=Ebf1 PE=1 SV=2|Nr: ref|XP_693680.2| 5e-85 PREDICTED: similar to EBF1 [Danio rerio]|Kegg: gga:395512 2e-83 EBF1; early B-cell factor 1; K09103 early B-cell factor
Consensus39941	48	18	14.97	5.96	-1.32869	Down	0.000494652	0.00616531	Swissprot: P41970 5e-16 ELK3_HUMAN ETS domain-containing protein Elk-3 OS=Homo sapiens GN=ELK3 PE=1 SV=2|Nr: emb|CAG08695.1| 6e-26 unnamed protein product [Tetraodon nigroviridis]|Kegg: dre:557074 6e-17 si:ch211-172b12.2; si:ch211-172b12.2; K09430 ETS domain-containing protein Elk-3 (SRF accessory protein 2)
Consensus10436	184	69	57.37	22.85	-1.3281	Down	6.17e-12	5.64e-10	Swissprot: Q69566 4e-09 U88_HHV6U Uncharacterized protein U88 OS=Human herpesvirus 6A (strain Uganda-1102) GN=U88 PE=4 SV=1
Consensus10636	224	84	69.84	27.82	-1.32793	Down	3.19e-14	5.52e-12	Swissprot: P21675 0.0 TAF1_HUMAN Transcription initiation factor TFIID subunit 1 OS=Homo sapiens GN=TAF1 PE=1 SV=2|Cog: SPAC2G11.14 1e-61 --|Kegg: dre:555452 0.0 LOC555452; similar to TBP-associated factor 1; K03125 transcription initiation factor TFIID subunit D1
Consensus35869	40	15	12.47	4.97	-1.32714	Down	0.00150756	0.0148919	Swissprot: Q3UMR5 6e-26 C109A_MOUSE Coiled-coil domain-containing protein 109A OS=Mus musculus GN=Ccdc109a PE=2 SV=2
Consensus17359	40	15	12.47	4.97	-1.32714	Down	0.00150756	0.0148869	Swissprot: Q9R0U0 5e-14 FUSIP_MOUSE FUS-interacting serine-arginine-rich protein 1 OS=Mus musculus GN=Fusip1 PE=1 SV=2|Nr: ref|NP_001133450.1| 7e-28 FUS-interacting serine-arginine-rich protein 1 [Salmo salar] gb|ACI33256.1| FUS-interacting serine-arginine-rich protein 1 [Salmo salar]|Kegg: cel:F52C9.7 4e-07 F52C9.7 [EC:2.7.12.1]; K08823 CDC-like kinase
Consensus5220	40	15	12.47	4.97	-1.32714	Down	0.00150756	0.014882	Swissprot: Q3MHF8 1e-142 LS14A_BOVIN LSM14 protein homolog A OS=Bos taurus GN=LSM14A PE=2 SV=1
Consensus42257	53	20	16.53	6.62	-1.32018	Down	0.000267218	0.00370426	Swissprot: Q06725 0.0 NR2F1_DANRE Nuclear receptor subfamily 2 group F member 1 OS=Danio rerio GN=nr2f1 PE=2 SV=1|Kegg: dre:30418 0.0 nr2f1; nuclear receptor subfamily 2, group F, member 1; K08547 nuclear receptor, subfamily 2, group F, member 1
Consensus70378	53	20	16.53	6.62	-1.32018	Down	0.000267218	0.00370254	Swissprot: Q15035 1e-142 TRAM2_HUMAN Translocation-associated membrane protein 2 OS=Homo sapiens GN=TRAM2 PE=2 SV=1|Nr: emb|CAG03643.1| 0.0 unnamed protein product [Tetraodon nigroviridis]|Cog: SPBC3E7.15c 5e-13 --|Kegg: ago:AGOS_ABR009W 5e-10 ABR009Wp [EC:2.3.1.24]; K04709 Acyl-CoA-dependent ceramide synthase
Consensus10698	61	23	19.02	7.62	-1.31965	Down	8.92e-05	0.00148518	Swissprot: Q2QCI8 0.0 MED12_DANRE Mediator of RNA polymerase II transcription subunit 12 OS=Danio rerio GN=med12 PE=2 SV=1|Kegg: gga:418000 3e-09 EP300; E1A binding protein p300 [EC:2.3.1.48]; K04498 E1A/CREB-binding protein
Consensus65445	37	14	11.54	4.64	-1.31445	Down	0.00247892	0.0222924	Swissprot: Q58ED9 1e-98 NAT5_DANRE N-acetyltransferase 5 OS=Danio rerio GN=nat5 PE=2 SV=1|Nr: emb|CAG01465.1| 7e-99 unnamed protein product [Tetraodon nigroviridis]|Cog: SPCC16C4.12 8e-48 --|Kegg: dre:541516 3e-98 nat5; N-acetyltransferase 5 [EC:2.3.1.-]; K00680
Consensus518	66	25	20.58	8.28	-1.31354	Down	4.85e-05	0.00089723	Swissprot: Q6P0R8 3e-10 SHOT1_DANRE Shootin-1 OS=Danio rerio PE=2 SV=2|Nr: ref|XP_690881.2| 2e-19 PREDICTED: hypothetical LOC562403 [Danio rerio]
Consensus56784	95	36	29.62	11.92	-1.31319	Down	1.04e-06	3.18e-05	Swissprot: Q4G061 2e-41 EIF3B_RAT Eukaryotic translation initiation factor 3 subunit B OS=Rattus norvegicus GN=Eif3b PE=1 SV=1|Cog: SPAC25G10.08_2 3e-19 --|Kegg: mmu:27979 6e-41 Eif3b; eukaryotic translation initiation factor 3, subunit B; K03253 translation initiation factor eIF-3 subunit 9
Consensus39081	29	11	9.04	3.64	-1.31238	Down	0.0077437	0.0517765	Swissprot: Q69566 5e-11 U88_HHV6U Uncharacterized protein U88 OS=Human herpesvirus 6A (strain Uganda-1102) GN=U88 PE=4 SV=1|Nr: ref|XP_001748557.1| 7e-12 hypothetical protein [Monosiga brevicollis MX1] gb|EDQ86721.1| predicted protein [Monosiga brevicollis MX1]
Consensus5237	29	11	9.04	3.64	-1.31238	Down	0.0077437	0.0517418	Swissprot: Q9XSC9 1e-17 TCO2_BOVIN Transcobalamin-2 OS=Bos taurus GN=TCN2 PE=1 SV=1
Consensus10787	29	11	9.04	3.64	-1.31238	Down	0.0077437	0.0517302	Swissprot: Q8K2X1 1e-112 AT10D_MOUSE Probable phospholipid-transporting ATPase VD OS=Mus musculus GN=Atp10d PE=2 SV=2|Cog: SPAC4F10.16c 4e-42 --|Kegg: rno:360932 1e-112 LOC360932; similar to Probable phospholipid-transporting ATPase VD (ATPVD) [EC:3.6.3.1]; K01530 phospholipid-translocating ATPase
Consensus26107	166	63	51.76	20.86	-1.3111	Down	1.02e-10	7.62e-09	Swissprot: P40259 3e-07 CD79B_HUMAN B-cell antigen receptor complex-associated protein beta-chain OS=Homo sapiens GN=CD79B PE=1 SV=1|Nr: emb|CAG06548.1| 1e-34 unnamed protein product [Tetraodon nigroviridis]|Kegg: dre:100002250 9e-26 LOC100002250; hypothetical protein LOC100002250; K06507 CD79B antigen
Consensus1909	58	22	18.08	7.29	-1.3104	Down	0.000144757	0.00221174	Swissprot: Q6DED0 1e-160 TR1L1_XENLA Translocation-associated membrane protein 1-like 1 OS=Xenopus laevis GN=tram1l1 PE=2 SV=1|Nr: emb|CAF98037.1| 0.0 unnamed protein product [Tetraodon nigroviridis]|Cog: SPBC3E7.15c 1e-07 --|Kegg: sce:YHL003C 6e-06 LAG1; Ceramide synthase component, involved in synthesis of ceramide from C26(acyl)-coenzyme A and dihydrosphingosine or phytosphingosine, functional…
Consensus60344	58	22	18.08	7.29	-1.3104	Down	0.000144757	0.00221061	Swissprot: A2VDP6 1e-23 FA55C_BOVIN Protein FAM55C OS=Bos taurus GN=FAM55C PE=2 SV=1|Nr: ref|XP_416618.2| 3e-23 PREDICTED: hypothetical protein [Gallus gallus]
Consensus14856	50	19	15.59	6.29	-1.30949	Down	0.000435398	0.00550247	Swissprot: Q5ZI04 1e-150 FA49A_CHICK Protein FAM49A OS=Gallus gallus GN=FAM49A PE=2 SV=1|Nr: gb|ACM08799.1| 0.0 FAM49A [Salmo salar]
Consensus39608	50	19	15.59	6.29	-1.30949	Down	0.000435398	0.00549782	Swissprot: Q5ZI57 7e-91 TPPC3_CHICK Trafficking protein particle complex subunit 3 OS=Gallus gallus GN=TRAPPC3 PE=2 SV=1|Nr: gb|ACO13645.1| 6e-94 Trafficking protein particle complex subunit 3 [Esox lucius]
Consensus29920	71	27	22.14	8.94	-1.30831	Down	2.65e-05	0.000537008	Swissprot: Q8R071 1e-119 IP3KA_MOUSE Inositol-trisphosphate 3-kinase A OS=Mus musculus GN=Itpka PE=2 SV=1|Nr: emb|CAG10519.1| 0.0 unnamed protein product [Tetraodon nigroviridis]|Kegg: gga:395694 1e-122 ITPKA; inositol 1,4,5-trisphosphate 3-kinase A [EC:2.7.1.127]; K00911 1D-myo-inositol-triphosphate 3-kinase
Consensus3556	71	27	22.14	8.94	-1.30831	Down	2.65e-05	0.000536644	Swissprot: Q6PFJ7 0.0 NSMA3_DANRE Sphingomyelin phosphodiesterase 4 OS=Danio rerio GN=smpd4 PE=2 SV=1|Nr: ref|NP_001133909.1| 0.0 Sphingomyelin phosphodiesterase 4 [Salmo salar] gb|ACI34123.1| Sphingomyelin phosphodiesterase 4 [Salmo salar]|Kegg: dre:406664 0.0 smpd4; sphingomyelin phosphodiesterase 4 [EC:3.1.4.12]; K01117 sphingomyelin phosphodiesterase
Consensus2022	113	43	35.23	14.24	-1.30686	Down	1.08e-07	4.35e-06	Swissprot: Q13595 1e-103 TRA2A_HUMAN Transformer-2 protein homolog OS=Homo sapiens GN=TRA2A PE=1 SV=1|Nr: ref|NP_956710.1| 1e-104 transformer-2 alpha [Danio rerio] gb|AAH54632.1| Transformer-2 alpha [Danio rerio]|Cog: SPAC19A8.13 2e-11 --|Kegg: ptr:472150 3e-10 PPIL4; peptidylprolyl isomerase (cyclophilin)-like 4 [EC:5.2.1.8]; K01802 peptidylprolyl isomerase
Consensus39110	323	123	100.71	40.73	-1.30604	Down	2.19e-19	6.11e-17	Swissprot: O73895 5e-38 TPSN_CHICK Tapasin OS=Gallus gallus GN=TAPBP PE=2 SV=2|Nr: dbj|BAB83851.2| 1e-180 TAP binding protein [Oryzias latipes]|Kegg: dre:30163 1e-155 tpsn; tapasin; K08058 TAP binding protein (tapasin)
Consensus1274	42	16	13.1	5.3	-1.3055	Down	0.00132377	0.0138496	Swissprot: P27123 1e-08 NASP_RABIT Nuclear autoantigenic sperm protein (Fragment) OS=Oryctolagus cuniculus GN=NASP PE=2 SV=2|Nr: emb|CAG11548.1| 3e-14 unnamed protein product [Tetraodon nigroviridis]
Consensus70396	55	21	17.15	6.95	-1.30312	Down	0.000235216	0.00331286	Swissprot: P49750 0.0 YLPM1_HUMAN YLP motif-containing protein 1 OS=Homo sapiens GN=YLPM1 PE=1 SV=3|Nr: ref|NP_001038421.1| 0.0 hypothetical protein LOC561348 [Danio rerio] emb|CAI12027.1| novel protein similar to vertebrate YLP motif containing 1 (YLPM1) [Danio rerio]|Kegg: gga:423927 3e-09 EIF3A, LOC423927; eukaryotic translation initiation factor 3, subunit A; K03254 translation initiation fac…
Consensus43979	34	13	10.6	4.3	-1.30166	Down	0.00408534	0.0324107	Swissprot: Q91WS2 2e-06 NALP6_MOUSE NACHT, LRR and PYD domains-containing protein 6 OS=Mus musculus GN=Nlrp6 PE=2 SV=3|Nr: ref|NP_001038341.1| 4e-15 hypothetical protein LOC558818 [Danio rerio] emb|CAK04770.1| novel protein [Danio rerio]
Consensus7474	34	13	10.6	4.3	-1.30166	Down	0.00408534	0.0324021	Swissprot: Q69566 2e-07 U88_HHV6U Uncharacterized protein U88 OS=Human herpesvirus 6A (strain Uganda-1102) GN=U88 PE=4 SV=1|Nr: ref|XP_001749248.1| 3e-08 hypothetical protein [Monosiga brevicollis MX1] gb|EDQ86054.1| predicted protein [Monosiga brevicollis MX1]
Consensus3138	34	13	10.6	4.3	-1.30166	Down	0.00408534	0.0323935	Swissprot: Q8BML1 1e-54 MICA2_MOUSE Protein MICAL-2 OS=Mus musculus GN=Mical2 PE=1 SV=1|Nr: emb|CAF99626.1| 6e-76 unnamed protein product [Tetraodon nigroviridis]
Consensus1489	60	23	18.71	7.62	-1.29595	Down	0.000127428	0.00198967	Swissprot: Q6PH37 6e-35 ST1S1_DANRE Cytosolic sulfotransferase 1 OS=Danio rerio GN=sult1st1 PE=1 SV=1|Nr: emb|CAQ15389.1| 1e-33 sulfotransferase family, cytosolic sulfotransferase 1 [Danio rerio]|Kegg: dre:323424 1e-34 sult1st1; sulfotransferase family, cytosolic sulfotransferase 1 [EC:2.8.2.-]; K01025
Consensus8364	99	38	30.87	12.58	-1.29507	Down	8.11e-07	2.57e-05	Nr: ref|XP_001716520.1| 2e-06 PREDICTED: hypothetical protein [Homo sapiens] ref|XP_001718240.1| PREDICTED: hypothetical protein [Homo sapiens]
Consensus73761	86	33	26.82	10.93	-1.29502	Down	4.33e-06	0.000113197	Swissprot: Q9JLT0 7e-07 MYH10_RAT Myosin-10 OS=Rattus norvegicus GN=Myh10 PE=1 SV=1|Nr: gb|ACN58605.1| 2e-09 Myosin-11 [Salmo salar]|Kegg: dre:554168 3e-08 myh11; myosin, heavy polypeptide 11, smooth muscle; K10352 myosin heavy chain
Consensus40056	52	20	16.21	6.62	-1.29198	Down	0.00038253	0.00488805	Swissprot: Q13574 0.0 DGKZ_HUMAN Diacylglycerol kinase zeta OS=Homo sapiens GN=DGKZ PE=1 SV=2|Nr: ref|XP_001922445.1| 0.0 PREDICTED: diacylglycerol kinase, zeta-like [Danio rerio]|Kegg: gga:423197 0.0 RCJMB04_1p14, DGKZ; diacylglycerol kinase, zeta 104kDa [EC:2.7.1.107]; K00901 diacylglycerol kinase
Consensus72379	145	56	45.21	18.54	-1.286	Down	2.72e-09	1.56e-07	Swissprot: Q5EA43 1e-137 SFXN2_BOVIN Sideroflexin-2 OS=Bos taurus GN=SFXN2 PE=2 SV=2|Nr: emb|CAF92232.1| 1e-172 unnamed protein product [Tetraodon nigroviridis]
Consensus38380	176	68	54.88	22.52	-1.28507	Down	5.57e-11	4.33e-09	Swissprot: Q61581 1e-16 IBP7_MOUSE Insulin-like growth factor-binding protein 7 OS=Mus musculus GN=Igfbp7 PE=2 SV=3|Nr: emb|CAF93099.1| 2e-27 unnamed protein product [Tetraodon nigroviridis]|Kegg: bta:514946 8e-11 LOC514946; similar to Probable serine protease HTRA4 [EC:3.4.21.-]; K08786 HtrA serine peptidase 4
Consensus5998	121	47	37.73	15.56	-1.27787	Down	6.58e-08	2.76e-06	Swissprot: Q6KC79 0.0 NIPBL_HUMAN Nipped-B-like protein OS=Homo sapiens GN=NIPBL PE=1 SV=2|Kegg: pic:PICST_68402 5e-36 hypothetical protein; K06672 cohesin loading factor subunit SCC2
Consensus9613	54	21	16.84	6.95	-1.27681	Down	0.00033554	0.00451123	Swissprot: P62257 1e-101 UBE2H_MOUSE Ubiquitin-conjugating enzyme E2 H OS=Mus musculus GN=Ube2h PE=2 SV=1|Nr: ref|NP_958897.1| 1e-100 ubiquitin-conjugating enzyme E2H [Danio rerio] gb|AAH49139.1| Ubiquitin-conjugating enzyme E2H (UBC8 homolog, yeast) [Danio rerio] emb|CAH68834.1| ubiquitin-conjugating enzyme E2H (UBC8 homolog, yeast) [Danio rerio] emb|CAI20751.1| ubiquitin-conjugating enzyme E2H …
Consensus158405	36	14	11.22	4.64	-1.27388	Down	0.00356626	0.0290005	Nr: emb|CAN84679.2| 8e-06 alpha M integrin [Oncorhynchus mykiss]
Consensus42450	36	14	11.22	4.64	-1.27388	Down	0.00356626	0.0289926	Swissprot: Q14161 0.0 GIT2_HUMAN ARF GTPase-activating protein GIT2 OS=Homo sapiens GN=GIT2 PE=1 SV=2|Cog: SPCC622.14 3e-10 --|Kegg: mmu:216963 0.0 Git1; G protein-coupled receptor kinase-interactor 1; K05737 G protein-coupled receptor kinase interactor 1
Consensus40737	36	14	11.22	4.64	-1.27388	Down	0.00356626	0.028969	Swissprot: Q5PQR5 1e-134 IMP4_RAT U3 small nucleolar ribonucleoprotein protein IMP4 OS=Rattus norvegicus GN=Imp4 PE=2 SV=1|Nr: gb|ACH70767.1| 1e-157 U3 small nucleolar ribonucleoprotein [Salmo salar] gb|ACI67604.1| U3 small nucleolar ribonucleoprotein protein IMP4 [Salmo salar]|Cog: SPAC19A8.07c 8e-80 --|Kegg: mcc:702144 1e-133 LOC702144; similar to IMP4, U3 small nucleolar ribonucleoprotein, hom…
Consensus127936	136	53	42.41	17.55	-1.27293	Down	1.11e-08	5.62e-07	Swissprot: Q7ZVC4 6e-98 CHM4B_DANRE Charged multivesicular body protein 4b OS=Danio rerio GN=chmp4b PE=2 SV=1|Nr: ref|NP_956489.1| 1e-96 hypothetical protein LOC393164 [Danio rerio] sp|Q7ZVC4.1|CHM4B_DANRE RecName: Full=Charged multivesicular body protein 4b; AltName: Full=Chromatin-modifying protein 4b; Short=CHMP4b gb|AAH45919.1| Zgc:56112 [Danio rerio] gb|AAI65046.1| Zgc:56112 protein [Danio r…
Consensus2522	59	23	18.4	7.62	-1.27184	Down	0.000181388	0.00268366	Swissprot: P46939 0.0 UTRO_HUMAN Utrophin OS=Homo sapiens GN=UTRN PE=1 SV=1|Nr: emb|CAD67583.1| 0.0 putative utrophin [Takifugu rubripes]|Kegg: ptr:463046 0.0 UTRN; utrophin; K10366 dystrophin
Consensus7742	59	23	18.4	7.62	-1.27184	Down	0.000181388	0.00268234	Swissprot: P20262 4e-80 GLRK_RANBE Probable glutamate receptor OS=Rana berlandieri PE=1 SV=1|Nr: gb|ACI33350.1| 1e-117 Probable glutamate receptor precursor [Salmo salar]|Kegg: hsa:2898 1e-51 GRIK2; glutamate receptor, ionotropic, kainate 2; K05202 glutamate receptor, ionotropic, kainate 2
Consensus22618	41	16	12.78	5.3	-1.26982	Down	0.00189706	0.0179109	Swissprot: O54968 4e-06 NF2L2_RAT Nuclear factor erythroid 2-related factor 2 OS=Rattus norvegicus GN=Nfe2l2 PE=1 SV=2|Nr: gb|ABF22469.1| 2e-25 nuclear factor erythroid-derived 2-like 2 [Takifugu rubripes]|Kegg: dre:360149 6e-16 nfe2l2; nuclear factor (erythroid-derived 2)-like 2; K05638 nuclear factor erythroid 2-related factor 2
Consensus8154	41	16	12.78	5.3	-1.26982	Down	0.00189706	0.0179053	Nr: emb|CAF89331.1| 1e-137 unnamed protein product [Tetraodon nigroviridis]|Kegg: nve:NEMVE_v1g237220 3e-07 NEMVEDRAFT_v1g237220; predicted protein [EC:6.3.2.19]; K10635 E3 ubiquitin-protein ligase RNF144B
Consensus8344	133	52	41.47	17.22	-1.26798	Down	1.77e-08	8.6e-07	Swissprot: P84096 4e-86 RHOG_MOUSE Rho-related GTP-binding protein RhoG OS=Mus musculus GN=Rhog PE=2 SV=1|Nr: gb|ACN11441.1| 2e-99 Rho-related GTP-binding protein RhoG precursor [Salmo salar]|Cog: SPAC110.03 2e-63 --|Kegg: gga:422207 4e-99 RHOG; ras homolog gene family, member G; K07863 Ras homolog gene family, member G
Consensus41690	74	29	23.07	9.6	-1.26491	Down	2.91e-05	0.000582957	Swissprot: Q9ULG6 1e-152 CCPG1_HUMAN Cell cycle progression protein 1 OS=Homo sapiens GN=CCPG1 PE=1 SV=3|Cog: aq_629 2e-08 --|Kegg: ddi:DDB_0191444 2e-12 mhcA; myosin II heavy chain; K10352 myosin heavy chain
Consensus8415	74	29	23.07	9.6	-1.26491	Down	2.91e-05	0.000582567	Swissprot: Q8ND71 4e-09 GIMA8_HUMAN GTPase IMAP family member 8 OS=Homo sapiens GN=GIMAP8 PE=1 SV=2|Nr: ref|XP_693796.3| 2e-23 PREDICTED: similar to GTPase, IMAP family member 7 [Danio rerio]
Consensus9356	102	40	31.8	13.25	-1.26303	Down	8.9e-07	2.79e-05	Swissprot: Q99K41 1e-179 EMIL1_MOUSE EMILIN-1 OS=Mus musculus GN=Emilin1 PE=1 SV=1|Nr: emb|CAG12995.1| 0.0 unnamed protein product [Tetraodon nigroviridis]|Cog: PH0929 1e-06 --|Kegg: cfa:487381 3e-18 C1QB, LOC487381; complement component 1, q subcomponent, B chain; K03987 complement component 1, q subcomponent, beta polypeptide
Consensus60362	84	33	26.19	10.93	-1.26072	Down	8.67e-06	0.000206374	Swissprot: P18892 3e-25 BT1A1_BOVIN Butyrophilin subfamily 1 member A1 OS=Bos taurus GN=BTN1A1 PE=1 SV=2|Nr: gb|ACN10676.1| 2e-32 Butyrophilin subfamily 1 member A1 precursor [Salmo salar]|Kegg: cfa:488282 6e-25 BTN1A1, LOC488282; butyrophilin, subfamily 1, member A1; K06712 butyrophilin
Consensus4681	76	30	23.7	9.93	-1.25502	Down	2.55e-05	0.000521315	Swissprot: Q8R5J9 7e-72 PRAF3_MOUSE PRA1 family protein 3 OS=Mus musculus GN=Arl6ip5 PE=1 SV=2
Consensus5692	38	15	11.85	4.97	-1.25357	Down	0.0031072	0.0258942	Swissprot: Q08BN9 6e-48 FA55C_DANRE Protein FAM55C OS=Danio rerio GN=fam55c PE=2 SV=1
Consensus67172	129	51	40.22	16.89	-1.25174	Down	3.96e-08	1.77e-06	Swissprot: Q95KR7 5e-51 LCK_SAISC Proto-oncogene tyrosine-protein kinase LCK OS=Saimiri sciureus GN=LCK PE=1 SV=3|Nr: ref|NP_001025391.1| 1e-52 B lymphoid tyrosine kinase [Danio rerio] emb|CAH69080.1| novel protein tyrosine kinase [Danio rerio]|Kegg: dre:567764 1e-53 si:dkey-33i22.2; si:dkey-33i22.2 [EC:2.7.10.2]; K08890 B lymphoid tyrosine kinase
Consensus10469	91	36	28.37	11.92	-1.25098	Down	4.17e-06	0.000109545	Swissprot: Q9R1A8 0.0 RFWD2_MOUSE E3 ubiquitin-protein ligase RFWD2 OS=Mus musculus GN=Rfwd2 PE=1 SV=2|Cog: all0283_3 4e-17 --|Kegg: dre:569431 0.0 LOC569431; similar to constitutive photomorphogenic protein [EC:6.3.2.19]; K10143 E3 ubiquitin-protein ligase RFWD2
Consensus67818	53	21	16.53	6.95	-1.25	Down	0.000476502	0.00596645	Swissprot: Q8NI17 3e-07 IL31R_HUMAN Interleukin-31 receptor A OS=Homo sapiens GN=IL31RA PE=1 SV=1|Kegg: cfa:475389 3e-07 PTPRF, LOC475389; protein tyrosine phosphatase, receptor type, F [EC:3.1.3.48]; K05695 protein tyrosine phosphatase, receptor type, F
Consensus922	68	27	21.2	8.94	-1.24572	Down	7.55e-05	0.00130212	Swissprot: Q61191 0.0 HCFC1_MOUSE Host cell factor OS=Mus musculus GN=Hcfc1 PE=1 SV=1|Nr: gb|AAI39849.1| 0.0 Hcfc1a protein [Danio rerio] gb|AAI42545.1| Hcfc1a protein [Danio rerio]|Cog: tolA 2e-06 --|Kegg: sce:YIR019C 4e-19 MUC1, STA4, FLO11; GPI-anchored cell surface glycoprotein (flocculin) required for pseudohyphal formation, invasive growth, flocculation, and biofilms; transcriptionally regu…
Consensus2917	93	37	29	12.25	-1.24327	Down	3.66e-06	9.82e-05	Swissprot: Q9NSD9 0.0 SYFB_HUMAN Phenylalanyl-tRNA synthetase beta chain OS=Homo sapiens GN=FARSB PE=1 SV=2|Nr: ref|NP_001133289.1| 0.0 Phenylalanyl-tRNA synthetase beta chain [Salmo salar] gb|ACI32979.1| Phenylalanyl-tRNA synthetase beta chain [Salmo salar]|Cog: SPAC23A1.12c 1e-145 --|Kegg: dre:493608 0.0 zgc:92055; zgc:92055 [EC:6.1.1.20]; K01890 phenylalanyl-tRNA synthetase beta chain
Consensus69805	2736	1089	853.09	360.62	-1.24222	Down	1.53e-140	1.14e-137	Swissprot: P35668 3e-59 GSHB_XENLA Glutathione synthetase OS=Xenopus laevis GN=gss PE=2 SV=1|Nr: ref|NP_001006104.1| 2e-69 hypothetical protein LOC450084 [Danio rerio] gb|AAH83207.1| Zgc:101574 [Danio rerio] gb|AAI65747.1| Zgc:101574 protein [Danio rerio]|Kegg: xtr:493407 1e-60 gss; gss protein [EC:6.3.2.3]; K01920 glutathione synthase
Consensus66735	30	12	9.35	3.97	-1.23583	Down	0.00968896	0.0621428	Swissprot: Q566S6 4e-99 DRS7B_DANRE Dehydrogenase/reductase SDR family member 7B OS=Danio rerio GN=dhrs7b PE=2 SV=1|Nr: emb|CAF89722.1| 1e-116 unnamed protein product [Tetraodon nigroviridis]|Cog: BS_yqjQ 1e-26 --|Kegg: abo:ABO_1265 1e-43 oxidoreductase [EC:1.1.1.-]; K00100
Consensus5051	30	12	9.35	3.97	-1.23583	Down	0.00968896	0.0621294	Swissprot: O95931 4e-38 CBX7_HUMAN Chromobox protein homolog 7 OS=Homo sapiens GN=CBX7 PE=1 SV=1|Cog: SPAC140.02 3e-08 --|Kegg: gga:426314 5e-06 RCJMB04_5f7, LOC426314; similar to Histone-lysine N-methyltransferase, H3 lysine-9 specific 2 (Histone H3-K9 methyltransferase 2) (H3-K9-HMTase 2) (Suppressor of variegation 3-9 homolog 2) (Su(var)3-9 homolog 2) [EC:2.1.1.43]; K05302 histone-lysine N-met…
Consensus53100	65	26	20.27	8.61	-1.23526	Down	0.0001217	0.00192131	Swissprot: Q9Y2G3 0.0 AT11B_HUMAN Probable phospholipid-transporting ATPase IF OS=Homo sapiens GN=ATP11B PE=2 SV=2|Cog: YAL026c 0.0 --|Kegg: hsa:23200 0.0 ATP11B; ATPase, class VI, type 11B [EC:3.6.3.1]; K01530 phospholipid-translocating ATPase
Consensus6542	45	18	14.03	5.96	-1.23513	Down	0.00144199	0.0143293	Swissprot: P42336 4e-80 PK3CA_HUMAN Phosphatidylinositol-4,5-bisphosphate 3-kinase catalytic subunit alpha isoform OS=Homo sapiens GN=PIK3CA PE=1 SV=2|Nr: emb|CAF97548.1| 8e-80 unnamed protein product [Tetraodon nigroviridis]|Cog: YLR305c 1e-11 --|Kegg: ptr:460858 9e-80 PIK3CA; phosphoinositide-3-kinase, catalytic, alpha polypeptide [EC:2.7.1.153]; K00922 phosphatidylinositol-4,5-bisphosphate 3-k…
Consensus5434	215	86	67.04	28.48	-1.23507	Down	2.1e-12	2.1e-10	Swissprot: Q9CZV8 0.0 FXL20_MOUSE F-box/LRR-repeat protein 20 OS=Mus musculus GN=Fbxl20 PE=1 SV=3|Kegg: mmu:72194 0.0 Fbxl20; F-box and leucine-rich repeat protein 20; K10286 F-box and leucine-rich repeat protein 20
Consensus37053	35	14	10.91	4.64	-1.23345	Down	0.00509786	0.0390149	Swissprot: Q92520 3e-22 FAM3C_HUMAN Protein FAM3C OS=Homo sapiens GN=FAM3C PE=1 SV=1
Consensus37680	35	14	10.91	4.64	-1.23345	Down	0.00509786	0.0389849	Swissprot: Q64428 1e-158 ECHA_RAT Trifunctional enzyme subunit alpha, mitochondrial OS=Rattus norvegicus GN=Hadha PE=1 SV=2|Nr: gb|ACN58629.1| 0.0 Trifunctional enzyme subunit alpha, mitochondrial precursor [Salmo salar]|Cog: STM2388_1 2e-61 --|Kegg: xtr:394832 1e-169 hadha; hydroxyacyl-Coenzyme A dehydrogenase/3-ketoacyl-Coenzyme A thiolase/enoyl-Coenzyme A hydratase (trifunctional protein), alp…
Consensus37737	157	63	48.95	20.86	-1.23057	Down	2.2e-09	1.29e-07	Swissprot: Q8WVI0 6e-19 U640_HUMAN UPF0640 protein OS=Homo sapiens PE=2 SV=2|Nr: emb|CAG11301.1| 5e-29 unnamed protein product [Tetraodon nigroviridis]
Consensus9730	87	35	27.13	11.59	-1.22701	Down	9.37e-06	0.0002212	Swissprot: Q9BZQ8 1e-109 NIBA_HUMAN Protein Niban OS=Homo sapiens GN=FAM129A PE=1 SV=1|Nr: ref|XP_689912.1| 1e-134 PREDICTED: similar to niban protein [Danio rerio]|Kegg: mmu:244646 5e-08 Pkd1l3; polycystic kidney disease 1 like 3; K04989 polycystin 1L3
Consensus18853	72	29	22.45	9.6	-1.22561	Down	5.78e-05	0.00102826	Swissprot: Q03443 2e-10 CRJ1B_TRICY Crystallin J1B OS=Tripedalia cystophora PE=1 SV=1|Nr: ref|XP_002224145.1| 1e-16 hypothetical protein BRAFLDRAFT_124615 [Branchiostoma floridae] gb|EEA56272.1| hypothetical protein BRAFLDRAFT_124615 [Branchiostoma floridae]
Consensus128829	206	83	64.23	27.49	-1.22434	Down	8.36e-12	7.42e-10	Swissprot: O57607 6e-27 K1C18_ONCMY Keratin, type I cytoskeletal 18 OS=Oncorhynchus mykiss GN=krt18 PE=1 SV=1|Nr: ref|NP_001118196.1| 1e-25 K18, simple type I keratin [Oncorhynchus mykiss] sp|O57607.1|K1C18_ONCMY RecName: Full=Keratin, type I cytoskeletal 18; AltName: Full=Cytokeratin-18; Short=CK-18; AltName: Full=Keratin-18; Short=K18; AltName: Full=Simple type I keratin emb|CAA74664.1| K18, si…
Consensus7779	176	71	54.88	23.51	-1.22301	Down	2.88e-10	1.97e-08	Swissprot: O95433 1e-135 AHSA1_HUMAN Activator of 90 kDa heat shock protein ATPase homolog 1 OS=Homo sapiens GN=AHSA1 PE=1 SV=1|Nr: emb|CAG03782.1| 1e-168 unnamed protein product [Tetraodon nigroviridis]|Cog: SPBC1711.08 7e-40 --
Consensus12	285	115	88.86	38.08	-1.2225	Down	9.69e-16	2e-13	Swissprot: Q14094 4e-73 CCNI_HUMAN Cyclin-I OS=Homo sapiens GN=CCNI PE=1 SV=1|Nr: emb|CAG11701.1| 1e-158 unnamed protein product [Tetraodon nigroviridis]|Cog: SPBC582.03 2e-06 --|Kegg: xla:431934 1e-17 MGC83944; hypothetical protein MGC83944; K10146 cyclin G2
Consensus9160	99	40	30.87	13.25	-1.22021	Down	2.46e-06	6.88e-05	Swissprot: Q13478 3e-23 IL18R_HUMAN Interleukin-18 receptor 1 OS=Homo sapiens GN=IL18R1 PE=1 SV=1|Nr: ref|NP_999263.1| 1e-23 interleukin-18 receptor alpha chain [Sus scrofa] dbj|BAC19817.1| interleukin-18 receptor alpha chain [Sus scrofa]|Kegg: ssc:397179 2e-24 IL-18RA; interleukin-18 receptor alpha chain; K05173 interleukin 18 receptor 1
Consensus44291	148	60	46.15	19.87	-1.21574	Down	8.8e-09	4.62e-07	Swissprot: Q7Z2X4 2e-51 PCLI1_HUMAN PTB-containing, cubilin and LRP1-interacting protein OS=Homo sapiens GN=PID1 PE=1 SV=1|Nr: emb|CAK04140.1| 4e-57 novel protein [Danio rerio]|Cog: PM0926 2e-07 --|Kegg: pmu:PM0926 2e-06 znuA, yebL; adhesin B precursor, putative; K09815 zinc transport system substrate-binding protein
Consensus40067	37	15	11.54	4.97	-1.21533	Down	0.00442034	0.0344289	Swissprot: Q14141 0.0 SEPT6_HUMAN Septin-6 OS=Homo sapiens GN=SEPT6 PE=1 SV=4|Nr: ref|NP_997791.1| 0.0 septin 6 [Danio rerio] gb|AAH56592.1| Septin 6 [Danio rerio]|Cog: YLR314c 3e-73 --|Kegg: mmu:18951 3e-65 Sept5; septin 5; K04557 peanut-like protein 1 (cell division control related protein 1)
Consensus129252	32	13	9.98	4.3	-1.2147	Down	0.00837948	0.0552491	Swissprot: A2CE83 4e-38 SDCG3_DANRE Serologically defined colon cancer antigen 3 homolog OS=Danio rerio GN=sdccag3 PE=3 SV=1|Nr: ref|NP_001103754.1| 6e-37 hypothetical protein LOC795251 [Danio rerio] sp|A2CE83.1|SDCG3_DANRE RecName: Full=Serologically defined colon cancer antigen 3 homolog emb|CAM15295.1| novel protein [Danio rerio]|Kegg: ehi:5.t00037 6e-07 myosin heavy chain; K10352 myosin heavy…
Consensus70507	54	22	16.84	7.29	-1.2079	Down	0.000586348	0.00713569	Swissprot: P40821 3e-47 CRJ1C_TRICY Crystallin J1C OS=Tripedalia cystophora PE=1 SV=1|Nr: ref|XP_700959.2| 1e-127 PREDICTED: hypothetical protein [Danio rerio]
Consensus129	49	20	15.28	6.62	-1.20674	Down	0.0010909	0.0117166	Nr: ref|XP_001346027.2| 5e-09 PREDICTED: hypothetical protein LOC100007612 [Danio rerio]
Consensus51327	120	49	37.42	16.23	-1.20515	Down	2.74e-07	9.93e-06	Swissprot: P12309 4e-20 GLRX1_PIG Glutaredoxin-1 OS=Sus scrofa GN=GLRX PE=1 SV=2|Cog: SPAC4F10.20 2e-07 --|Kegg: dre:449769 8e-27 glrx; glutaredoxin (thioltransferase); K03676 glutaredoxin 3
Consensus10324	44	18	13.72	5.96	-1.2029	Down	0.00203836	0.0189459	Swissprot: Q503C8 0.0 NUDC1_DANRE NudC domain-containing protein 1 OS=Danio rerio GN=nudcd1 PE=2 SV=1
Consensus3002	88	36	27.44	11.92	-1.2029	Down	1.15e-05	0.000262768	Swissprot: A2BGU8 1e-173 SEPT3_DANRE Neuronal-specific septin-3 OS=Danio rerio GN=sept3 PE=2 SV=1|Nr: emb|CAF92035.1| 0.0 unnamed protein product [Tetraodon nigroviridis]|Cog: SPAC821.06 2e-84 --|Kegg: mcc:712041 9e-79 SEPT5; septin 5; K04557 peanut-like protein 1 (cell division control related protein 1)
Consensus40195	112	46	34.92	15.23	-1.19714	Down	7.91e-07	2.52e-05	Swissprot: Q1LZH9 0.0 GNS_BOVIN N-acetylglucosamine-6-sulfatase OS=Bos taurus GN=GNS PE=2 SV=1|Nr: emb|CAG04129.1| 0.0 unnamed protein product [Tetraodon nigroviridis]|Cog: mll7612 4e-24 --|Kegg: gga:417829 0.0 GNS, LOC417829; glucosamine (N-acetyl)-6-sulfatase (Sanfilippo disease IIID) [EC:3.1.6.14]; K01137 N-acetylglucosamine-6-sulfatase
Consensus39640	180	74	56.12	24.51	-1.19514	Down	3.74e-10	2.52e-08	Swissprot: Q5XKK7 2e-40 CO017_HUMAN Uncharacterized protein C15orf17 OS=Homo sapiens GN=C15orf17 PE=2 SV=1|Nr: emb|CAG03119.1| 2e-77 unnamed protein product [Tetraodon nigroviridis]
Consensus23499	401	165	125.03	54.64	-1.19424	Down	8.21e-21	2.67e-18	Swissprot: Q9Y3B6 3e-58 F158A_HUMAN UPF0172 protein FAM158A OS=Homo sapiens GN=FAM158A PE=2 SV=3|Nr: gb|ACO09964.1| 1e-105 UPF0172 protein C14orf122 [Osmerus mordax]
Consensus42973	51	21	15.9	6.95	-1.19394	Down	0.000947582	0.0104707	Swissprot: O35493 7e-89 CLK4_MOUSE Dual specificity protein kinase CLK4 OS=Mus musculus GN=Clk4 PE=1 SV=1|Cog: YBL016w 3e-13 --|Kegg: bta:529633 3e-89 LOC529633; similar to protein serine threonine kinase Clk4 [EC:2.7.12.1]; K08823 CDC-like kinase
Consensus70146	63	26	19.64	8.61	-1.18971	Down	0.000239684	0.00336153	Swissprot: Q6TLH3 1e-105 CUED2_DANRE CUE domain-containing protein 2 OS=Danio rerio GN=cuedc2 PE=2 SV=1|Nr: emb|CAF98654.1| 1e-118 unnamed protein product [Tetraodon nigroviridis]
Consensus42729	53	22	16.53	7.29	-1.1811	Down	0.000822502	0.00923878	Swissprot: Q6Q0C0 0.0 TRAF7_HUMAN E3 ubiquitin-protein ligase TRAF7 OS=Homo sapiens GN=TRAF7 PE=1 SV=1|Cog: all0438_2 5e-28 --|Kegg: dre:563746 0.0 zgc:158391; zgc:158391 [EC:6.3.2.19]; K10646 E3 ubiquitin-protein ligase TRAF7
Consensus67531	77	32	24.01	10.6	-1.17957	Down	5.36e-05	0.000963395	Swissprot: Q3KRD0 0.0 SYDM_RAT Aspartyl-tRNA synthetase, mitochondrial OS=Rattus norvegicus GN=Dars2 PE=2 SV=1|Cog: all2436 1e-121 --|Kegg: hsa:55157 0.0 DARS2; aspartyl-tRNA synthetase 2, mitochondrial [EC:6.1.1.12]; K01876 aspartyl-tRNA synthetase
Consensus9472	113	47	35.23	15.56	-1.17896	Down	9.59e-07	2.97e-05	Swissprot: Q70CQ2 0.0 UBP34_HUMAN Ubiquitin carboxyl-terminal hydrolase 34 OS=Homo sapiens GN=USP34 PE=1 SV=1|Nr: ref|XP_001921595.1| 0.0 PREDICTED: similar to ubiquitin specific protease 34 [Danio rerio]|Cog: Cgl1939 2e-07 --|Kegg: gga:424577 3e-11 KLF1; Kruppel-like factor 1 (erythroid); K09204 krueppel-like factor 1/2/4
Consensus3507	36	15	11.22	4.97	-1.17475	Down	0.00624832	0.0434693	Swissprot: Q08DZ2 0.0 PRP4B_BOVIN Serine/threonine-protein kinase PRP4 homolog OS=Bos taurus GN=PRPF4B PE=2 SV=1|Nr: emb|CAG05503.1| 0.0 unnamed protein product [Tetraodon nigroviridis]|Cog: YBL016w 3e-22 --|Kegg: dre:406758 0.0 prpf4b; PRP4 pre-mRNA processing factor 4 homolog B [EC:2.7.11.1]; K08827 pre-mRNA-processing factor 4
Consensus7074	36	15	11.22	4.97	-1.17475	Down	0.00624832	0.0434592	Nr: emb|CAF97030.1| 2e-07 unnamed protein product [Tetraodon nigroviridis]
Consensus128375	36	15	11.22	4.97	-1.17475	Down	0.00624832	0.0434491	Swissprot: Q14669 0.0 TRIPC_HUMAN Probable E3 ubiquitin-protein ligase TRIP12 OS=Homo sapiens GN=TRIP12 PE=1 SV=1|Nr: ref|XP_001919036.1| 0.0 PREDICTED: si:ch211-272f3.4 [Danio rerio]|Cog: SPAC12B10.01c 6e-78 --|Kegg: cfa:477400 0.0 TRIP12, LOC477400; thyroid hormone receptor interactor 12 [EC:6.3.2.19]; K10590 E3 ubiquitin-protein ligase TRIP12
Consensus40405	36	15	11.22	4.97	-1.17475	Down	0.00624832	0.043439	Swissprot: Q9QXW9 0.0 LAT2_MOUSE Large neutral amino acids transporter small subunit 2 OS=Mus musculus GN=Slc7a8 PE=1 SV=1|Nr: ref|XP_001344096.1| 0.0 PREDICTED: similar to solute carrier family 7 (cationic amino acid transporter, y+ system), member 8 [Danio rerio]|Cog: SA1270 4e-30 --|Kegg: mmu:50934 0.0 Slc7a8; solute carrier family 7 (cationic amino acid transporter, y+ system), member 8; K034…
Consensus66651	36	15	11.22	4.97	-1.17475	Down	0.00624832	0.0434188	Swissprot: Q3ZBI6 1e-120 FHL3_BOVIN Four and a half LIM domains protein 3 OS=Bos taurus GN=FHL3 PE=2 SV=1|Nr: gb|ACN11359.1| 1e-156 Four and a half LIM domains protein 3 [Salmo salar]|Kegg: ehi:81.t00017 2e-28 paxillin; K05760 paxillin
Consensus37140	67	28	20.89	9.27	-1.17217	Down	0.000181189	0.00268337	Swissprot: Q8HYL8 0.0 ACOX1_PHACI Peroxisomal acyl-coenzyme A oxidase 1 OS=Phascolarctos cinereus GN=ACOX1 PE=1 SV=1|Cog: YGL205w 3e-70 --|Kegg: gga:417366 0.0 ACOX1; acyl-Coenzyme A oxidase 1, palmitoyl [EC:1.3.3.6]; K00232 acyl-CoA oxidase
Consensus9407	244	102	76.08	33.78	-1.17135	Down	6.87e-13	7.69e-11	Swissprot: Q6ZQ03 1e-36 FNBP4_MOUSE Formin-binding protein 4 OS=Mus musculus GN=Fnbp4 PE=1 SV=2|Nr: ref|XP_001923875.1| 5e-46 PREDICTED: similar to formin binding protein 4 [Danio rerio]|Cog: HP0582 7e-06 --|Kegg: gga:395904 2e-09 ZFHX4; zinc finger homeobox 4; K09380 zinc finger homeobox protein 4
Consensus10644	62	26	19.33	8.61	-1.16676	Down	0.000334332	0.00449701	Swissprot: Q92628 0.0 K0232_HUMAN Uncharacterized protein KIAA0232 OS=Homo sapiens GN=KIAA0232 PE=1 SV=4
Consensus73474	50	21	15.59	6.95	-1.16554	Down	0.00132657	0.0138497	Nr: ref|NP_001106576.1| 9e-10 hypothetical protein LOC100127787 [Xenopus (Silurana) tropicalis] gb|AAI52604.1| Zgc:112084 protein [Danio rerio] gb|AAI55389.1| LOC100127787 protein [Xenopus tropicalis]
Consensus4668	69	29	21.51	9.6	-1.1639	Down	0.000157418	0.00238207	Swissprot: A1A4P4 2e-44 G45IP_BOVIN Growth arrest and DNA-damage-inducible proteins-interacting protein 1 OS=Bos taurus GN=GADD45GIP1 PE=2 SV=1|Kegg: dre:563212 1e-05 zgc:153930; zgc:153930; K10750 chromatin assembly factor 1 subunit A
Consensus37959	38	16	11.85	5.3	-1.16082	Down	0.00538982	0.0393748	Swissprot: Q5ZM91 5e-78 KAP0_CHICK cAMP-dependent protein kinase type I-alpha regulatory subunit OS=Gallus gallus GN=PRKAR1A PE=2 SV=1|Nr: ref|NP_001017732.1| 5e-81 hypothetical protein LOC550427 [Danio rerio] gb|AAH93222.1| Zgc:112145 [Danio rerio]|Kegg: gga:417438 1e-77 PRKAR1A; protein kinase, cAMP-dependent, regulatory, type I, alpha (tissue specific extinguisher 1); K04739 cAMP-dependent pro…
Consensus38377	38	16	11.85	5.3	-1.16082	Down	0.00538982	0.0393652	Swissprot: Q9HD45 0.0 TM9S3_HUMAN Transmembrane 9 superfamily member 3 OS=Homo sapiens GN=TM9SF3 PE=1 SV=2|Nr: ref|NP_001135200.1| 0.0 Transmembrane 9 superfamily member 3 [Salmo salar] gb|ACI33193.1| Transmembrane 9 superfamily member 3 precursor [Salmo salar]
Consensus1809	45	19	14.03	6.29	-1.15738	Down	0.00247664	0.0222853	Swissprot: P51965 2e-45 UB2E1_HUMAN Ubiquitin-conjugating enzyme E2 E1 OS=Homo sapiens GN=UBE2E1 PE=1 SV=1|Nr: gb|ACO14343.1| 4e-46 Ubiquitin-conjugating enzyme E2 E1 [Esox lucius]|Cog: YBR082c 9e-17 --|Kegg: ptr:750105 1e-45 UBE2E1, LOC750105; ubiquitin-conjugating enzyme E2E 1 (UBC4/5 homolog, yeast) [EC:6.3.2.19]; K06689 ubiquitin-conjugating enzyme E2 D/E
Consensus70078	45	19	14.03	6.29	-1.15738	Down	0.00247664	0.0222786	Swissprot: Q15746 0.0 MYLK_HUMAN Myosin light chain kinase, smooth muscle OS=Homo sapiens GN=MYLK PE=1 SV=3|Nr: gb|AAB41402.1| 0.0 neuronal myosin light chain kinase 1|Cog: SPAC14C4.03 6e-32 --|Kegg: dre:569510 0.0 zmlck1; myosin light chain kinase 1 [EC:2.7.11.18]; K00907 myosin-light-chain kinase
Consensus6326	104	44	32.43	14.57	-1.15433	Down	3.83e-06	0.00010194	Swissprot: Q71SG7 1e-154 GCNT4_DANRE Beta-1,3-galactosyl-O-glycosyl-glycoprotein beta-1,6-N-acetylglucosaminyltransferase 4 OS=Danio rerio GN=gcnt4 PE=2 SV=2|Nr: ref|XP_001923627.1| 1e-153 PREDICTED: similar to Beta-1,3-galactosyl-O-glycosyl-glycoprotein beta-1,6-N-acetylglucosaminyltransferase 4 [Danio rerio] sp|Q71SG7.2|GCNT4_DANRE RecName: Full=Beta-1,3-galactosyl-O-glycosyl-glycoprotein beta-…
Consensus44503	52	22	16.21	7.29	-1.15289	Down	0.00114829	0.0122275	Swissprot: P09207 5e-23 TBB6_CHICK Tubulin beta-6 chain OS=Gallus gallus PE=1 SV=1|Nr: ref|NP_001079876.1| 8e-22 hypothetical protein LOC379566 [Xenopus laevis] gb|AAH56082.1| MGC69074 protein [Xenopus laevis]|Cog: YFL037w 3e-19 --|Kegg: xla:379566 9e-23 MGC69074; hypothetical protein MGC69074; K07375 tubulin beta
Consensus1107	177	75	55.19	24.84	-1.15174	Down	1.63e-09	9.77e-08	Swissprot: Q9CR11 1e-09 YETS4_MOUSE YEATS domain-containing protein 4 OS=Mus musculus GN=Yeats4 PE=2 SV=1|Nr: ref|NP_001002752.1| 6e-11 YEATS domain containing 4 [Danio rerio] gb|AAH76436.1| YEATS domain containing 4 [Danio rerio] emb|CAK11273.1| YEATS domain containing 4 [Danio rerio]
Consensus161881	66	28	20.58	9.27	-1.1506	Down	0.00025167	0.00351152	Swissprot: P62262 2e-22 1433E_SHEEP 14-3-3 protein epsilon OS=Ovis aries GN=YWHAE PE=1 SV=1|Nr: ref|NP_001013359.1| 1e-21 tyrosine 3-monooxygenase/tryptophan 5-monooxygenase activation protein, epsilon polypeptide 2 [Danio rerio] gb|AAH90759.1| Tyrosine 3-monooxygenase/tryptophan 5-monooxygenase activation protein, epsilon polypeptide 2 [Danio rerio] gb|AAI65124.1| Ywhae2 protein [Danio rerio]|Co…
Consensus129072	1334	566	415.94	187.43	-1.15002	Down	1.04e-61	6.75e-59	Swissprot: Q6IQX0 0.0 JAD1B_DANRE Histone demethylase JARID1B OS=Danio rerio GN=jarid1b PE=2 SV=1|Nr: emb|CAF96530.1| 0.0 unnamed protein product [Tetraodon nigroviridis]|Kegg: dre:415256 0.0 zgc:85741; zgc:85741 [EC:1.14.11.-]; K00478
Consensus37254	179	76	55.81	25.17	-1.14882	Down	1.42e-09	8.6e-08	Swissprot: Q14258 3e-27 TRI25_HUMAN Tripartite motif-containing protein 25 OS=Homo sapiens GN=TRIM25 PE=1 SV=1|Nr: gb|AAX12162.1| 1e-60 bloodthirsty [Chaenocephalus aceratus]|Kegg: dre:393144 4e-28 zgc:55773; zgc:55773; K10652 tripartite motif-containing protein 25
Consensus36906	40	17	12.47	5.63	-1.14725	Down	0.00464698	0.0360066	Swissprot: Q9EQH2 8e-15 ERAP1_MOUSE Endoplasmic reticulum aminopeptidase 1 OS=Mus musculus GN=Erap1 PE=2 SV=1|Kegg: dre:322814 9e-21 zgc:66103; zgc:66103 [EC:3.4.11.3]; K01257 cystinyl aminopeptidase
Consensus4367	47	20	14.65	6.62	-1.146	Down	0.00213962	0.0197948	Swissprot: Q54BD4 5e-17 STATC_DICDI Signal transducer and activator of transcription C OS=Dictyostelium discoideum GN=dstC PE=1 SV=1|Cog: YBR112c 1e-08 --|Kegg: gga:395568 2e-15 COL5A1; collagen, type V, alpha 1; K06236 collagen, type I/II/III/V/XI, alpha
Consensus125585	331	141	103.21	46.69	-1.1444	Down	2.13e-16	4.9e-14	Swissprot: Q5U2V4 3e-30 PLBL1_RAT Putative phospholipase B-like 1 OS=Rattus norvegicus PE=2 SV=1|Nr: ref|NP_001133551.1| 3e-39 phospholipase B-like 1 [Salmo salar] gb|ACI33458.1| phospholipase B-like 1 precursor [Salmo salar]
Consensus5265	42	18	13.1	5.96	-1.13618	Down	0.00400504	0.0318751	Swissprot: Q14588 8e-70 ZN234_HUMAN Zinc finger protein 234 OS=Homo sapiens GN=ZNF234 PE=2 SV=3|Cog: SPAC144.09c 2e-21 --|Kegg: bta:614564 1e-70 LOC614564; hypothetical LOC614564; K09228 KRAB domain-containing zinc finger protein
Consensus39346	42	18	13.1	5.96	-1.13618	Down	0.00400504	0.0318581	Swissprot: Q9UKB1 0.0 FBW1B_HUMAN F-box/WD repeat-containing protein 11 OS=Homo sapiens GN=FBXW11 PE=1 SV=1|Nr: gb|ACN10845.1| 0.0 F-box/WD repeat-containing protein 11 [Salmo salar]|Cog: all0283_3 4e-34 --|Kegg: dre:334373 0.0 fbxw11; F-box and WD-40 domain protein 11; K03362 F-box and WD-40 domain protein 1/11
Consensus39062	91	39	28.37	12.91	-1.13588	Down	2.01e-05	0.000428112	Swissprot: Q92997 0.0 DVL3_HUMAN Segment polarity protein dishevelled homolog DVL-3 OS=Homo sapiens GN=DVL3 PE=1 SV=2|Nr: emb|CAG01986.1| 0.0 unnamed protein product [Tetraodon nigroviridis]|Kegg: xla:444527 0.0 MGC82074; MGC82074 protein; K02353 dishevelled
Consensus40964	35	15	10.91	4.97	-1.13433	Down	0.00877368	0.0574429	Nr: dbj|BAC26196.1| 1e-13 unnamed protein product [Mus musculus]
Consensus61308	35	15	10.91	4.97	-1.13433	Down	0.00877368	0.0574303	Swissprot: Q9Y5B6 1e-33 GCFC_HUMAN GC-rich sequence DNA-binding factor homolog OS=Homo sapiens GN=GCFC PE=1 SV=2|Nr: dbj|BAG52682.1| 6e-33 unnamed protein product [Homo sapiens]|Kegg: mmu:330361 4e-11 AW146020; expressed sequence AW146020; K09061 GC-rich sequence DNA-binding factor
Consensus465	198	85	61.74	28.15	-1.13307	Down	3.03e-10	2.08e-08	Swissprot: O77819 0.0 ROCK1_RABIT Rho-associated protein kinase 1 OS=Oryctolagus cuniculus GN=ROCK1 PE=1 SV=1|Nr: emb|CAF98420.1| 0.0 unnamed protein product [Tetraodon nigroviridis]|Cog: aq_629 2e-28 --|Kegg: gga:373970 0.0 ROCK1; Rho-associated, coiled-coil containing protein kinase 1 [EC:2.7.11.1]; K04514 Rho-associated, coiled-coil containing protein kinase
Consensus128529	102	44	31.8	14.57	-1.12603	Down	7.24e-06	0.000176319	Swissprot: P84239 1e-30 H3_URECA Histone H3 OS=Urechis caupo PE=3 SV=2|Nr: ref|XP_001632617.1| 5e-30 predicted protein [Nematostella vectensis] gb|EDO40554.1| predicted protein [Nematostella vectensis]|Cog: SPBC1105.11c 1e-26 --|Kegg: tan:TA05395 6e-28 histone H3, putative [EC:3.6.1.-]; K01529
Consensus70445	102	44	31.8	14.57	-1.12603	Down	7.24e-06	0.000176176	Swissprot: Q8TDY2 0.0 RBCC1_HUMAN RB1-inducible coiled-coil protein 1 OS=Homo sapiens GN=RB1CC1 PE=1 SV=3|Nr: emb|CAF98458.1| 0.0 unnamed protein product [Tetraodon nigroviridis]|Cog: PAB0812 3e-23 --|Kegg: bta:530050 7e-28 MYH11, MGC137876; myosin, heavy chain 11, smooth muscle; K10352 myosin heavy chain
Consensus41622	153	66	47.71	21.86	-1.126	Down	3.72e-08	1.68e-06	Swissprot: Q6INU7 9e-16 FRRS1_XENLA Putative ferric-chelate reductase 1 OS=Xenopus laevis GN=frrs1 PE=2 SV=1
Consensus41301	153	66	47.71	21.86	-1.126	Down	3.72e-08	1.68e-06	Swissprot: O15530 0.0 PDPK1_HUMAN 3-phosphoinositide-dependent protein kinase 1 OS=Homo sapiens GN=PDPK1 PE=1 SV=1|Cog: SPAC17G8.14c_2 1e-42 --|Kegg: hsa:5170 0.0 PDPK1; 3-phosphoinositide dependent protein kinase-1 [EC:2.7.11.1]; K06276 3-phosphoinositide dependent protein kinase-1
Consensus36426	44	19	13.72	6.29	-1.12515	Down	0.00345082	0.0283782	Swissprot: Q8BZ20 2e-11 PAR12_MOUSE Poly [ADP-ribose] polymerase 12 OS=Mus musculus GN=Parp12 PE=2 SV=2|Kegg: rno:304591 2e-07 Dtx2; deltex 2 homolog (Drosophila); K06058 deltex
Consensus71693	51	22	15.9	7.29	-1.12504	Down	0.00159527	0.015472	Swissprot: Q96JP5 1e-116 ZFP91_HUMAN Zinc finger protein 91 homolog OS=Homo sapiens GN=ZFP91 PE=1 SV=1|Nr: emb|CAX14093.1| 1e-118 novel protein similar to H.sapiens ZFP91, zinc finger protein 91 homolog (mouse) (ZFP91) [Danio rerio]|Cog: ECU03g0790 7e-12 --|Kegg: hsa:25888 4e-22 ZNF473; zinc finger protein 473; K09228 KRAB domain-containing zinc finger protein
Consensus7992	51	22	15.9	7.29	-1.12504	Down	0.00159527	0.015467	Swissprot: P18729 8e-37 ZG57_XENLA Gastrula zinc finger protein XlCGF57.1 (Fragment) OS=Xenopus laevis PE=3 SV=1|Nr: ref|XP_001923942.1| 7e-38 PREDICTED: similar to zinc finger protein 560 [Danio rerio]|Cog: SPAC144.09c 4e-18 --|Kegg: rno:170849 6e-36 Zfp111; zinc finger protein 111; K09228 KRAB domain-containing zinc finger protein
Consensus63243	51	22	15.9	7.29	-1.12504	Down	0.00159527	0.015457	Swissprot: Q8BR63 2e-45 CN024_MOUSE Uncharacterized protein C14orf24 homolog OS=Mus musculus PE=2 SV=1|Nr: gb|ACO09341.1| 7e-75 C14orf24 homolog [Osmerus mordax]
Consensus19691	37	16	11.54	5.3	-1.12258	Down	0.00753906	0.0508058	Swissprot: Q5BL35 0.0 SPOLA_DANRE Speckle-type POZ protein-like A OS=Danio rerio GN=spopla PE=2 SV=1|Nr: ref|NP_001013465.1| 0.0 speckle-type POZ protein-like [Danio rerio] sp|Q5BL35.1|SPOLA_DANRE RecName: Full=Speckle-type POZ protein-like A; AltName: Full=HIB homolog 2 gb|AAH90815.1| Zgc:101524 [Danio rerio]|Kegg: gga:425528 0.0 SPOP, LOC425528; speckle-type POZ protein; K10523 speckle-type POZ…
Consensus9968	37	16	11.54	5.3	-1.12258	Down	0.00753906	0.0507944	Swissprot: Q9CYU6 5e-74 WDR85_MOUSE WD repeat-containing protein 85 OS=Mus musculus GN=Wdr85 PE=2 SV=1|Nr: ref|NP_001076308.1| 1e-129 hypothetical protein LOC564032 [Danio rerio] gb|AAI33931.1| Zgc:162277 protein [Danio rerio] emb|CAQ13535.1| novel protein similar to vertebrate patatin-like phospholipase domain containing 6 (PNPLA6) [Danio rerio]|Kegg: cel:K07A1.12 1e-08 lin-53; abnormal cell LIN…
Consensus1635	60	26	18.71	8.61	-1.11972	Down	0.000642356	0.00769206	Swissprot: Q96B97 1e-119 SH3K1_HUMAN SH3 domain-containing kinase-binding protein 1 OS=Homo sapiens GN=SH3KBP1 PE=1 SV=2|Nr: emb|CAG05454.1| 1e-169 unnamed protein product [Tetraodon nigroviridis]|Kegg: ptr:450628 2e-15 SORBS1; sorbin and SH3 domain containing 1; K06086 sorbin and SH3 domain containing 1
Consensus37920	113	49	35.23	16.23	-1.11814	Down	2.61e-06	7.24e-05	Swissprot: Q13356 0.0 PPIL2_HUMAN Peptidyl-prolyl cis-trans isomerase-like 2 OS=Homo sapiens GN=PPIL2 PE=1 SV=1|Nr: emb|CAM16781.1| 0.0 novel protein similar to vertebrate peptidylprolyl isomerase (cyclophilin)-like 2 (PPIL2) [Danio rerio]|Cog: SPAC21E11.05c 7e-97 --|Kegg: dre:393966 0.0 ppil2; peptidylprolyl isomerase (cyclophilin)-like 2 [EC:5.2.1.8]; K10598 peptidyl-prolyl cis-trans isomerase-…
Consensus10142	39	17	12.16	5.63	-1.11094	Down	0.00647732	0.0447708	Swissprot: Q8BVA2 4e-77 TM222_MOUSE Transmembrane protein 222 OS=Mus musculus GN=Tmem222 PE=2 SV=1|Nr: emb|CAG00266.1| 7e-98 unnamed protein product [Tetraodon nigroviridis]
Consensus71088	39	17	12.16	5.63	-1.11094	Down	0.00647732	0.0447604	Swissprot: O73723 6e-70 ARP3_FUGRU Actin-related protein 3 OS=Fugu rubripes GN=actr3 PE=3 SV=1|Nr: emb|CAG11215.1| 1e-68 unnamed protein product [Tetraodon nigroviridis]|Cog: SPAC630.03 9e-39 --|Kegg: tva:TVAG_054030 6e-16 actin; K10355 actin, other eukaryote
Consensus68913	39	17	12.16	5.63	-1.11094	Down	0.00647732	0.0447501	Swissprot: Q08DI8 1e-58 PUS7_BOVIN Pseudouridylate synthase 7 homolog OS=Bos taurus GN=PUS7 PE=2 SV=1|Cog: YOR243c 3e-23 --|Kegg: hsa:54517 2e-57 PUS7; pseudouridylate synthase 7 homolog (S. cerevisiae) [EC:5.4.99.-]; K01855
Consensus4788	39	17	12.16	5.63	-1.11094	Down	0.00647732	0.0447397	Swissprot: Q0P5M9 1e-142 MFS10_BOVIN Major facilitator superfamily domain-containing protein 10 OS=Bos taurus GN=MFSD10 PE=2 SV=1|Cog: DR0472 2e-28 --|Kegg: xcv:XCV4394 1e-35 drug:H+ antiporter-1 family protein; K08151 MFS transporter, DHA1 family, tetracycline resistance protein
Consensus43947	836	365	260.67	120.87	-1.10877	Down	3.56e-37	1.97e-34	Swissprot: Q92954 2e-15 PRG4_HUMAN Proteoglycan-4 OS=Homo sapiens GN=PRG4 PE=1 SV=2|Nr: ref|XP_001338236.2| 1e-45 PREDICTED: peroxisome proliferator-activated receptor gamma, coactivator-related 1 [Danio rerio]|Kegg: sce:YIR019C 3e-11 MUC1, STA4, FLO11; GPI-anchored cell surface glycoprotein (flocculin) required for pseudohyphal formation, invasive growth, flocculation, and biofilms; transcriptio…
Consensus6519	286	125	89.18	41.39	-1.10744	Down	1.05e-13	1.61e-11	Swissprot: Q5ZJ85 0.0 PRPF3_CHICK U4/U6 small nuclear ribonucleoprotein Prp3 OS=Gallus gallus GN=PRPF3 PE=2 SV=1|Nr: gb|AAT68119.1| 0.0 U4/U6-associated splicing factor HPRP3 [Danio rerio]
Consensus44158	119	52	37.1	17.22	-1.10733	Down	1.71e-06	4.99e-05	Swissprot: Q5A2K0 2e-09 NST1_CANAL Stress response protein NST1 OS=Candida albicans GN=NST1 PE=3 SV=1|Nr: gb|EEE26159.1| 1e-10 conserved hypothetical protein [Toxoplasma gondii GT1]|Cog: aq_2032 7e-08 --|Kegg: ddi:DDB_0232265 8e-11 lig1; DNA ligase I [EC:6.5.1.1]; K10747 DNA ligase 1
Consensus129042	48	21	14.97	6.95	-1.10699	Down	0.00256042	0.0227922	Swissprot: Q08BL7 0.0 GLCTK_DANRE Glycerate kinase OS=Danio rerio GN=glyctk PE=2 SV=1|Nr: ref|NP_001070856.1| 0.0 glycerate kinase [Danio rerio] sp|Q08BL7.1|GLCTK_DANRE RecName: Full=Glycerate kinase gb|AAI24663.1| Zgc:153346 [Danio rerio]|Cog: PAE1309 3e-61 --|Kegg: dre:570678 0.0 zgc:153346; zgc:153346 [EC:2.7.1.31]; K00865 glycerate kinase
Consensus37089	48	21	14.97	6.95	-1.10699	Down	0.00256042	0.0227855	Swissprot: Q69566 3e-06 U88_HHV6U Uncharacterized protein U88 OS=Human herpesvirus 6A (strain Uganda-1102) GN=U88 PE=4 SV=1
Consensus11032	249	109	77.64	36.1	-1.1048	Down	4.4e-12	4.15e-10	Swissprot: A2AJT4 5e-63 SFR18_MOUSE Splicing factor, arginine/serine-rich 18 OS=Mus musculus GN=Sfrs18 PE=2 SV=1
Consensus39770	322	141	100.4	46.69	-1.10457	Down	3.42e-15	6.69e-13	Swissprot: Q8R5F7 2e-31 IFIH1_MOUSE Interferon-induced helicase C domain-containing protein 1 OS=Mus musculus GN=Ifih1 PE=1 SV=1|Nr: emb|CAQ13797.1| 1e-48 novel protein similar to vertebrate interferon induced with helicase C domain 1 (IFIH1) [Danio rerio]|Kegg: gga:424185 6e-37 IFIH1; interferon induced with helicase C domain 1 [EC:3.6.1.-]; K01529
Consensus70438	251	110	78.26	36.43	-1.10315	Down	3.83e-12	3.64e-10	Swissprot: Q9NUP1 3e-40 CNO_HUMAN Protein cappuccino homolog OS=Homo sapiens GN=CNO PE=1 SV=1|Nr: emb|CAF96040.1| 1e-100 unnamed protein product [Tetraodon nigroviridis]|Kegg: dre:445081 3e-91 cno; cappuccino homolog (mouse); K08366 cappuccino
Consensus70323	155	68	48.33	22.52	-1.10171	Down	5.23e-08	2.27e-06	Swissprot: Q91VH1 0.0 ADR1_MOUSE Adiponectin receptor protein 1 OS=Mus musculus GN=Adipor1 PE=1 SV=1|Nr: ref|NP_001133596.1| 0.0 Adiponectin receptor protein 1 [Salmo salar] gb|ACI33543.1| Adiponectin receptor protein 1 [Salmo salar]|Cog: SPBC12C2.09c 4e-50 --|Kegg: dre:406821 0.0 adipor1b; adiponectin receptor 1b; K07297 adiponectin receptor
Consensus41511	41	18	12.78	5.96	-1.1005	Down	0.00556478	0.0404553	Swissprot: A4L9P5 4e-44 HIPK1_RAT Homeodomain-interacting protein kinase 1 OS=Rattus norvegicus GN=Hipk1 PE=2 SV=1|Kegg: dre:572323 6e-81 LOC572323; hypothetical LOC572323 [EC:2.7.11.1]; K08826 homeodomain interacting protein kinase
Consensus41375	107	47	33.36	15.56	-1.10028	Down	6.48e-06	0.000160468	Swissprot: O14647 0.0 CHD2_HUMAN Chromodomain-helicase-DNA-binding protein 2 OS=Homo sapiens GN=CHD2 PE=2 SV=2|Cog: SPAC1783.05 1e-108 --|Kegg: mcc:702070 0.0 LOC702070; similar to chromodomain helicase DNA binding protein 1 [EC:3.6.1.3]; K01509 adenosinetriphosphatase
Consensus365	50	22	15.59	7.29	-1.09663	Down	0.00220512	0.0202691	Swissprot: Q9WVR7 2e-67 PPM1F_RAT Protein phosphatase 1F OS=Rattus norvegicus GN=Ppm1f PE=2 SV=1|Nr: ref|XP_697776.1| 1e-87 PREDICTED: Ca/calmodulin-dependent protein kinase phosphatase [Danio rerio] emb|CAM16296.1| novel protein similar to vertebrate protein phosphatase 1F (PP2C domain containing) (PPM1F) [Danio rerio]|Cog: YDL006w 5e-13 --|Kegg: rno:287931 4e-67 Ppm1f; protein phosphatase 1F (P…
Consensus38925	127	56	39.6	18.54	-1.09486	Down	9.72e-07	3.01e-05	Swissprot: Q6P9I7 0.0 SMC6_XENLA Structural maintenance of chromosomes protein 6 OS=Xenopus laevis GN=smc6 PE=2 SV=1|Nr: ref|XP_001337776.1| 0.0 PREDICTED: similar to structural maintenance of chromosomes protein 6 [Danio rerio]|Cog: SPCC5E4.06 1e-103 --|Kegg: pic:PICST_31021 4e-84 RHC18; Protein involved in recombination repair [EC:3.6.4.1]; K01553 myosin ATPase
Consensus36013	95	42	29.62	13.91	-1.09045	Down	2.46e-05	0.000507099	Swissprot: Q92831 0.0 PCAF_HUMAN Histone acetyltransferase PCAF OS=Homo sapiens GN=PCAF PE=1 SV=3|Cog: SPAC1952.05 2e-87 --|Kegg: dre:563942 0.0 pcaf, si:ch211-1j13.2; p300/CBP-associated factor [EC:2.3.1.48]; K06062 p300/CBP-associated factor
Consensus72329	45	20	14.03	6.62	-1.08361	Down	0.00410734	0.0323364	Swissprot: Q9Z2D0 1e-136 MTMR9_MOUSE Myotubularin-related protein 9 OS=Mus musculus GN=Mtmr9 PE=2 SV=2|Nr: gb|AAL89662.1|AF411956_3 0.0 putative myotubularin-related protein [Takifugu rubripes]|Kegg: gga:422731 2e-67 MTMR7, LOC422731; myotubularin related protein 7 [EC:3.1.3.-]; K01112
Consensus127890	45	20	14.03	6.62	-1.08361	Down	0.00410734	0.0323279	Swissprot: O42364 2e-58 APOEB_DANRE Apolipoprotein Eb OS=Danio rerio GN=apoeb PE=2 SV=1|Nr: gb|ACF21982.1| 3e-72 apolipoprotein E [Oplegnathus fasciatus]|Kegg: rno:25728 2e-19 Apoe; apolipoprotein E; K04524 apolipoprotein E
Consensus10315	45	20	14.03	6.62	-1.08361	Down	0.00410734	0.0323194	Swissprot: O60281 1e-124 ZN292_HUMAN Zinc finger protein 292 OS=Homo sapiens GN=ZNF292 PE=1 SV=2|Kegg: gga:418931 6e-08 GTF3A; general transcription factor IIIA; K09191 general transcription factor IIIA
Consensus36315	81	36	25.26	11.92	-1.08347	Down	0.000109142	0.00175172	Swissprot: Q14126 1e-136 DSG2_HUMAN Desmoglein-2 OS=Homo sapiens GN=DSG2 PE=1 SV=2|Kegg: hsa:1829 1e-135 DSG2; desmoglein 2; K07597 desmoglein 2
Consensus64142	63	28	19.64	9.27	-1.08315	Down	0.000658284	0.00783573	Swissprot: Q08D64 0.0 ABCB6_XENTR ATP-binding cassette sub-family B member 6, mitochondrial OS=Xenopus tropicalis GN=abcb6 PE=2 SV=1|Nr: emb|CAG06690.1| 0.0 unnamed protein product [Tetraodon nigroviridis]|Cog: RSc0478 1e-124 --|Kegg: hsa:10058 0.0 ABCB6; ATP-binding cassette, sub-family B (MDR/TAP), member 6; K05661 ATP-binding cassette, subfamily B (MDR/TAP), member 6
Consensus9722	175	78	54.57	25.83	-1.07906	Down	1.28e-08	6.4e-07	Swissprot: P29597 0.0 TYK2_HUMAN Non-receptor tyrosine-protein kinase TYK2 OS=Homo sapiens GN=TYK2 PE=1 SV=3|Nr: gb|AAD50351.1|AF090383_1 0.0 TYK2 tyrosine kinase [Tetraodon fluviatilis]|Cog: YAR019c 3e-21 --|Kegg: xla:444089 0.0 MGC83617; MGC83617 protein [EC:2.7.10.2]; K04447 Janus kinase
Consensus68450	83	37	25.88	12.25	-1.07906	Down	9.44e-05	0.00154857	Swissprot: P30291 0.0 WEE1_HUMAN Wee1-like protein kinase OS=Homo sapiens GN=WEE1 PE=1 SV=2|Cog: YAR019c 6e-12 --|Kegg: dre:327060 0.0 wee1; WEE1 homolog (S. pombe) [EC:2.7.11.1]; K06632 wee1-like protein kinase
Consensus70242	65	29	20.27	9.6	-1.07824	Down	0.000567826	0.00693003	Swissprot: Q92844 1e-11 TANK_HUMAN TRAF family member-associated NF-kappa-B activator OS=Homo sapiens GN=TANK PE=1 SV=2|Nr: ref|NP_001070068.1| 3e-38 hypothetical protein LOC767660 [Danio rerio] gb|AAI24228.1| Zgc:153048 [Danio rerio]
Consensus4860	38	17	11.85	5.63	-1.07368	Down	0.00897116	0.058518	Swissprot: Q5SPB1 0.0 S38A2_DANRE Sodium-coupled neutral amino acid transporter 2 OS=Danio rerio GN=slc38a2 PE=3 SV=1|Cog: YEL064c 8e-26 --|Kegg: lma:LmjF35.5360 3e-23 amino acid permease, putative [EC:3.6.3.-]; K01552
Consensus36836	143	64	44.59	21.19	-1.07334	Down	3.12e-07	1.12e-05	Swissprot: Q8N4U5 1e-144 T11L2_HUMAN T-complex protein 11-like protein 2 OS=Homo sapiens GN=TCP11L2 PE=2 SV=1
Consensus4866	107	48	33.36	15.9	-1.06909	Down	1.04e-05	0.000241621	Swissprot: Q9TVC1 4e-26 VATH_PIG Vacuolar proton pump subunit H OS=Sus scrofa GN=ATP6V1H PE=2 SV=1|Kegg: dre:286779 2e-27 atp6v1h; ATPase, H+ transporting, lysosomal, V1 subunit H [EC:3.6.3.14]; K02144 V-type H+-transporting ATPase 54 kD subunit
Consensus33514	40	18	12.47	5.96	-1.06508	Down	0.0076846	0.0514734	Swissprot: P26990 2e-76 ARF6_CHICK ADP-ribosylation factor 6 OS=Gallus gallus GN=ARF6 PE=2 SV=3|Nr: gb|ACI34125.1| 3e-75 ADP-ribosylation factor 6 [Salmo salar]|Cog: YDL137w 1e-49 --|Kegg: gga:428927 5e-76 ARF6; ADP-ribosylation factor 6; K07941 ADP-ribosylation factor 6
Consensus50449	91	41	28.37	13.58	-1.06288	Down	5.27e-05	0.00095434	Swissprot: P79750 3e-73 CSF11_FUGRU Macrophage colony-stimulating factor 1 receptor 1 OS=Fugu rubripes GN=csf1r1 PE=3 SV=1|Nr: emb|CAJ18352.1| 1e-81 macrophage colony stimulating factor receptor [Sparus aurata]|Kegg: dre:64274 3e-54 csf1r; colony stimulating factor 1 receptor [EC:2.7.10.1]; K05090 colony-stimulating factor 1 receptor (macrophage)
Consensus1371	62	28	19.33	9.27	-1.0602	Down	0.000899428	0.01002	Swissprot: Q7T292 1e-102 MFRN2_DANRE Mitoferrin-2 OS=Danio rerio GN=slc25a28 PE=2 SV=1|Nr: emb|CAX14794.1| 1e-101 solute carrier family 25, member 28 [Danio rerio]|Kegg: dre:406393 1e-102 slc25a28; solute carrier family 25, member 28; K03454 mitochondrial carrier protein, MC family
Consensus61064	190	86	59.24	28.48	-1.05662	Down	5.56e-09	3.01e-07	Swissprot: P16967 1e-123 SSRA_CANFA Translocon-associated protein subunit alpha OS=Canis familiaris GN=SSR1 PE=1 SV=1|Nr: emb|CAC86147.1| 1e-144 translocon associated protein alpha homolog [Tetraodon nigroviridis]|Cog: CC3494_1 8e-10 --|Kegg: cfa:442968 5e-09 FASLG, FASL; Fas ligand (TNF superfamily, member 6); K04389 tumor necrosis factor superfamily, member 6
Consensus3648	296	135	92.29	44.71	-1.04558	Down	5.15e-13	6.07e-11	Swissprot: P62484 4e-20 ABI2_MOUSE Abl interactor 2 OS=Mus musculus GN=Abi2 PE=1 SV=1|Nr: ref|NP_001007488.1| 1e-20 abl-interactor 1 [Xenopus (Silurana) tropicalis] gb|AAH79926.1| Abl-interactor 1 [Xenopus tropicalis]|Kegg: mmu:329165 1e-19 Abi2; abl-interactor 2; K05751 abl interactor 2
Consensus62334	46	21	14.34	6.95	-1.04496	Down	0.00483718	0.0372582	Swissprot: Q8BVP5 0.0 KC1G2_MOUSE Casein kinase I isoform gamma-2 OS=Mus musculus GN=Csnk1g2 PE=2 SV=1|Nr: emb|CAG12355.1| 0.0 unnamed protein product [Tetraodon nigroviridis]|Cog: MYPU_6850 3e-13 --|Kegg: dre:554152 0.0 zgc:110719; zgc:110719 [EC:2.7.11.1]; K08958 casein kinase 1, gamma
Consensus42590	162	74	50.51	24.51	-1.0432	Down	1.01e-07	4.09e-06	Swissprot: Q9ULQ1 0.0 TPC1_HUMAN Two pore calcium channel protein 1 OS=Homo sapiens GN=TPCN1 PE=2 SV=3|Cog: BH1501 7e-14 --|Kegg: cel:C54D2.5 9e-23 cca-1; Calcium Channel, Alpha subunit; K05315 calcium channel, voltage-dependent, alpha 1, invertebrate
Consensus1534	70	32	21.83	10.6	-1.04225	Down	0.000495064	0.00616274	Swissprot: O35943 1e-41 FRDA_MOUSE Frataxin, mitochondrial OS=Mus musculus GN=Fxn PE=2 SV=1|Nr: gb|ACH85287.1| 3e-52 hypothetical protein [Salmo salar]|Cog: SPCC1183.03c 6e-20 --|Kegg: rty:RT0313 1e-08 cyaY; frataxin-like protein; K06202 CyaY protein
Consensus5444	118	54	36.79	17.88	-1.04097	Down	5.89e-06	0.000147445	Swissprot: Q9CQZ7 2e-54 RPC10_MOUSE DNA-directed RNA polymerase III subunit RPC10 OS=Mus musculus GN=Polr3k PE=2 SV=1|Cog: YDR045c 8e-22 --|Kegg: cfa:611625 2e-54 POLR3K, LOC611625; polymerase (RNA) III (DNA directed) polypeptide K, 12.3 kDa [EC:2.7.7.6]; K03019 DNA-directed RNA polymerase III subunit C11
Consensus11276	168	77	52.38	25.5	-1.03852	Down	6.55e-08	2.75e-06	Swissprot: P43368 2e-45 CAN3_PIG Calpain-3 OS=Sus scrofa GN=CAPN3 PE=2 SV=2|Kegg: ssc:397349 4e-45 CAPN3; calpain 3 [EC:3.4.22.-]; K08573 calpain-3
Consensus68042	48	22	14.97	7.29	-1.03808	Down	0.0041477	0.0325855	Swissprot: Q14152 0.0 EIF3A_HUMAN Eukaryotic translation initiation factor 3 subunit A OS=Homo sapiens GN=EIF3A PE=1 SV=1|Cog: PAB2181 2e-10 --|Kegg: dre:327515 0.0 eif3s10; eukaryotic translation initiation factor 3, subunit 10 (theta); K03254 translation initiation factor eIF-3 subunit 10
Consensus208	148	68	46.15	22.52	-1.03512	Down	4.3e-07	1.46e-05	Swissprot: Q2KJ46 1e-149 PSMD3_BOVIN 26S proteasome non-ATPase regulatory subunit 3 OS=Bos taurus GN=PSMD3 PE=2 SV=1|Nr: emb|CAF95635.1| 1e-170 unnamed protein product [Tetraodon nigroviridis]|Kegg: dre:393544 1e-157 psmd3; proteasome (prosome, macropain) 26S subunit, non-ATPase, 3; K03033 26S proteasome regulatory subunit N3
Consensus2685	124	57	38.66	18.88	-1.03398	Down	3.81e-06	0.000101793	Nr: emb|CAF97309.1| 5e-14 unnamed protein product [Tetraodon nigroviridis]
Consensus69803	87	40	27.13	13.25	-1.0339	Down	0.000111733	0.00178564	Swissprot: Q6DRP4 0.0 CCM2_DANRE Malcavernin OS=Danio rerio GN=ccm2 PE=2 SV=1|Nr: emb|CAF91956.1| 0.0 unnamed protein product [Tetraodon nigroviridis]
Consensus42397	150	69	46.77	22.85	-1.03339	Down	3.73e-07	1.3e-05	Swissprot: Q9MZV6 1e-42 CASP1_FELCA Caspase-1 OS=Felis silvestris catus GN=CASP1 PE=2 SV=1|Kegg: mmu:12362 4e-41 Casp1; caspase 1 [EC:3.4.22.36]; K01370 caspase 1, apoptosis-related cysteine protease (interleukin 1, beta, convertase)
Consensus68	50	23	15.59	7.62	-1.03276	Down	0.0035574	0.0289599	Swissprot: Q98TT6 2e-11 4EBP_DANRE Eukaryotic translation initiation factor 4E-1A-binding protein OS=Danio rerio GN=zgc:56330 PE=1 SV=1|Nr: gb|ACO10066.1| 2e-13 Eukaryotic translation initiation factor 4E-1A-binding protein [Osmerus mordax]
Consensus69321	50	23	15.59	7.62	-1.03276	Down	0.0035574	0.0289442	Swissprot: Q802V6 0.0 ABH2A_DANRE Abhydrolase domain-containing protein 2-A OS=Danio rerio GN=abhd2a PE=2 SV=1|Cog: ECU07g0900 7e-23 --|Kegg: dre:393888 0.0 abhd2; abhydrolase domain containing 2 [EC:3.1.1.-]; K01066 esterase / lipase
Consensus4109	63	29	19.64	9.6	-1.03269	Down	0.0010523	0.0113427	Swissprot: Q8ND61 2e-25 CC020_HUMAN Uncharacterized protein C3orf20 OS=Homo sapiens GN=C3orf20 PE=2 SV=2|Nr: ref|XP_002203917.1| 7e-28 hypothetical protein BRAFLDRAFT_118221 [Branchiostoma floridae] gb|EEA76576.1| hypothetical protein BRAFLDRAFT_118221 [Branchiostoma floridae]
Consensus10992	89	41	27.75	13.58	-1.031	Down	9.64e-05	0.00156658	Swissprot: P22758 0.0 TGM1_RABIT Protein-glutamine gamma-glutamyltransferase K OS=Oryctolagus cuniculus GN=TGM1 PE=2 SV=2|Kegg: mcc:715854 0.0 LOC715854; similar to transglutaminase 1 [EC:2.3.2.13]; K05619 transglutaminase 1
Consensus39395	290	134	90.42	44.37	-1.02706	Down	1.9e-12	1.9e-10	Swissprot: Q8QZS3 9e-62 FLCN_MOUSE Folliculin OS=Mus musculus GN=Flcn PE=2 SV=1|Nr: ref|NP_001035463.1| 2e-83 hypothetical protein LOC678628 [Danio rerio] gb|AAI15357.1| Zgc:136982 [Danio rerio]|Kegg: dre:678628 2e-84 zgc:136982; zgc:136982; K09594 folliculin
Consensus62330	437	202	136.26	66.89	-1.0265	Down	5.36e-18	1.35e-15	Swissprot: Q96P20 3e-66 NALP3_HUMAN NACHT, LRR and PYD domains-containing protein 3 OS=Homo sapiens GN=NLRP3 PE=1 SV=2|Nr: emb|CAG11296.1| 0.0 unnamed protein product [Tetraodon nigroviridis]|Kegg: dre:777696 5e-23 nod2, card15; nucleotide-binding oligomerization domain containing 2; K10165 nucleotide-binding oligomerization domain-containing protein 2
Consensus38831	106	49	33.05	16.23	-1.02599	Down	2.21e-05	0.000462935	Swissprot: Q9DE06 1e-65 STAR_SALFO Steroidogenic acute regulatory protein, mitochondrial OS=Salvelinus fontinalis GN=star PE=2 SV=1|Nr: gb|ABG34343.1| 1e-71 mitochondrial steroidogenic acute regulatory protein [Micropogonias undulatus]
Consensus32950	240	111	74.83	36.76	-1.02548	Down	1.59e-10	1.13e-08	Swissprot: Q08BN9 2e-99 FA55C_DANRE Protein FAM55C OS=Danio rerio GN=fam55c PE=2 SV=1|Nr: emb|CAG05823.1| 1e-105 unnamed protein product [Tetraodon nigroviridis]
Consensus52997	134	62	41.78	20.53	-1.02508	Down	1.84e-06	5.33e-05	Swissprot: P24135 1e-26 PLCG2_RAT 1-phosphatidylinositol-4,5-bisphosphate phosphodiesterase gamma-2 OS=Rattus norvegicus GN=Plcg2 PE=1 SV=1|Kegg: gga:415805 2e-27 PLCG2, LOC415805; phospholipase C, gamma 2 (phosphatidylinositol-specific) [EC:3.1.4.11]; K05859 phospholipase C, gamma
Consensus129131	41	19	12.78	6.29	-1.02276	Down	0.0090126	0.0587499	Swissprot: P02462 0.0 CO4A1_HUMAN Collagen alpha-1(IV) chain OS=Homo sapiens GN=COL4A1 PE=1 SV=3|Nr: ref|XP_694040.3| 0.0 PREDICTED: collagen, type IV, alpha 5 [Danio rerio]|Cog: Rv0171 6e-08 --|Kegg: hsa:1282 0.0 COL4A1; collagen, type IV, alpha 1; K06237 collagen, type IV, alpha
Consensus41013	69	32	21.51	10.6	-1.02094	Down	0.000669948	0.0079398	Swissprot: P07629 7e-07 SAMP_MESAU Serum amyloid P-component OS=Mesocricetus auratus GN=APCS PE=1 SV=2|Nr: gb|ACF39471.1| 6e-32 putative pentraxin [Gasterosteus aculeatus]
Consensus22450	43	20	13.41	6.62	-1.01841	Down	0.0077066	0.0515861	Swissprot: Q3B7T1 0.0 EDRF1_HUMAN Erythroid differentiation-related factor 1 OS=Homo sapiens GN=EDRF1 PE=2 SV=1|Nr: ref|XP_694764.2| 0.0 PREDICTED: similar to Erythroid differentiation-related factor 1 [Danio rerio]
Consensus28407	43	20	13.41	6.62	-1.01841	Down	0.0077066	0.0515745	Swissprot: Q3MHR0 4e-94 LYPA1_BOVIN Acyl-protein thioesterase 1 OS=Bos taurus GN=LYPLA1 PE=2 SV=1|Nr: emb|CAG10223.1| 1e-104 unnamed protein product [Tetraodon nigroviridis]|Cog: SPAC8E11.04c 5e-35 --|Kegg: mmu:18777 2e-93 Lypla1; lysophospholipase 1 [EC:3.1.1.5]; K06128 lysophospholipase I
Consensus40760	116	54	36.17	17.88	-1.01645	Down	1e-05	0.00024608	Swissprot: P51451 1e-173 BLK_HUMAN Tyrosine-protein kinase BLK OS=Homo sapiens GN=BLK PE=1 SV=3|Nr: ref|NP_001025391.1| 0.0 B lymphoid tyrosine kinase [Danio rerio] emb|CAH69080.1| novel protein tyrosine kinase [Danio rerio]|Cog: YAR019c 2e-22 --|Kegg: dre:567764 0.0 si:dkey-33i22.2; si:dkey-33i22.2 [EC:2.7.10.2]; K08890 B lymphoid tyrosine kinase
Consensus40761	116	54	36.17	17.88	-1.01645	Down	1.06e-05	0.00024608	Swissprot: P51451 1e-173 BLK_HUMAN Tyrosine-protein kinase BLK OS=Homo sapiens GN=BLK PE=1 SV=3|Nr: ref|NP_001025391.1| 0.0 B lymphoid tyrosine kinase [Danio rerio] emb|CAH69080.1| novel protein tyrosine kinase [Danio rerio]|Cog: YAR019c 2e-22 --|Kegg: dre:567764 0.0 si:dkey-33i22.2; si:dkey-33i22.2 [EC:2.7.10.2]; K08890 B lymphoid tyrosine kinase
Consensus69276	247	115	77.02	38.08	-1.0162	Down	1.19e-10	8.74e-09	Swissprot: Q9WTQ7 1e-57 GA45G_RAT Growth arrest and DNA-damage-inducible protein GADD45 gamma OS=Rattus norvegicus GN=Gadd45g PE=2 SV=1|Kegg: xla:379285 3e-61 MGC53682; hypothetical protein MGC53682; K04402 growth arrest and DNA-damage-inducible protein
Consensus16357	62	29	19.33	9.6	-1.00974	Down	0.00142329	0.0143244	Swissprot: O42409 4e-14 GFI1B_CHICK Zinc finger protein Gfi-1b OS=Gallus gallus GN=GFI1B PE=2 SV=1|Nr: gb|ACO14498.1| 3e-49 Zinc finger protein Gfi-1b [Esox lucius]|Kegg: gga:395977 9e-14 GFI1B; growth factor independent 1B; K09223 growth factor independent 1
Consensus64235	173	81	53.94	26.82	-1.00805	Down	8.81e-08	3.61e-06	Swissprot: Q9NXW2 1e-144 DJB12_HUMAN DnaJ homolog subfamily B member 12 OS=Homo sapiens GN=DNAJB12 PE=1 SV=3|Nr: emb|CAF98650.1| 0.0 unnamed protein product [Tetraodon nigroviridis]|Cog: MA1479 6e-21 --|Kegg: dre:324005 1e-160 dnajb12; DnaJ (Hsp40) homolog, subfamily B, member 12; K09518 DnaJ homolog, subfamily B, member 12
Consensus36871	47	22	14.65	7.29	-1.00691	Down	0.00564222	0.0409088	Swissprot: Q69566 5e-16 U88_HHV6U Uncharacterized protein U88 OS=Human herpesvirus 6A (strain Uganda-1102) GN=U88 PE=4 SV=1|Kegg: ana:all7629 5e-06 nickel resistance protein; K07785 MFS transporter, NRE family, puttaive nickel resistance protein NreB
Consensus59782	47	22	14.65	7.29	-1.00691	Down	0.00564222	0.040889	Swissprot: Q8WXH0 3e-20 SYNE2_HUMAN Nesprin-2 OS=Homo sapiens GN=SYNE2 PE=1 SV=3|Nr: emb|CAX13528.1| 4e-30 novel protein similar to H.sapiens SYNE1, spectrin repeat containing, nuclear envelope 1 (SYNE1) [Danio rerio]
Consensus38690	113	53	35.23	17.55	-1.00533	Down	1.65e-05	0.000361293	Swissprot: Q0IHV1 1e-178 INF2_XENTR Inverted formin-2 OS=Xenopus tropicalis GN=inf2 PE=2 SV=1|Nr: emb|CAG10691.1| 0.0 unnamed protein product [Tetraodon nigroviridis]|Cog: CC3494_1 5e-09 --|Kegg: mmu:13367 3e-66 Diap1; diaphanous homolog 1 (Drosophila); K05740 diaphanous 1
Consensus129394	49	23	15.28	7.62	-1.00378	Down	0.00483064	0.0372367	Swissprot: Q7SXN4 1e-147 CPEB4_DANRE Cytoplasmic polyadenylation element-binding protein 4 OS=Danio rerio GN=cpeb4 PE=2 SV=1|Nr: ref|XP_692001.3| 1e-146 PREDICTED: wu:fb09b10 [Danio rerio]|Kegg: spu:581876 3e-49 LOC581876; similar to cytoplasmic polyadenylation element binding protein, CPEB; K02602 oo18 RNA-binding protein
Consensus87947	83	39	25.88	12.91	-1.00335	Down	0.000234708	0.00331194	Swissprot: P62498 6e-09 ERF1_XENTR Eukaryotic peptide chain release factor subunit 1 OS=Xenopus tropicalis GN=etf1 PE=2 SV=1|Nr: ref|NP_958868.1| 4e-08 eukaryotic translation termination factor 1 [Danio rerio] gb|AAH44515.1| Eukaryotic translation termination factor 1 [Danio rerio] gb|AAQ97776.1| eukaryotic translation termination factor 1 [Danio rerio] gb|AAH66583.1| Eukaryotic translation termi…
Consensus54	504	237	157.15	78.48	-1.00175	Down	8.91e-20	2.66e-17	Swissprot: Q66H89 3e-08 CCD41_RAT Coiled-coil domain-containing protein 41 OS=Rattus norvegicus GN=Ccdc41 PE=2 SV=1|Nr: gb|EDM16874.1| 5e-07 similar to RIKEN cDNA 4921537D05, isoform CRA_a [Rattus norvegicus]
Consensus43600	268	126	83.56	41.73	-1.00173	Down	3.3e-11	2.64e-09	Swissprot: P41156 0.0 ETS1_RAT Protein C-ets-1 OS=Rattus norvegicus GN=Ets1 PE=2 SV=1|Nr: emb|CAG00958.1| 0.0 unnamed protein product [Tetraodon nigroviridis]|Kegg: rno:24356 0.0 Ets1; v-ets erythroblastosis virus E26 oncogene homolog 1 (avian); K02678 c-ets proto-oncogene protein
Consensus41102	51	24	15.9	7.95	-1	Down	0.00413738	0.0325301	Swissprot: Q4PBP6 2e-06 NST1_USTMA Stress response protein NST1 OS=Ustilago maydis GN=NST1 PE=3 SV=1|Nr: ref|XP_001742498.1| 2e-07 hypothetical protein [Monosiga brevicollis MX1] gb|EDQ92736.1| predicted protein [Monosiga brevicollis MX1]
Unannotated differentially expressed genes (41)
Gene	RawIntensity-A	RawIntensity-B	TPM-A	TPM-B	log2 Ratio(B/A)	Up-Down-Regulation(B/A)	P-Value	FDR
Consensus94440	0	10	0.01	3.31	8.37069	Up	0.00069779	0.00797882
Consensus14018	0	7	0.01	2.32	7.85798	Up	0.00611824	0.0428535
Consensus134649	0	7	0.01	2.32	7.85798	Up	0.00611824	0.0428736
Consensus136231	2	11	0.62	3.64	2.5536	Up	0.00955354	0.061525
Consensus2610	5	23	1.56	7.62	2.28824	Up	0.000332308	0.00447987
Consensus99511	13	50	4.05	16.56	2.03171	Up	9.53e-07	2.96e-05
Consensus48893	4	15	1.25	4.97	1.99132	Up	0.00809146	0.0536696
Consensus3856	18	47	5.61	15.56	1.47177	Up	0.000109634	0.00175774
Consensus39338	66	154	20.58	51	1.30925	Up	1.17e-10	8.62e-09
Consensus5584	21	49	6.55	16.23	1.3091	Up	0.000299324	0.00408307
Consensus3873	26	57	8.11	18.88	1.21908	Up	0.000221652	0.00315601
Consensus131067	38	76	11.85	25.17	1.08682	Up	9.81e-05	0.00159376
Consensus127813	43	82	13.41	27.15	1.01764	Up	0.000124642	0.00194922
Consensus114612	1854	787	578.08	260.62	-1.14932	Down	5.6e-85	3.89e-82
Consensus9838	57	24	17.77	7.95	-1.16042	Down	0.00061861	0.00744348
Consensus6960	50	20	15.59	6.62	-1.23572	Down	0.000773014	0.00873871
Consensus42252	76	30	23.7	9.93	-1.25502	Down	2.55e-05	0.000520959
Consensus61306	90	29	28.06	9.6	-1.54741	Down	7.67e-08	3.18e-06
Consensus29818	71	22	22.14	7.29	-1.60266	Down	1e-06	3.08e-05
Consensus7197	98	29	30.56	9.6	-1.67054	Down	3.06e-09	1.73e-07
Consensus62298	24	7	7.48	2.32	-1.68891	Down	0.00363396	0.029423
Consensus37870	62	18	19.33	5.96	-1.69746	Down	1.99e-06	5.72e-05
Consensus24745	21	5	6.55	1.66	-1.98031	Down	0.00253234	0.0226569
Consensus32789	22	5	6.86	1.66	-2.04703	Down	0.00157096	0.0152858
Consensus27719	20	4	6.24	1.32	-2.24101	Down	0.00152015	0.0149569
Consensus44682	14	2	4.37	0.66	-2.7271	Down	0.00347498	0.0284205
Consensus15288	15	2	4.68	0.66	-2.82597	Down	0.00199809	0.0186703
Consensus38762	15	2	4.68	0.66	-2.82597	Down	0.00199809	0.0186645
Consensus8328	16	2	4.99	0.66	-2.9185	Down	0.00114235	0.0121947
Consensus10785	25	3	7.8	0.99	-2.97797	Down	3.03e-05	0.000602511
Consensus145487	45	2	14.03	0.66	-4.40991	Down	3.09e-11	2.5e-09
Consensus1272	7	0	2.18	0.01	-7.76818	Down	0.00990388	0.0607708
Consensus60385	7	0	2.18	0.01	-7.76818	Down	0.00990388	0.0632094
Consensus122791	7	0	2.18	0.01	-7.76818	Down	0.00990388	0.061439
Consensus1347	10	0	3.12	0.01	-8.2854	Down	0.00135315	0.0139135
Consensus71433	10	0	3.12	0.01	-8.2854	Down	0.00135315	0.014083
Consensus127866	10	0	3.12	0.01	-8.2854	Down	0.00135315	0.0140586
Consensus113780	12	0	3.74	0.01	-8.54689	Down	0.000358956	0.00472202
Consensus36046	13	0	4.05	0.01	-8.66178	Down	0.000184879	0.00270189
Consensus70621	13	0	4.05	0.01	-8.66178	Down	0.000184879	0.00270983
Consensus166187	13	0	4.05	0.01	-8.66178	Down	0.000184879	0.00270453
