# Supplementary material for: Deep sequencing-based transcriptome profiling analysis of bacteria-challenged Lateolabrax japonicus reveals insight into the immune-relevant genes in marine fish
Source: BMC Genomics. 2010 Aug 13;11:472. doi: 10.1186/1471-2164-11-472 (PMC3091668; doi:10.1186/1471-2164-11-472)
Supplement: Additional file 5 — Table S4: Summary of putative novel immune/stress response consensus. Each consensus was analyzed using ProDom, SignalP, and TMHMM programs. [file 1471-2164-11-472-S5.XLS]

## Sheet: sheet1
Unannotated differentially expressed genes analysis
Consensus ID	RawIntensity-A	RawIntensity-B	TPM-A	TPM-B	log2 Ratio(B/A)	Regulation	P-Value	FDR	ProDom Domains	ProDom Accession Number	Signal peptide probability	Transmembrane analysis
Consensus94440	0	10	0.01	3.31	8.37069	Up	0.00069779	0.00797882	No hits		Yes 0.997	No hits
Consensus14018	0	7	0.01	2.32	7.85798	Up	0.00611824	0.0428535	HSP	PD001844	No	No hits
Consensus134649	0	7	0.01	2.32	7.85798	Up	0.00611824	0.0428736	No hits		Yes 0.993	No hits
Consensus136231	2	11	0.62	3.64	2.5536	Up	0.00955354	0.061525	No hits		No	No hits
Consensus2610	5	23	1.56	7.62	2.28824	Up	0.000332308	0.00447987	No hits		No	Yes
Consensus99511	13	50	4.05	16.56	2.03171	Up	9.53e-07	2.96e-05	No hits		Yes 0.870	Yes
Consensus48893	4	15	1.25	4.97	1.99132	Up	0.00809146	0.0536696	No hits		No	No hits
Consensus3856	18	47	5.61	15.56	1.47177	Up	0.000109634	0.00175774	No hits		No	Yes
Consensus39338	66	154	20.58	51	1.30925	Up	1.17e-10	8.62e-09	No hits		Yes 0.947	No hits
Consensus5584	21	49	6.55	16.23	1.3091	Up	0.000299324	0.00408307	No hits		Yes 0.956	Yes
Consensus3873	26	57	8.11	18.88	1.21908	Up	0.000221652	0.00315601	No hits		Yes 0.956	Yes
Consensus131067	38	76	11.85	25.17	1.08682	Up	9.81e-05	0.00159376	No hits		No	No hits
Consensus127813	43	82	13.41	27.15	1.01764	Up	0.000124642	0.00194922	No hits		Yes 0.994	Yes
Consensus114612	1854	787	578.08	260.62	-1.14932	Down	5.6e-85	3.89e-82	No hits		No	No hits
Consensus9838	57	24	17.77	7.95	-1.16042	Down	0.00061861	0.00744348	No hits		Yes 0.622	No hits
Consensus6960	50	20	15.59	6.62	-1.23572	Down	0.000773014	0.00873871	No hits		No	No hits
Consensus42252	76	30	23.7	9.93	-1.25502	Down	2.55e-05	0.000520959	No hits		Yes 0.982	Yes
Consensus61306	90	29	28.06	9.6	-1.54741	Down	7.67e-08	3.18e-06	No hits		Yes 0.999	Yes
Consensus29818	71	22	22.14	7.29	-1.60266	Down	1e-06	3.08e-05	No hits		No	No hits
Consensus7197	98	29	30.56	9.6	-1.67054	Down	3.06e-09	1.73e-07	Protein kinase domain	PD000001	No	No hits
Consensus62298	24	7	7.48	2.32	-1.68891	Down	0.00363396	0.029423	No hits		Yes 0.999	Yes
Consensus37870	62	18	19.33	5.96	-1.69746	Down	1.99e-06	5.72e-05	No hits		Yes 0.871	No hits
Consensus24745	21	5	6.55	1.66	-1.98031	Down	0.00253234	0.0226569	No hits		Yes 0.768	Yes
Consensus32789	22	5	6.86	1.66	-2.04703	Down	0.00157096	0.0152858	No hits		No	Yes
Consensus27719	20	4	6.24	1.32	-2.24101	Down	0.00152015	0.0149569	No hits		No	No hits
Consensus44682	14	2	4.37	0.66	-2.7271	Down	0.00347498	0.0284205	No hits		Yes 0.985	No hits
Consensus15288	15	2	4.68	0.66	-2.82597	Down	0.00199809	0.0186703	No hits		Yes 0.920	No hits
Consensus38762	15	2	4.68	0.66	-2.82597	Down	0.00199809	0.0186645	No hits		Yes 0.931	No hits
Consensus8328	16	2	4.99	0.66	-2.9185	Down	0.00114235	0.0121947	No hits		No	No hits
Consensus10785	25	3	7.8	0.99	-2.97797	Down	3.03e-05	0.000602511	No hits		Yes 0.512	Yes
Consensus145487	45	2	14.03	0.66	-4.40991	Down	3.09e-11	2.5e-09	No hits		Yes 0.797	No hits
Consensus1272	7	0	2.18	0.01	-7.76818	Down	0.00990388	0.0607708	No hits		No	No hits
Consensus60385	7	0	2.18	0.01	-7.76818	Down	0.00990388	0.0632094	No hits		Yes 0.905	No hits
Consensus122791	7	0	2.18	0.01	-7.76818	Down	0.00990388	0.061439	No hits		No	No hits
Consensus1347	10	0	3.12	0.01	-8.2854	Down	0.00135315	0.0139135	No hits		No	No hits
Consensus71433	10	0	3.12	0.01	-8.2854	Down	0.00135315	0.014083	No hits		No	No hits
Consensus127866	10	0	3.12	0.01	-8.2854	Down	0.00135315	0.0140586	No hits		No	No hits
Consensus113780	12	0	3.74	0.01	-8.54689	Down	0.000358956	0.00472202	No hits		No	Yes
Consensus36046	13	0	4.05	0.01	-8.66178	Down	0.000184879	0.00270189	No hits		Yes 0.990	No hits
Consensus70621	13	0	4.05	0.01	-8.66178	Down	0.000184879	0.00270983	No hits		No	No hits
Consensus166187	13	0	4.05	0.01	-8.66178	Down	0.000184879	0.00270453	No hits		No	No hits
