# Supplementary material for: Deep sequencing-based transcriptome profiling analysis of bacteria-challenged Lateolabrax japonicus reveals insight into the immune-relevant genes in marine fish
Source: BMC Genomics. 2010 Aug 13;11:472. doi: 10.1186/1471-2164-11-472 (PMC3091668; doi:10.1186/1471-2164-11-472)
Supplement: Additional file 6 — Table S5: Primers used for validation analysis. [file 1471-2164-11-472-S6.XLS]

## Sheet: Sheet1
ALL primers used in our validation analysis
Primers used for two IL-8-like CXC chemokines
IL-8(1)-F1 (5’-3’)	GGAAAAGTAGAGAGAGTGAACTCAG
IL-8(1)-R1 (5’-3’)	CAAGCACAGACTTGTTAACACAC
IL-8(2)-F1 (5’-3’)	CAGCTGTAGGACATCTGTCTG
IL-8(2)-R1 (5’-3’)	CACATTTCATGCTACATACGG
Primer used for hepcidin-like cDNA
Hepc2-F1 (5’-3’)	CGAAGCAGTCAAACCCTCCTAAGATG
Hepc2-R1 (5’-3’)	GAACCTGCAGCAGACACCACATCCG
Primers used for Myf5 cDNA
Myf5-GSP-1-F1 (5’-3’)	ACGTTGGCTGGGGTTGGCCGAGGTGC
Myf5-GSP-1-R1 (5’-3’)	CCCAAGTCTACTACGACAGCGCGTGT
Myf5-GSP-2-F1 (5’-3’)	CCACAAAGTTGGACTTGCGCTTGCAG
Myf5-GSP-2-R1 (5’-3’)	CTGCAAGCGCAAGTCCAACTTTGTGG
Primers used for Myostatin cDNA
SP-MSTN1-F1 (5’-3’)	CTGCAAATCTCCCGCCTGATGCC
SP-MSTN1-R1 (5’-3’)	TCTTGCCGTAGATGATCTGCTC
SP-MSTN2-F1 (5’-3’)	TGAAGACTTTGGCTGGGACTGGAT
SP-MSTN2-F2 (5’-3’)	CTTGAGGATT-CCTGGTTTCACT
Primers used for SNARE proteins (Syntaxin-1, VAMP-2, SNAP-25)
syx1p-F1 (5’-3’)	TGTCCCGAAAGTT-TGTGGAGGTCAT
syx1p-R1 (5’-3’)	TTCTTCCTGCGTGCCTTGCTCTGGT
vp-F1(5’-3’)	ATGTC-TGCCCCAGCCGGAG
vp-R1(5’-3’)	TTAGGTGCGGAAGTAAACAAT
snp-F1(5’-3’)	ATGGCAGATGACGCGGACA
snp-R1(5’-3’)	TTAGCCACTTCCCAACATCT
